# Supplementary material for: SINEUP long non-coding RNA acts via PTBP1 and HNRNPK to promote translational initiation assemblies
Source: Nucleic Acids Res. 2020 Nov 2;48(20):11626–44. doi: 10.1093/nar/gkaa814 (PMC7672464; doi:10.1093/nar/gkaa814)
Supplement: gkaa814_Supplemental_Files [file gkaa814_supplemental_files.zip]

Archive with 4 entries (4 files):
- Sup Fig_2021021.pdf
- Supplementary Table S1_(MS data).xlsx
- Supplementary Table S2 (FISH probe sequence).xlsx
- Supplementary Table S3 (Oligos used in seCLIP library).xlsx
