# Supplementary material for: SINEUP long non-coding RNA acts via PTBP1 and HNRNPK to promote translational initiation assemblies
Source: Nucleic Acids Res. 2020 Nov 2;48(20):11626–44. doi: 10.1093/nar/gkaa814 (PMC7672464; doi:10.1093/nar/gkaa814)
Supplement: gkaa814_Supplemental_Files [file gkaa814_supplemental_files.zip › Supplementary Table S1_(MS data).xlsx]

## Sheet: A_beads, B_LacZ, C_SINEUP-GFP
							beads				LacZ				SINEUP-GFP
Accession	Description	ΣCoverage	Σ# Proteins	Σ# Unique Peptides	Σ# Peptides	Σ# PSMs	Score A2	Coverage A2	# Peptides A2	# PSM A2	Score B2	Coverage B2	# Peptides B2	# PSM B2	Score C2	Coverage C2	# Peptides C2	# PSM C2	# AAs	MW [kDa]	calc. pI
P0CG48	Polyubiquitin-C OS=Homo sapiens GN=UBC PE=1 SV=3 - [UBC_HUMAN]	49.93	4	3	3	14					101.36	28.91	2	7	89.96	49.93	3	7	685	76.9915	7.66455
	Sequence	# PSMs	# Proteins	# Protein Groups	Protein Group Accessions	Modifications	MH+ [Da]	q-Value	PEP	A2	IonScore A2	Exp Value A2	B2	IonScore B2	Exp Value B2	C2	IonScore C2	Exp Value C2	# Missed Cleavages
	ESTLHLVLR	3	4	1	P0CG48		1067.62	0	5.054e-06				High	56.12	6.84161e-06	High	41.95	0.000178714	0
	IQDKEGIPPDQQR	10	4	1	P0CG48		1523.78	0	0.0003368				High	34.08	0.00162199	High	26.48	0.00922112	1
	TITLEVEPSDTIENVK	1	4	1	P0CG48		1787.93	0.003	0.006248							High	31.31	0.00343916	0
P08670	Vimentin OS=Homo sapiens GN=VIM PE=1 SV=4 - [VIME_HUMAN]	48.93	10	22	25	43	62.24	2.15	1	1	244.219	33.26	15	16	480.377	48.93	24	26	466	53.6191	5.12256
	Sequence	# PSMs	# Proteins	# Protein Groups	Protein Group Accessions	Modifications	MH+ [Da]	q-Value	PEP	A2	IonScore A2	Exp Value A2	B2	IonScore B2	Exp Value B2	C2	IonScore C2	Exp Value C2	# Missed Cleavages
	QDVDNASLAR	3	1	1	P08670		1088.53	0	3.547e-09	High	62.24	2.56725e-06	High	81.41	2.8188e-08	High	70.79	3.58483e-07	0
	LGDLYEEEMR	2	1	1	P08670		1254.56	0	2.793e-09				High	56.15	6.18786e-06	Medium	17.55	0.0351585	0
	EMEENFAVEAANYQDTIGR	3	1	1	P08670		2186.97	0	1.038e-06				High	36.05	0.000558705	High	90.15	2.07701e-09	0
	MALDIEIATYR	2	2	2	P08670;P41219		1295.67	0	0.001375				Medium	34.76	0.00138691	High	60.93	2.58315e-06	0
	VELQELNDR	1	2	1	P08670		1115.57	0	0.02264				High	20.85	0.0341231				0
	LQDEIQNMKEEMAR	1	1	1	P08670		1734.82	0	0.001749							High	46.23	6.07491e-05	1
	ETNLDSLPLVDTHSKR	1	1	1	P08670		1824.95	0	0.003194							High	28.16	0.0052701	1
	DNLAEDIMR	2	1	1	P08670		1076.5	0.003	0.011				Medium	39.28	0.000253769	High	38.53	0.000287577	0
	FANYIDKVR	2	1	1	P08670		1125.6	0.003	0.008833				Medium	25.67	0.0153126	High	27.83	0.00774636	1
	EYQDLLNVK	2	6	1	P08670		1121.59	0.003	0.007514				Medium	23.01	0.0190013	High	36.47	0.000958052	0
	MFGGPGTASRPSSSR	2	1	1	P08670		1494.71	0.003	0.003523				Medium	13.88	0.100269	High	16.73	0.0594508	0
	VEVERDNLAEDIMR	2	1	1	P08670		1688.83	0.003	0.003194				Medium	12.49	0.200091	High	21.02	0.0343945	1
	ETNLDSLPLVDTHSK	2	1	1	P08670		1668.85	0.003	0.0078				Medium	11.52	0.225502	High	20.99	0.0254771	0
	FADLSEAANR	1	1	1	P08670		1093.53	0.003	0.006439							High	30.4	0.00551767	0
	SLYASSPGGVYATR	1	1	1	P08670		1428.72	0.003	0.01076							High	26.41	0.00994235	0
	EEAENTLQSFRQDVDNASLAR	1	1	1	P08670		2393.13	0.003	0.003194							High	24.19	0.00819292	1
	ISLPLPNFSSLNLR	2	1	1	P08670		1570.9	0.008	0.02007							Medium	26.23	0.00237668	0
	LLEGEESR	2	6	2	P08670;P41219		932.47	0.009	0.03462				Medium	28.43	0.0104073	High	29.8	0.00759168	0
	EEAENTLQSFR	3	1	1	P08670		1323.62	0.009	0.0286				Medium	16.29	0.0728386	High	24.02	0.0148604	0
	FANYIDK	1	1	1	P08670		870.435	0.009	0.03082							High	32.28	0.00254372	0
	SYVTTSTR	2	1	1	P08670		914.458	0.015	0.05376				Medium	34.62	0.00131155	Medium	34.52	0.00130678	0
	TNEKVELQELNDR	1	2	1	P08670		1587.79	0.015	0.04312							Medium	31.87	0.00269804	1
	LQEEMLQR	1	1	1	P08670		1046.53	0.015	0.03499							Medium	29.82	0.00729622	0
	GTNESLER	1	2	1	P08670		905.432	0.021	0.1416							Medium	28.04	0.00675256	0
	FLEQQNK	2	18	3	P08670;P13647;P02538		906.468	0.031	0.1809				Medium	28.18	0.0141411	Medium	27.69	0.0158301	0
P35908	Keratin, type II cytoskeletal 2 epidermal OS=Homo sapiens GN=KRT2 PE=1 SV=2 - [K22E_HUMAN]	44.44	2	16	23	57	210.286	18.62	9	10	431.262	38.03	18	21	864.786	39.12	21	26	639	65.3932	8.00146
	Sequence	# PSMs	# Proteins	# Protein Groups	Protein Group Accessions	Modifications	MH+ [Da]	q-Value	PEP	A2	IonScore A2	Exp Value A2	B2	IonScore B2	Exp Value B2	C2	IonScore C2	Exp Value C2	# Missed Cleavages
	VDLLNQEIEFLK	3	1	1	P35908		1460.8	0	2.144e-07	High	54.64	9.10429e-06	High	57.23	6.52859e-06	High	97.56	4.64778e-10	0
	GFSSGSAVVSGGSR	4	1	1	P35908		1254.61	0	0.0005087	High	46.92	9.04399e-05	Medium	36.76	0.00106486	High	74.95	1.21558e-07	0
	AQYEEIAQR	3	6	2	P35908;P02538		1107.54	0	0.0001358	High	40.72	0.000351599	Medium	42.64	0.000274974	High	42.58	0.000278799	0
	NLDLDSIIAEVK	5	7	3	P35908;P13647;P02538		1329.73	0	0.0001153	High	37.42	0.000697366	Medium	38.75	0.000513406	High	76.55	8.52041e-08	0
	HGGGGGGFGGGGFGSR	5	1	1	P35908		1320.58	0	0.003194	High	34.13	0.00057955	High	36.11	0.000330624	High	35.68	0.000351515	0
	TAAENDFVTLKK	4	1	1	P35908		1336.71	0	0.00605	High	33.01	0.00202514	High	33.78	0.00144484	High	33.97	0.00138299	1
	FLEQQNQVLQTK	2	3	2	P35908;P04264		1475.79	0	0.09817	High	32.83	0.0020066				High	32.3	0.00217872	0
	SISISVAGGGGGFGAAGGFGGR	4	1	1	P35908		1838.91	0	7.86654e-13	High	20.27	0.0361793	Medium	14.12	0.143285	High	116.69	8.57156e-12	0
	YEELQVTVGR	5	1	1	P35908		1193.62	0	0.002707	High	19.96	0.0555089	High	50.56	4.83462e-05	High	70.51	5.15737e-07	0
	NVQDAIADAEQR	2	1	1	P35908		1329.64	0	5.138e-06				High	62.1	2.65136e-06	High	88.48	6.31481e-09	0
	IEISELNR	2	2	2	P35908;P04264		973.533	0	0.04415				High	52.68	3.45287e-05	High	54.99	2.02852e-05	0
	YLDGLTAER	2	1	1	P35908		1037.53	0	0.04415				High	47.45	7.82509e-05	High	44.93	0.000139794	0
	GGSISGGGYGSGGGK	2	1	1	P35908		1197.55	0	2.431e-10				High	33.29	0.0015002	Medium	15.66	0.0787767	0
	DYQELMNVK	2	4	1	P35908		1139.54	0	0.03762				High	32.66	0.0019512	High	30.3	0.00335972	0
	YEDEINKR	2	11	4	P35908;P13647;P02538;P04264		1066.52	0	0.003194				Medium	26.5	0.0119772	High	35.81	0.00128587	1
	GGGFGGGSSFGGGSGFSGGGFGGGGFGGGR	2	1	1	P35908		2399.01	0	1.917e-06				Medium	12.99	0.0501153	High	42.76	5.28409e-05	0
	VLYDAEISQIHQSVTDTNVILSMDNSR	1	1	1	P35908		3048.49	0	0.002676				High	11.36	0.168162				0
	LALDVEIATYR	2	9	3	P35908;P13647;P02538		1263.69	0.003	0.003194				Medium	32.05	0.0025885	High	45.23	0.000124465	0
	TAAENDFVTLK	1	1	1	P35908		1208.62	0.003	0.003194							High	49.43	6.32839e-05	0
	LNDLEEALQQAK	1	1	1	P35908		1371.71	0.003	0.004027							High	34.74	0.00147725	0
	SLVGLGGTK	1	1	1	P35908		831.494	0.009	0.02394							High	32.75	0.00318531	0
	GGGGGGFRGFSSGSAVVSGGSR	1	1	1	P35908		1899.91	0.009	0.02528							High	29.68	0.00349851	1
	FASFIDK	1	18	3	P35908;P13647;P02538		827.429	0.039	0.1037				Medium	35.86	0.0014268				0
P04264	Keratin, type II cytoskeletal 1 OS=Homo sapiens GN=KRT1 PE=1 SV=6 - [K2C1_HUMAN]	44.25	2	27	30	70	323.26	23.14	10	10	656.984	29.04	21	24	940.234	39.13	28	36	644	65.999	8.11865
	Sequence	# PSMs	# Proteins	# Protein Groups	Protein Group Accessions	Modifications	MH+ [Da]	q-Value	PEP	A2	IonScore A2	Exp Value A2	B2	IonScore B2	Exp Value B2	C2	IonScore C2	Exp Value C2	# Missed Cleavages
	SLDLDSIIAEVK	3	1	1	P04264		1302.72	0	0.0001811	High	72.46	2.27018e-07	High	72.55	2.22362e-07	High	76.2	9.59533e-08	0
	YEELQITAGR	5	2	1	P04264		1179.6	0	5.28e-07	High	70.35	3.8748e-07	High	68.54	5.87827e-07	High	68.79	5.74764e-07	0
	SGGGFSSGSAGIINYQR	3	1	1	P04264		1657.79	0	2.771e-07	High	64.06	1.64911e-06	High	62.65	2.33598e-06	High	63.44	1.94746e-06	0
	THNLEPYFESFINNLR	5	1	1	P04264		1993.98	0	0.0009833	High	60.94	3.14098e-06	High	55.45	1.1119e-05	High	74.7	1.32149e-07	0
	TNAENEFVTIK	3	1	1	P04264		1265.64	0	0.003194	High	55.97	1.37847e-05	High	50.49	4.86851e-05	High	59.57	5.90682e-06	0
	LALDLEIATYR	4	6	1	P04264		1277.71	0	1.731e-09	High	53.13	1.50786e-05	High	74.03	1.26517e-07	High	67.56	5.43703e-07	0
	FLEQQNQVLQTK	2	3	2	P35908;P04264		1475.79	0	0.09817	High	32.83	0.0020066				High	32.3	0.00217872	0
	SKAEAESLYQSK	2	1	1	P04264		1340.67	0	0.02148	High	21.05	0.0321947	Medium	17.54	0.070479				1
	SLVNLGGSKSISISVAR	3	1	1	P04264		1687.98	0	0.0007537	High	17.83	0.0173057	High	32.17	0.00066741	High	45.39	2.89068e-05	1
	GGGGGGYGSGGSSYGSGGGSYGSGGGGGGGR	1	1	1	P04264		2383.95	0	0.09573	High	15.24	0.0298518							0
	AEAESLYQSK	3	1	1	P04264		1125.54	0	0.00585				High	54.85	1.01476e-05	High	33.28	0.00145667	0
	IEISELNR	2	2	2	P35908;P04264		973.533	0	0.04415				High	52.68	3.45287e-05	High	54.99	2.02852e-05	0
	TLLEGEESR	4	1	1	P04264		1033.52	0	0.005151				High	49.13	6.78099e-05	High	47.62	0.000114168	0
	LLRDYQELMNTK	2	1	1	P04264		1523.79	0	0.001084				High	45.09	0.000120799	Medium	17.53	0.0688755	1
	NMQDMVEDYR	3	1	1	P04264		1300.53	0	0.003194				High	42.81	5.2236e-05	High	67.94	1.60313e-07	0
	SISISVAR	2	1	1	P04264		832.492	0	0.04415				High	34.13	0.00233752	Medium	24.6	0.0168167	0
	YEDEINKR	2	11	4	P35908;P13647;P02538;P04264		1066.52	0	0.003194				Medium	26.5	0.0119772	High	35.81	0.00128587	1
	SLNNQFASFIDKVR	2	1	1	P04264		1638.86	0	7.356e-05							High	64.29	1.24751e-06	1
	FLEQQNQVLQTKWELLQQVDTSTR	1	1	1	P04264		2932.52	0	0.003194							High	46.56	4.30561e-05	1
	SLVNLGGSK	2	1	1	P04264		874.499	0.003	0.006525				Medium	43.32	0.000391092	High	41.85	0.00054863	0
	AQYEDIAQK	3	1	1	P04264		1065.52	0.003	0.01266				Medium	30.01	0.00394092	High	29.59	0.00450592	0
	AEAESLYQSKYEELQITAGR	2	1	1	P04264		2286.12	0.003	0.003194				Medium	25.28	0.00622615	High	36.76	0.000558786	1
	QISNLQQSISDAEQR	2	1	1	P04264		1716.85	0.003	0.003421				Medium	23.72	0.0193202	High	35.71	0.00124869	0
	THNLEPYFESFINNLRR	2	1	1	P04264		2150.08	0.003	0.003711				Medium	10.08	0.446695	High	14.89	0.128114	1
	LNDLEDALQQAK	1	1	1	P04264		1357.7	0.003	0.003194							High	39.53	0.000607291	0
	LRSEIDNVK	1	1	1	P04264		1073.59	0.003	0.003353							High	29.78	0.00752153	1
	LNDLEDALQQAKEDLAR	1	1	1	P04264		1941.99	0.003	0.01402							High	17.15	0.0616808	1
	DVDGAYMTK	2	1	1	P04264		999.446	0.015	0.06507				Medium	27.01	0.00288648	Medium	26.96	0.0029199	0
	TNAENEFVTIKK	1	1	1	P04264		1393.73	0.015	0.06161							Medium	24.99	0.0139461	1
	NKLNDLEDALQQAK	1	1	1	P04264		1599.83	0.045	0.2323							Medium	13.84	0.179676	1
P13645	Keratin, type I cytoskeletal 10 OS=Homo sapiens GN=KRT10 PE=1 SV=6 - [K1C10_HUMAN]	42.81	15	20	24	71	327.117	21.06	10	12	704.86	33.9	18	22	942.37	40.58	22	37	584	58.7917	5.21143
	Sequence	# PSMs	# Proteins	# Protein Groups	Protein Group Accessions	Modifications	MH+ [Da]	q-Value	PEP	A2	IonScore A2	Exp Value A2	B2	IonScore B2	Exp Value B2	C2	IonScore C2	Exp Value C2	# Missed Cleavages
	LENEIQTYR	6	1	1	P13645		1165.59	0	7.265e-12	High	74.25	2.02952e-07	High	63.37	2.5084e-06	High	66.72	1.1492e-06	0
	SLLEGEGSSGGGGR	4	1	1	P13645		1262.6	0	0.0009309	High	64.55	1.56085e-06	High	63.99	1.77566e-06	High	72.15	2.68196e-07	0
	ALEESNYELEGK	4	1	1	P13645		1381.65	0	2.629e-05	High	63.05	2.08089e-06	High	74.2	1.63481e-07	High	76.68	9.23567e-08	0
	LAADDFR	6	17	4	P13645;P02533;P19012;P08779		807.399	0	0.02032	High	54.81	2.87422e-05	High	54.96	2.71281e-05	High	55	2.75118e-05	0
	NVQALEIELQSQLALK	4	1	1	P13645		1797.01	0	0.003194	High	48.13	1.69197e-05	High	42.57	6.08685e-05	High	59.63	1.19782e-06	0
	GSLGGGFSSGGFSGGSFSR	3	1	1	P13645		1707.77	0	5.304e-08	High	36.19	0.000456829	High	68.26	2.76167e-07	High	99.72	2.07986e-10	0
	DAEAWFNEK	3	4	1	P13645		1109.49	0	1.159e-05	High	31.84	0.00130927	High	50.32	2.41531e-05	High	45.74	6.40046e-05	0
	SQYEQLAEQNRK	3	1	1	P13645		1493.74	0	0.001139	High	29.84	0.00560265	High	42.05	0.000339935	High	30.61	0.00469239	1
	QSLEASLAETEGR	2	1	1	P13645		1390.68	0	2.259e-07	High	24.69	0.0130756	High	50.12	4.32873e-05				0
	QSVEADINGLRR	2	2	1	P13645		1357.72	0	0.001889	High	22.21	0.0351687				High	22.75	0.0310567	1
	NVSTGDVNVEMNAAPGVDLTQLLNNMR	1	1	1	P13645		2872.39	0	9.87221e-17				High	71.78	1.59298e-07				0
	LKYENEVALR	2	1	1	P13645		1234.68	0	8.852e-05				High	63	1.77921e-06	High	57.11	6.90603e-06	1
	YENEVALR	2	1	1	P13645		993.5	0	0.0001981				High	58.09	9.78004e-06	High	38.16	0.000954729	0
	VLDELTLTK	3	1	1	P13645		1031.6	0	0.00787				High	50.02	2.53828e-05	High	37.1	0.000818935	0
	SQYEQLAEQNR	4	1	1	P13645		1365.64	0	0.003194				High	46.26	8.16242e-05	High	55.55	7.38322e-06	0
	ISSSKGSLGGGFSSGGFSGGSFSR	1	1	1	P13645		2210.05	0	3.189e-05							High	63.12	1.60884e-06	1
	TIDDLKNQILNLTTDNANILLQIDNAR	3	1	1	P13645		3052.63	0	0.003194							High	51.26	8.97803e-06	1
	VTMQNLNDR	3	7	3	P13645;P02533;P08779		1090.53	0.003	0.004568				Medium	36.75	0.00125753	High	49.41	5.95667e-05	0
	LASYLDKVR	2	7	4	P13645;P02533;P19012;P08779		1064.61	0.003	0.01079				Medium	28.91	0.00366307	High	28.53	0.00371746	1
	ADLEMQIESLTEELAYLKK	1	1	1	P13645	M5(Oxidation)	2240.14	0.003	0.003194							High	43.36	0.000140702	1
	NHEEEMKDLR	2	1	1	P13645		1300.6	0.003	0.009262							High	30.89	0.00130353	1
	ADLEMQIESLTEELAYLKK	1	1	1	P13645		2224.14	0.008	0.02296							High	23.44	0.0140398	1
	NHEEEMKDLR	2	1	1	P13645	M6(Oxidation)	1316.59	0.008	0.02184							High	17	0.0279337	1
	NVSTGDVNVEMNAAPGVDLTQLLNNMR	1	1	1	P13645	M11(Oxidation)	2888.39	0.009	0.02942							High	20.04	0.0317066	0
	VTMQNLNDR	2	7	3	P13645;P02533;P08779	M3(Oxidation)	1106.53	0.015	0.06262				Medium	13.51	0.238426	Medium	14.73	0.191812	0
	LASYLDK	1	8	5	P13645;P02533;P19012;P08779;P35527		809.444	0.015	0.04283							Medium	23.1	0.0186116	0
	IRLENEIQTYR	2	1	1	P13645		1434.77	0.029	0.04415				Medium	23.97	0.0146316	Medium	24.44	0.0152893	1
	NQILNLTTDNANILLQIDNAR	1	1	1	P13645		2367.26	0.036	0.04415				Medium	15.96	0.0621107				0
P62805	Histone H4 OS=Homo sapiens GN=HIST1H4A PE=1 SV=2 - [H4_HUMAN]	38.83	1	4	4	14	77.91	19.42	2	2	165.413	38.83	4	6	158.835	38.83	4	6	103	11.3604	11.356
	Sequence	# PSMs	# Proteins	# Protein Groups	Protein Group Accessions	Modifications	MH+ [Da]	q-Value	PEP	A2	IonScore A2	Exp Value A2	B2	IonScore B2	Exp Value B2	C2	IonScore C2	Exp Value C2	# Missed Cleavages
	ISGLIYEETR	5	1	1	P62805		1180.62	0	0.0006904	High	63.18	2.57249e-06	High	68.3	7.91323e-07	High	73.96	2.14958e-07	0
	DAVTYTEHAK	3	1	1	P62805		1134.54	0	0.002296	High	30.73	0.00477583	Medium	38.3	0.000835696	High	38.02	0.000765141	0
	DNIQGITKPAIR	4	1	1	P62805		1325.75	0	0.002485				High	41.88	0.000158915	High	50.3	2.28647e-05	0
	VFLENVIR	2	1	1	P62805		989.578	0	0.04415				High	36.07	0.00098869	High	46.66	8.63098e-05	0
Q99623	Prohibitin-2 OS=Homo sapiens GN=PHB2 PE=1 SV=2 - [PHB2_HUMAN]	38.46	1	10	10	17		0			166.07	27.76	7	7	210.342	38.46	10	10	299	33.2759	9.83252
	Sequence	# PSMs	# Proteins	# Protein Groups	Protein Group Accessions	Modifications	MH+ [Da]	q-Value	PEP	A2	IonScore A2	Exp Value A2	B2	IonScore B2	Exp Value B2	C2	IonScore C2	Exp Value C2	# Missed Cleavages
	IVQAEGEAEAAK	2	1	1	Q99623		1215.62	0	2.908e-08				High	69.5	5.66619e-07	High	59.33	5.89239e-06	0
	IGGVQQDTILAEGLHFR	2	1	1	Q99623		1853.99	0	1.834e-08				High	54.02	1.12939e-05	High	22.61	0.0156259	0
	EYTAAVEAK	2	1	1	Q99623		981.488	0	0.04415				High	39.96	0.000469303	Medium	35.29	0.00137548	0
	FNASQLITQR	2	1	1	Q99623		1177.63	0	0.003194				Medium	31	0.00369363	High	56.45	1.121e-05	0
	LGLDYEER	2	1	1	Q99623		994.487	0	0.007885				High	26.86	0.00865465	High	41.82	0.000223604	0
	VLSRPNAQELPSMYQR	2	1	1	Q99623		1888.97	0.003	0.003194				Medium	22.42	0.0183295	High	35.5	0.00101462	0
	VLPSIVNEVLK	1	1	1	Q99623		1210.74	0.003	0.003194							High	43.13	4.85255e-05	0
	ESVFTVEGGHR	2	1	1	Q99623		1217.59	0.008	0.02095				Medium	21.66	0.02627	High	20.91	0.031222	0
	LLLGAGAVAYGVR	1	1	1	Q99623		1259.75	0.009	0.02365							High	21.67	0.00816923	0
	AQVSLLIR	1	1	1	Q99623		899.567	0.015	0.06877							Medium	23.7	0.0159967	0
Q96KK5	Histone H2A type 1-H OS=Homo sapiens GN=HIST1H2AH PE=1 SV=3 - [H2A1H_HUMAN]	35.94	14	3	4	8		0			26.6431	21.88	2	3	93.7608	35.94	4	5	128	13.8978	10.8872
	Sequence	# PSMs	# Proteins	# Protein Groups	Protein Group Accessions	Modifications	MH+ [Da]	q-Value	PEP	A2	IonScore A2	Exp Value A2	B2	IonScore B2	Exp Value B2	C2	IonScore C2	Exp Value C2	# Missed Cleavages
	VTIAQGGVLPNIQAVLLPK	4	10	1	Q96KK5		1931.17	0	0.04415				Medium	14.19	0.0380163	High	42.24	5.95621e-05	0
	NDEELNKLLGK	1	7	1	Q96KK5		1272.68	0.003	0.003401							High	39.04	0.00058627	1
	AGLQFPVGR	2	15	2	Q96KK5;Q8IUE6		944.531	0.009	0.03155				Medium	29.93	0.00691049	High	37.18	0.00130169	0
	HLQLAIR	1	14	1	Q96KK5		850.525	0.024	0.149							Medium	24.52	0.00547434	0
P35527	Keratin, type I cytoskeletal 9 OS=Homo sapiens GN=KRT9 PE=1 SV=3 - [K1C9_HUMAN]	32.74	1	14	15	34	261.06	13.96	7	7	280.647	11.56	6	8	464.782	32.74	15	19	623	62.0268	5.23682
	Sequence	# PSMs	# Proteins	# Protein Groups	Protein Group Accessions	Modifications	MH+ [Da]	q-Value	PEP	A2	IonScore A2	Exp Value A2	B2	IonScore B2	Exp Value B2	C2	IonScore C2	Exp Value C2	# Missed Cleavages
	SGGGGGGGLGSGGSIR	3	1	1	P35527		1232.6	0	1.058e-05	High	84.68	1.12335e-08	High	66.06	8.17549e-07	High	87.37	6.04664e-09	0
	FSSSSGYGGGSSR	4	1	1	P35527		1235.53	0	0.002805	High	66.94	2.01823e-07	High	67.01	1.98596e-07	High	67.12	1.93629e-07	0
	MTLDDFR	3	1	1	P35527		897.414	0	0.04415	High	52.02	2.07259e-05	High	51.77	2.1954e-05	High	44.96	0.000105321	0
	QGVDADINGLR	3	1	1	P35527		1157.59	0	0.0007235	High	51.7	2.53531e-05	High	53.59	1.77196e-05	High	51.64	2.77623e-05	0
	TLLDIDNTR	5	1	1	P35527		1060.56	0	0.04415	High	45.84	0.000209795	High	45.83	0.000168484	High	45.94	0.000151536	0
	HGVQELEIELQSQLSK	3	1	1	P35527		1837.97	0	2.044e-13	High	45.1	8.65283e-05	High	50.57	2.631e-05	High	37.84	0.000452202	0
	IGLGGRGGSGGSYGR	2	1	1	P35527		1350.69	0	0.1885	High	11.49	0.411555				High	10.8	0.532329	1
	LEKEIETYHNLLEGGQEDFESSGAGK	1	1	1	P35527		2880.35	0	0.001006							High	38.6	0.000372704	1
	LASYLDKVQALEEANNDLENK	1	1	1	P35527		2377.19	0.003	0.003194							High	46.11	8.57172e-05	1
	QFSSSYLSR	1	1	1	P35527		1074.52	0.003	0.007902							High	37.48	0.000607406	0
	STMQELNSR	1	1	1	P35527		1065.5	0.003	0.003194							High	34.3	0.00126322	0
	SDLEMQYETLQEELMALKK	1	1	1	P35527		2299.12	0.008	0.02178							High	21.63	0.025078	1
	MTLDDFR	3	1	1	P35527	M1(Oxidation)	913.408	0.009	0.02442				Medium	22.13	0.0101038	High	36.44	0.000374528	0
	GGGGSFGYSYGGGSGGGFSASSLGGGFGGGSR	1	1	1	P35527		2705.16	0.015	0.03968							Medium	26.22	0.00238215	0
	LASYLDK	1	8	5	P13645;P02533;P19012;P08779;P35527		809.444	0.015	0.04283							Medium	23.1	0.0186116	0
	HGVQELEIELQSQLSKK	1	1	1	P35527		1966.06	0.02	0.1279							Medium	28.52	0.00365572	1
P60709	Actin, cytoplasmic 1 OS=Homo sapiens GN=ACTB PE=1 SV=1 - [ACTB_HUMAN]	31.73	11	8	11	22	81.6167	9.87	3	3	130.988	18.93	7	8	147.182	29.6	10	11	375	41.7097	5.47803
	Sequence	# PSMs	# Proteins	# Protein Groups	Protein Group Accessions	Modifications	MH+ [Da]	q-Value	PEP	A2	IonScore A2	Exp Value A2	B2	IonScore B2	Exp Value B2	C2	IonScore C2	Exp Value C2	# Missed Cleavages
	GYSFTTTAER	4	2	1	P60709		1132.53	0	0.02754	High	39.08	0.000253369	Medium	35.25	0.000746346	High	28.73	0.0028803	0
	EITALAPSTMK	2	6	1	P60709		1161.62	0	0.0003113	High	38.47	0.000547597				Medium	16.68	0.102022	0
	SYELPDGQVITIGNER	2	10	2	P60709;Q562R1		1790.89	0	0.0001671	High	35.4	0.00132665				High	22.97	0.0242237	0
	DSYVGDEAQSKR	2	6	1	P60709		1354.62	0	4.913e-09				High	29.55	0.00321661	Medium	15.81	0.0761023	1
	QEYDESGPSIVHR	2	7	1	P60709		1516.7	0	0.003194				Medium	15.02	0.116467	High	55.97	9.7378e-06	0
	AVFPSIVGRPR	2	9	1	P60709		1198.71	0.003	0.003194				Medium	27.18	0.00401994	High	25.76	0.00530921	0
	DLYANTVLSGGTTMYPGIADR	2	2	1	P60709		2215.07	0.003	0.01485							High	23.8	0.0125061	0
	IIAPPER	2	7	2	P60709;Q562R1		795.473	0.008	0.02055				Medium	38.18	0.000395342	High	36.56	0.000574081	0
	AGFAGDDAPR	2	10	1	P60709		976.448	0.008	0.0209				Medium	36.98	0.00051114	High	30.12	0.00248051	0
	DSYVGDEAQSK	1	6	1	P60709		1198.52	0.015	0.04325							Medium	19.65	0.0205946	0
	DLTDYLMK	1	7	2	P60709;Q562R1		998.486	0.036	0.0547				Medium	27.96	0.00575841				0
P10809	60 kDa heat shock protein, mitochondrial OS=Homo sapiens GN=HSPD1 PE=1 SV=2 - [CH60_HUMAN]	31.41	1	14	14	22	30.95	2.09	1	1	158.423	11.34	6	6	268.204	31.41	14	15	573	61.0164	5.87158
	Sequence	# PSMs	# Proteins	# Protein Groups	Protein Group Accessions	Modifications	MH+ [Da]	q-Value	PEP	A2	IonScore A2	Exp Value A2	B2	IonScore B2	Exp Value B2	C2	IonScore C2	Exp Value C2	# Missed Cleavages
	NAGVEGSLIVEK	3	1	1	P10809		1215.66	0	0.003194	High	30.95	0.00494169	High	42.4	0.000353896	High	42.39	0.000291267	0
	VTDALNATR	2	1	1	P10809		960.511	0	0.003194				High	52.64	4.19267e-05	High	59.9	7.87936e-06	0
	LSDGVAVLK	3	1	1	P10809		901.534	0	0.005143				High	52.62	2.46157e-05	High	41.62	0.000309894	0
	VGLQVVAVK	2	1	1	P10809		912.588	0	1.079e-08				High	44.67	3.40385e-05	High	33.98	0.000398997	0
	ISSIQSIVPALEIANAHR	2	1	1	P10809		1919.07	0	0.00186				High	22.86	0.0108697	High	45.12	6.4598e-05	0
	TLNDELEIIEGMK	1	1	1	P10809		1504.76	0.003	0.003194							High	42.37	0.000309994	0
	ALMLQGVDLLADAVAVTMGPK	1	1	1	P10809		2113.14	0.003	0.009645							High	24.59	0.00729826	0
	LVQDVANNTNEEAGDGTTTATVLAR	1	1	1	P10809		2560.26	0.003	0.006089							High	20.26	0.0291986	0
	TVIIEQSWGSPK	1	1	1	P10809		1344.72	0.008	0.02146							High	22.64	0.0277696	0
	VGEVIVTKDDAMLLK	1	1	1	P10809		1630.91	0.008	0.02107							High	19.3	0.0252603	1
	GANPVEIR	1	1	1	P10809		855.469	0.015	0.03814							Medium	32.43	0.00222877	0
	VGGTSDVEVNEKK	1	1	1	P10809		1361.69	0.015	0.064							Medium	15.84	0.13552	1
	APGFGDNR	2	1	1	P10809		833.39	0.036	0.04415				Medium	29.33	0.00355877	Medium	28.62	0.00419083	0
	IPAMTIAK	1	1	1	P10809		844.497	0.049	0.2538							Medium	28.11	0.00865342	0
P25705	ATP synthase subunit alpha, mitochondrial OS=Homo sapiens GN=ATP5A1 PE=1 SV=1 - [ATPA_HUMAN]	28.21	1	14	14	20		0			177.912	13.92	7	8	312.962	26.4	12	12	553	59.7136	9.12939
	Sequence	# PSMs	# Proteins	# Protein Groups	Protein Group Accessions	Modifications	MH+ [Da]	q-Value	PEP	A2	IonScore A2	Exp Value A2	B2	IonScore B2	Exp Value B2	C2	IonScore C2	Exp Value C2	# Missed Cleavages
	TGTAEMSSILEER	2	1	1	P25705		1423.67	0	4.164e-09				High	72.19	1.78165e-07	High	55.64	7.23179e-06	0
	VVDALGNAIDGK	2	1	1	P25705		1171.63	0	0.003194				Medium	37.59	0.000801231	High	62.04	2.87579e-06	0
	LTELLK	2	1	1	P25705		716.455	0	0.04415				High	34.05	0.000392618	Medium	22.02	0.00626571	0
	TGAIVDVPVGEELLGR	2	1	1	P25705		1624.89	0	9.589e-05				Medium	25.81	0.00629812	High	57.32	4.44848e-06	0
	EVAAFAQFGSDLDAATQQLLSR	1	1	1	P25705		2338.17	0	0.0002716							High	69.71	3.58133e-07	0
	EAYPGDVFYLHSR	1	1	1	P25705		1553.74	0	8.953e-05							High	52.15	2.1029e-05	0
	ILGADTSVDLEETGR	1	1	1	P25705		1575.79	0	0.003194							High	50.41	4.1856e-05	0
	GIRPAINVGLSVSR	1	1	1	P25705		1438.85	0	0.0008552							High	42.32	5.8475e-05	0
	TSIAIDTIINQKR	1	1	1	P25705		1472.84	0.009	0.02793							High	16.03	0.0399135	1
	ISVREPMQTGIK	1	1	1	P25705		1358.75	0.009	0.02617							High	12.77	0.219305	1
	VLSIGDGIAR	1	1	1	P25705		1000.58	0.018	0.1087							Medium	27.22	0.0100525	0
	AVDSLVPIGR	1	1	1	P25705		1026.6	0.029	0.04415				Medium	29.07	0.00328281				0
	TSIAIDTIINQK	1	1	1	P25705		1316.74	0.036	0.04415				Medium	31.34	0.00201991				0
	EPMQTGIK	2	1	1	P25705		903.461	0.036	0.04915				Medium	26.98	0.00821834	Medium	20.56	0.0360399	0
	TGTAEMSSILEER	1	1	1	P25705	M6(Oxidation)	1439.66	0.037	0.06746				Medium	31.18	0.00179089				0
P02538	Keratin, type II cytoskeletal 6A OS=Homo sapiens GN=KRT6A PE=1 SV=3 - [K2C6A_HUMAN]	25.71	12	6	14	24	82.1637	4.79	3	3	156.25	13.12	8	9	301.387	21.63	11	12	564	60.0083	8.00146
	Sequence	# PSMs	# Proteins	# Protein Groups	Protein Group Accessions	Modifications	MH+ [Da]	q-Value	PEP	A2	IonScore A2	Exp Value A2	B2	IonScore B2	Exp Value B2	C2	IonScore C2	Exp Value C2	# Missed Cleavages
	AQYEEIAQR	3	6	2	P35908;P02538		1107.54	0	0.0001358	High	40.72	0.000351599	Medium	42.64	0.000274974	High	42.58	0.000278799	0
	LDSELR	1	9	2	P13647;P02538		732.389	0	0.2121	High	40.01	0.00124713							0
	NLDLDSIIAEVK	5	7	3	P35908;P13647;P02538		1329.73	0	0.0001153	High	37.42	0.000697366	Medium	38.75	0.000513406	High	76.55	8.52041e-08	0
	YEELQVTAGR	2	3	1	P02538		1165.58	0	0.0002962				Medium	39.65	0.000601579	High	63.67	2.62017e-06	0
	YEDEINKR	2	11	4	P35908;P13647;P02538;P04264		1066.52	0	0.003194				Medium	26.5	0.0119772	High	35.81	0.00128587	1
	TAAENEFVTLKK	1	4	1	P02538		1350.73	0	0.003194							High	51.53	3.12867e-05	1
	LALDVEIATYR	2	9	3	P35908;P13647;P02538		1263.69	0.003	0.003194				Medium	32.05	0.0025885	High	45.23	0.000124465	0
	ADTLTDEINFLR	1	3	1	P02538		1407.71	0.003	0.004065							High	36.92	0.000873914	0
	QNLEPLFEQYINNLRR	1	4	2	P13647;P02538		2047.08	0.009	0.0246							High	10.91	0.259508	1
	QEIAEINR	1	3	1	P02538		972.511	0.018	0.1187							Medium	16.36	0.114447	0
	FLEQQNK	2	18	3	P08670;P13647;P02538		906.468	0.031	0.1809				Medium	28.18	0.0141411	Medium	27.69	0.0158301	0
	AIGGGLSSVGGGSSTIK	1	2	1	P02538		1447.77	0.031	0.1833							Medium	25.32	0.0107224	0
	FASFIDK	1	18	3	P35908;P13647;P02538		827.429	0.039	0.1037				Medium	35.86	0.0014268				0
	SGFSSVSVSR	1	1	1	P02538		1012.51	0.039	0.1188				Medium	13.27	0.150713				0
P02533	Keratin, type I cytoskeletal 14 OS=Homo sapiens GN=KRT14 PE=1 SV=4 - [K1C14_HUMAN]	25.42	16	5	12	23	66.7178	1.48	1	2	116.943	9.96	4	6	267.622	25.42	12	15	472	51.5294	5.16064
	Sequence	# PSMs	# Proteins	# Protein Groups	Protein Group Accessions	Modifications	MH+ [Da]	q-Value	PEP	A2	IonScore A2	Exp Value A2	B2	IonScore B2	Exp Value B2	C2	IonScore C2	Exp Value C2	# Missed Cleavages
	LAADDFR	6	17	4	P13645;P02533;P19012;P08779		807.399	0	0.02032	High	54.81	2.87422e-05	High	54.96	2.71281e-05	High	55	2.75118e-05	0
	LLEGEDAHLSSSQFSSGSQSSR	2	1	1	P02533		2309.06	0	2.62e-05				High	20.32	0.0185793	High	71.3	1.51969e-07	0
	VTMQNLNDR	3	7	3	P13645;P02533;P08779		1090.53	0.003	0.004568				Medium	36.75	0.00125753	High	49.41	5.95667e-05	0
	LASYLDKVR	2	7	4	P13645;P02533;P19012;P08779		1064.61	0.003	0.01079				Medium	28.91	0.00366307	High	28.53	0.00371746	1
	LEQEIATYR	1	8	3	P02533;P19012;P08779		1122.58	0.003	0.003194							High	43.68	0.000276414	0
	TRLEQEIATYR	1	6	3	P02533;P19012;P08779		1379.73	0.003	0.008009							High	40.37	0.000454575	1
	ILTATVDNANVLLQIDNAR	1	1	1	P02533		2054.13	0.006	0.0179							High	17.8	0.0248938	0
	DAEEWFFTK	1	1	1	P02533		1172.53	0.009	0.03303							High	19.57	0.0264979	0
	VTMQNLNDR	2	7	3	P13645;P02533;P08779	M3(Oxidation)	1106.53	0.015	0.06262				Medium	13.51	0.238426	Medium	14.73	0.191812	0
	LASYLDK	1	8	5	P13645;P02533;P19012;P08779;P35527		809.444	0.015	0.04283							Medium	23.1	0.0186116	0
	GQVGGDVNVEMDAAPGVDLSR	1	1	1	P02533		2085.99	0.015	0.03519							Medium	17.63	0.0612672	0
	MSVEADINGLRR	1	2	1	P02533		1360.7	0.031	0.1796							Medium	23.04	0.0409689	1
	LEQEIATYRR	1	4	2	P02533;P08779		1278.67	0.049	0.242							Medium	23.38	0.0254855	1
P13647	Keratin, type II cytoskeletal 5 OS=Homo sapiens GN=KRT5 PE=1 SV=3 - [K2C5_HUMAN]	23.9	10	7	14	27	88.3646	6.27	4	4	189.049	14.07	9	10	252.53	21.69	12	13	590	62.34	7.73779
	Sequence	# PSMs	# Proteins	# Protein Groups	Protein Group Accessions	Modifications	MH+ [Da]	q-Value	PEP	A2	IonScore A2	Exp Value A2	B2	IonScore B2	Exp Value B2	C2	IonScore C2	Exp Value C2	# Missed Cleavages
	AQYEEIANR	3	1	1	P13647		1093.53	0	1.057e-06	High	45.03	0.000190001	High	43.36	0.000223739	High	36.64	0.00131146	0
	LDSELR	1	9	2	P13647;P02538		732.389	0	0.2121	High	40.01	0.00124713							0
	NLDLDSIIAEVK	5	7	3	P35908;P13647;P02538		1329.73	0	0.0001153	High	37.42	0.000697366	Medium	38.75	0.000513406	High	76.55	8.52041e-08	0
	YEELQQTAGR	3	1	1	P13647		1194.58	0	0.04415	High	21.26	0.0377826	High	39.09	0.000672042	Medium	24.99	0.0161648	0
	ISISTSGGSFR	2	1	1	P13647		1111.58	0	0.004218				High	32.93	0.00262305	High	53.57	2.26364e-05	0
	YEDEINKR	2	11	4	P35908;P13647;P02538;P04264		1066.52	0	0.003194				Medium	26.5	0.0119772	High	35.81	0.00128587	1
	LALDVEIATYR	2	9	3	P35908;P13647;P02538		1263.69	0.003	0.003194				Medium	32.05	0.0025885	High	45.23	0.000124465	0
	SLYNLGGSKR	1	1	1	P13647		1094.59	0.003	0.003194							High	31.41	0.0018792	1
	TTAENEFVMLKK	1	1	1	P13647		1410.73	0.006	0.01693							High	11.44	0.366075	1
	TSFTSVSR	2	1	1	P13647		884.447	0.009	0.02402				Medium	35.23	0.00092974	High	26	0.00816363	0
	QNLEPLFEQYINNLRR	1	4	2	P13647;P02538		2047.08	0.009	0.0246							High	10.91	0.259508	1
	FLEQQNK	2	18	3	P08670;P13647;P02538		906.468	0.031	0.1809				Medium	28.18	0.0141411	Medium	27.69	0.0158301	0
	FASFIDK	1	18	3	P35908;P13647;P02538		827.429	0.039	0.1037				Medium	35.86	0.0014268				0
	SFSTASAITPSVSR	1	1	1	P13647		1410.72	0.049	0.2546							Medium	21.12	0.0285892	0
P81605	Dermcidin OS=Homo sapiens GN=DCD PE=1 SV=2 - [DCD_HUMAN]	22.73	1	2	2	2					25.38	12.73	1	1	31.35	10	1	1	110	11.2768	6.53662
	Sequence	# PSMs	# Proteins	# Protein Groups	Protein Group Accessions	Modifications	MH+ [Da]	q-Value	PEP	A2	IonScore A2	Exp Value A2	B2	IonScore B2	Exp Value B2	C2	IonScore C2	Exp Value C2	# Missed Cleavages
	ENAGEDPGLAR	1	1	1	P81605		1128.53	0.008	0.02182							High	31.35	0.00161221	0
	LGKDAVEDLESVGK	1	1	1	P81605		1459.76	0.037	0.0727				Medium	25.38	0.0144867				1
P35232	Prohibitin OS=Homo sapiens GN=PHB PE=1 SV=1 - [PHB_HUMAN]	22.06	1	5	5	10		0			85.2731	18.38	4	4	182.395	22.06	5	6	272	29.7859	5.75732
	Sequence	# PSMs	# Proteins	# Protein Groups	Protein Group Accessions	Modifications	MH+ [Da]	q-Value	PEP	A2	IonScore A2	Exp Value A2	B2	IonScore B2	Exp Value B2	C2	IonScore C2	Exp Value C2	# Missed Cleavages
	AAIISAEGDSK	2	1	1	P35232		1061.55	0	0.001074				High	44.64	0.00016319	High	53.89	1.93952e-05	0
	FDAGELITQR	2	1	1	P35232		1149.59	0	7.26e-05				High	34.07	0.00225252	High	50.98	4.54857e-05	0
	AAELIANSLATAGDGLIELR	3	1	1	P35232		1998.09	0	0.0004544				Medium	19.61	0.025161	High	48.22	2.63656e-05	0
	NVPVITGSK	2	1	1	P35232		914.534	0.003	0.01461				Medium	33.55	0.0014351	High	26.03	0.00810743	0
	DLQNVNITLR	1	1	1	P35232		1185.66	0.003	0.003194							High	50.86	5.90653e-05	0
Q8N257	Histone H2B type 3-B OS=Homo sapiens GN=HIST3H2BB PE=1 SV=3 - [H2B3B_HUMAN]	21.43	15	3	3	4					40.09	7.14	1	1	72.8585	21.43	3	3	126	13.8995	10.3159
	Sequence	# PSMs	# Proteins	# Protein Groups	Protein Group Accessions	Modifications	MH+ [Da]	q-Value	PEP	A2	IonScore A2	Exp Value A2	B2	IonScore B2	Exp Value B2	C2	IonScore C2	Exp Value C2	# Missed Cleavages
	QVHPDTGISSK	1	15	1	Q8N257		1168.6	0.003	0.003194							High	45.64	0.000118711	0
	LLLPGELAK	2	15	1	Q8N257		953.603	0.008	0.02175				Medium	40.09	0.000112641	High	31.57	0.00080112	0
	EVQTAVR	1	1	1	Q8N257		802.441	0.015	0.06555							Medium	28.06	0.0260264	0
P49411	Elongation factor Tu, mitochondrial OS=Homo sapiens GN=TUFM PE=1 SV=2 - [EFTU_HUMAN]	20.13	1	7	7	12	44.93	2.65	1	1	100.016	14.82	5	5	144.688	16.59	6	6	452	49.5102	7.60596
	Sequence	# PSMs	# Proteins	# Protein Groups	Protein Group Accessions	Modifications	MH+ [Da]	q-Value	PEP	A2	IonScore A2	Exp Value A2	B2	IonScore B2	Exp Value B2	C2	IonScore C2	Exp Value C2	# Missed Cleavages
	AEAGDNLGALVR	3	1	1	P49411		1185.62	0	0.0007677	High	44.93	0.000136581	High	61.9	2.74403e-06	High	61.64	3.01615e-06	0
	TTLTAAITK	2	1	1	P49411		919.546	0	0.02956				High	40.61	0.000195516	Medium	31.35	0.00179542	0
	LLDAVDTYIPVPAR	1	1	1	P49411		1542.85	0	0.0001159							High	68.36	5.17879e-07	0
	YEEIDNAPEER	2	1	1	P49411		1364.6	0.003	0.00409				Medium	18.74	0.0220538	High	24.32	0.00610216	0
	DLEKPFLLPVEAVYSVPGR	2	1	1	P49411		2129.17	0.015	0.05801				Medium	20.4	0.0150482	Medium	12.12	0.10434	0
	GITINAAHVEYSTAAR	1	1	1	P49411		1673.86	0.036	0.04519				Medium	18.94	0.0599926				0
	GTVVTGTLER	1	1	1	P49411		1032.57	0.049	0.2428							Medium	22.94	0.0276947	0
P84103	Serine/arginine-rich splicing factor 3 OS=Homo sapiens GN=SRSF3 PE=1 SV=1 - [SRSF3_HUMAN]	18.29	1	2	2	2									17.35	18.29	2	2	164	19.3179	11.6489
	Sequence	# PSMs	# Proteins	# Protein Groups	Protein Group Accessions	Modifications	MH+ [Da]	q-Value	PEP	A2	IonScore A2	Exp Value A2	B2	IonScore B2	Exp Value B2	C2	IonScore C2	Exp Value C2	# Missed Cleavages
	NPPGFAFVEFEDPRDAADAVR	1	1	1	P84103		2320.1	0.033	0.1955							Medium	17.35	0.0607455	1
	AFGYYGPLR	1	1	1	P84103		1043.53	0.049	0.2534							Medium	10.07	0.378844	0
P08779	Keratin, type I cytoskeletal 16 OS=Homo sapiens GN=KRT16 PE=1 SV=4 - [K1C16_HUMAN]	17.97	15	3	10	20	66.7178	1.48	1	2	111.502	5.29	3	5	255.765	17.97	10	13	473	51.2362	5.04639
	Sequence	# PSMs	# Proteins	# Protein Groups	Protein Group Accessions	Modifications	MH+ [Da]	q-Value	PEP	A2	IonScore A2	Exp Value A2	B2	IonScore B2	Exp Value B2	C2	IonScore C2	Exp Value C2	# Missed Cleavages
	LAADDFR	6	17	4	P13645;P02533;P19012;P08779		807.399	0	0.02032	High	54.81	2.87422e-05	High	54.96	2.71281e-05	High	55	2.75118e-05	0
	VTMQNLNDR	3	7	3	P13645;P02533;P08779		1090.53	0.003	0.004568				Medium	36.75	0.00125753	High	49.41	5.95667e-05	0
	LASYLDKVR	2	7	4	P13645;P02533;P19012;P08779		1064.61	0.003	0.01079				Medium	28.91	0.00366307	High	28.53	0.00371746	1
	LEQEIATYR	1	8	3	P02533;P19012;P08779		1122.58	0.003	0.003194							High	43.68	0.000276414	0
	TEELNKEVASNSELVQSSR	1	1	1	P08779		2120.04	0.003	0.003194							High	42.99	0.000193402	1
	TRLEQEIATYR	1	6	3	P02533;P19012;P08779		1379.73	0.003	0.008009							High	40.37	0.000454575	1
	IIAATIENAQPILQIDNAR	1	1	1	P08779		2064.15	0.003	0.003194							High	33.95	0.000503396	0
	TKYEHELALR	1	1	1	P08779		1259.67	0.003	0.003194							High	32.1	0.00249721	1
	VTMQNLNDR	2	7	3	P13645;P02533;P08779	M3(Oxidation)	1106.53	0.015	0.06262				Medium	13.51	0.238426	Medium	14.73	0.191812	0
	LASYLDK	1	8	5	P13645;P02533;P19012;P08779;P35527		809.444	0.015	0.04283							Medium	23.1	0.0186116	0
	LEQEIATYRR	1	4	2	P02533;P08779		1278.67	0.049	0.242							Medium	23.38	0.0254855	1
P68431	Histone H3.1 OS=Homo sapiens GN=HIST1H3A PE=1 SV=2 - [H31_HUMAN]	17.65	5	3	3	4	43.43	5.15	1	1	25.95	5.15	1	1	46.3788	12.5	2	2	136	15.3945	11.1216
	Sequence	# PSMs	# Proteins	# Protein Groups	Protein Group Accessions	Modifications	MH+ [Da]	q-Value	PEP	A2	IonScore A2	Exp Value A2	B2	IonScore B2	Exp Value B2	C2	IonScore C2	Exp Value C2	# Missed Cleavages
	STELLIR	2	5	1	P68431		831.49	0	0.1165	High	43.43	0.000295062	Medium	25.95	0.0152458				0
	EIAQDFKTDLR	1	4	1	P68431		1335.69	0.008	0.02251							High	22.83	0.0278839	1
	KLPFQR	1	5	1	P68431		788.478	0.009	0.03267							High	40.32	0.000418035	1
Q99714	3-hydroxyacyl-CoA dehydrogenase type-2 OS=Homo sapiens GN=HSD17B10 PE=1 SV=3 - [HCD2_HUMAN]	17.24	1	3	3	4		0			27.59	3.07	1	1	41.6697	17.24	3	3	261	26.9061	7.78174
	Sequence	# PSMs	# Proteins	# Protein Groups	Protein Group Accessions	Modifications	MH+ [Da]	q-Value	PEP	A2	IonScore A2	Exp Value A2	B2	IonScore B2	Exp Value B2	C2	IonScore C2	Exp Value C2	# Missed Cleavages
	VLDVNLMGTFNVIR	1	1	1	Q99714		1590.87	0.003	0.012							High	24.81	0.0118933	0
	LVGQGASAVLLDLPNSGGEAQAK	1	1	1	Q99714		2195.17	0.006	0.01842							High	20.74	0.0172884	0
	DLAPIGIR	2	1	1	Q99714		854.508	0.015	0.04982				Medium	27.59	0.00574796	Medium	28.25	0.00493758	0
P61978	Heterogeneous nuclear ribonucleoprotein K OS=Homo sapiens GN=HNRNPK PE=1 SV=1 - [HNRPK_HUMAN]	16.63	1	7	7	14									152.221	14.25	6	8	463	50.9444	5.5415
	Sequence	# PSMs	# Proteins	# Protein Groups	Protein Group Accessions	Modifications	MH+ [Da]	q-Value	PEP	A2	IonScore A2	Exp Value A2	B2	IonScore B2	Exp Value B2	C2	IonScore C2	Exp Value C2	# Missed Cleavages
	NTDEMVELR	2	1	1	P61978		1106.51	0	0.003194							High	70.06	3.15609e-07	0
	IDEPLEGSEDR	1	1	1	P61978														0
	TDYNASVSVPDSSGPER	2	1	1	P61978		1780.8	0	0.002452							Medium	32.44	0.000769722	0
	DYDDMSPR	2	1	1	P61978		998.389	0.003	0.0114							High	33.89	0.000407352	0
	NLPLPPPPPPR	5	1	1	P61978		1194.7	0.008	0.01928							Medium	27.06	0.00295183	0
	LLIHQSLAGGIIGVK	1	1	1	P61978		1518.94	0.008	0.02213							High	21.68	0.00677595	0
	ILLQSK	1	1	1	P61978		701.455	0.049	0.2518							Medium	27.44	0.0139734	0
Q9BQE3	Tubulin alpha-1C chain OS=Homo sapiens GN=TUBA1C PE=1 SV=1 - [TBA1C_HUMAN]	16.26	8	5	5	6					24.56	3.12	1	1	72.4534	16.26	5	5	449	49.8635	5.09717
	Sequence	# PSMs	# Proteins	# Protein Groups	Protein Group Accessions	Modifications	MH+ [Da]	q-Value	PEP	A2	IonScore A2	Exp Value A2	B2	IonScore B2	Exp Value B2	C2	IonScore C2	Exp Value C2	# Missed Cleavages
	NLDIERPTYTNLNR	2	7	1	Q9BQE3		1718.89	0	0.001555				High	24.56	0.0164474	High	29.42	0.00577154	0
	LISQIVSSITASLR	1	5	1	Q9BQE3		1487.88	0.003	0.007195							High	29.07	0.00142462	0
	TIGGGDDSFNTFFSETGAGK	1	5	1	Q9BQE3		2007.89	0.006	0.0177							High	34.99	0.000443739	0
	DVNAAIATIK	1	5	1	Q9BQE3		1015.58	0.015	0.03661							Medium	21.79	0.0377463	0
	AVFVDLEPTVIDEVR	1	3	1	Q9BQE3		1701.9	0.024	0.1582							Medium	12.34	0.198371	0
P16403	Histone H1.2 OS=Homo sapiens GN=HIST1H1C PE=1 SV=2 - [H12_HUMAN]	15.49	5	4	4	9					101.99	15.02	3	4	114.99	15.49	4	5	213	21.3517	10.9312
	Sequence	# PSMs	# Proteins	# Protein Groups	Protein Group Accessions	Modifications	MH+ [Da]	q-Value	PEP	A2	IonScore A2	Exp Value A2	B2	IonScore B2	Exp Value B2	C2	IonScore C2	Exp Value C2	# Missed Cleavages
	ALAAAGYDVEK	2	5	1	P16403		1107.57	0	0.003194				Medium	43.43	0.000288253	High	59.14	7.74058e-06	0
	SGVSLAALK	2	3	1	P16403		845.509	0	0.04415				High	42.52	0.000310665	High	30.5	0.00494644	0
	ASGPPVSELITK	4	3	1	P16403		1198.67	0.003	0.00623				Medium	40	0.000395	High	31.54	0.0023148	0
	SGVSLAALKK	1	3	1	P16403		973.603	0.009	0.02459							High	30.03	0.00148967	1
P23396	40S ribosomal protein S3 OS=Homo sapiens GN=RPS3 PE=1 SV=2 - [RS3_HUMAN]	14.81	1	4	4	5	33.32	3.7	1	1					99.3619	14.81	4	4	243	26.6714	9.65674
	Sequence	# PSMs	# Proteins	# Protein Groups	Protein Group Accessions	Modifications	MH+ [Da]	q-Value	PEP	A2	IonScore A2	Exp Value A2	B2	IonScore B2	Exp Value B2	C2	IonScore C2	Exp Value C2	# Missed Cleavages
	TEIIILATR	2	1	1	P23396		1029.63	0	0.03457	High	33.32	0.000558703				High	51.93	7.69451e-06	0
	AELNEFLTR	1	1	1	P23396		1092.57	0.003	0.003194							High	38.93	0.000729247	0
	ELAEDGYSGVEVR	1	1	1	P23396		1423.67	0.003	0.003194							High	38.37	0.00042936	0
	VTPTRTEIIILATR	1	1	1	P23396		1583.95	0.003	0.01135							High	10.84	0.0822186	1
P48047	ATP synthase subunit O, mitochondrial OS=Homo sapiens GN=ATP5O PE=1 SV=1 - [ATPO_HUMAN]	14.55	1	2	2	3					15.26	6.57	1	1	28.1	14.55	2	2	213	23.2627	9.96436
	Sequence	# PSMs	# Proteins	# Protein Groups	Protein Group Accessions	Modifications	MH+ [Da]	q-Value	PEP	A2	IonScore A2	Exp Value A2	B2	IonScore B2	Exp Value B2	C2	IonScore C2	Exp Value C2	# Missed Cleavages
	LVRPPVQVYGIEGR	2	1	1	P48047		1582.91	0.009	0.02786				Medium	15.26	0.0446777	High	23.88	0.00613891	0
	FSPLTTNLINLLAENGR	1	1	1	P48047		1873.02	0.009	0.03237							High	18.22	0.0293788	0
P07910	Heterogeneous nuclear ribonucleoproteins C1/C2 OS=Homo sapiens GN=HNRNPC PE=1 SV=4 - [HNRPC_HUMAN]	13.73	4	4	4	5					17.82	2.94	1	1	44.86	10.78	3	4	306	33.6495	5.08447
	Sequence	# PSMs	# Proteins	# Protein Groups	Protein Group Accessions	Modifications	MH+ [Da]	q-Value	PEP	A2	IonScore A2	Exp Value A2	B2	IonScore B2	Exp Value B2	C2	IonScore C2	Exp Value C2	# Missed Cleavages
	VDSLLENLEK	1	4	1	P07910		1159.62	0.006	0.01856							High	24.66	0.0210317	0
	MIAGQVLDINLAAEPK	1	1	1	P07910		1682.92	0.009	0.02707							High	22.92	0.0104654	0
	MYSYPAR	1	1	1	P07910	M1(Oxidation)	903.402	0.015	0.06762							Medium	24.4	0.00544617	0
	MIAGQVLDINLAAEPK	1	1	1	P07910	M1(Oxidation)	1698.91	0.015	0.03531							Medium	14.13	0.123637	0
	SDVEAIFSK	1	4	1	P07910		995.504	0.043	0.1696				Medium	17.82	0.0949878				0
P0DMV8	Heat shock 70 kDa protein 1A OS=Homo sapiens GN=HSPA1A PE=1 SV=1 - [HS71A_HUMAN]	13.42	4	5	7	14	0	2.5	1	1	118.479	8.11	4	5	153.281	13.42	7	8	641	70.009	5.65576
	Sequence	# PSMs	# Proteins	# Protein Groups	Protein Group Accessions	Modifications	MH+ [Da]	q-Value	PEP	A2	IonScore A2	Exp Value A2	B2	IonScore B2	Exp Value B2	C2	IonScore C2	Exp Value C2	# Missed Cleavages
	ATAGDTHLGGEDFDNR	2	4	1	P0DMV8		1675.73	0	0.2056	High	10.29	0.116926				Medium	11.47	0.103364	0
	VEIIANDQGNR	2	7	3	P0DMV8;P11142;P11021		1228.63	0	0.003194				High	50.34	3.9762e-05	High	51.02	3.75572e-05	0
	TTPSYVAFTDTER	2	6	2	P0DMV8;P11142		1487.7	0	0.02576				High	40.89	0.000256632	High	42.68	0.000169946	0
	IINEPTAAAIAYGLDR	4	2	1	P0DMV8		1687.9	0	0.0001808				Medium	40.28	0.000285956	High	61.6	2.31763e-06	0
	LLQDFFNGR	1	1	1	P0DMV8		1109.58	0.003	0.01168							High	29.9	0.00460482	0
	DAGVIAGLNVLR	2	2	1	P0DMV8		1197.7	0.009	0.03462				Medium	24.63	0.00705917	High	18.62	0.0281679	0
	YKAEDEVQR	1	2	1	P0DMV8		1137.55	0.009	0.02775							High	18.66	0.0626265	1
P05141	ADP/ATP translocase 2 OS=Homo sapiens GN=SLC25A5 PE=1 SV=7 - [ADT2_HUMAN]	13.42	4	4	4	5		0			64.2275	5.37	2	2	57.6429	10.74	3	3	298	32.8312	9.68604
	Sequence	# PSMs	# Proteins	# Protein Groups	Protein Group Accessions	Modifications	MH+ [Da]	q-Value	PEP	A2	IonScore A2	Exp Value A2	B2	IonScore B2	Exp Value B2	C2	IonScore C2	Exp Value C2	# Missed Cleavages
	TAVAPIER	2	4	1	P05141		856.489	0.003	0.01061				Medium	39.52	0.000418824	High	39.84	0.000389073	0
	DFLAGGVAAAISK	1	1	1	P05141		1219.67	0.003	0.01579							High	20.98	0.0287278	0
	AAYFGIYDTAK	1	1	1	P05141		1219.6	0.018	0.09307							Medium	27.99	0.00563934	0
	GNLANVIR	1	4	1	P05141		856.497	0.036	0.05153				Medium	43.14	0.000186836				0
P07437	Tubulin beta chain OS=Homo sapiens GN=TUBB PE=1 SV=2 - [TBB5_HUMAN]	13.06	10	5	5	5		0			30.26	5.41	2	2	82.0407	7.66	3	3	444	49.639	4.89404
	Sequence	# PSMs	# Proteins	# Protein Groups	Protein Group Accessions	Modifications	MH+ [Da]	q-Value	PEP	A2	IonScore A2	Exp Value A2	B2	IonScore B2	Exp Value B2	C2	IonScore C2	Exp Value C2	# Missed Cleavages
	ISEQFTAMFR	1	6	1	P07437		1229.6	0.003	0.003194							High	53.47	2.00152e-05	0
	YLTVAAVFR	1	3	1	P07437		1039.59	0.003	0.004275							High	39.67	0.000334473	0
	AILVDLEPGTMDSVR	1	4	1	P07437		1615.84	0.008	0.02245							High	20.85	0.0431677	0
	LHFFMPGFAPLTSR	1	8	1	P07437		1620.84	0.029	0.04415				Medium	17.92	0.0815251				0
	FPGQLNADLR	1	10	1	P07437		1130.59	0.036	0.04415				Medium	26.34	0.0120782				0
Q562R1	Beta-actin-like protein 2 OS=Homo sapiens GN=ACTBL2 PE=1 SV=2 - [ACTBL_HUMAN]	13.03	1	1	4	6	35.4	4.26	1	1	48.2733	3.99	2	2	45.8033	10.9	3	3	376	41.976	5.59229
	Sequence	# PSMs	# Proteins	# Protein Groups	Protein Group Accessions	Modifications	MH+ [Da]	q-Value	PEP	A2	IonScore A2	Exp Value A2	B2	IonScore B2	Exp Value B2	C2	IonScore C2	Exp Value C2	# Missed Cleavages
	SYELPDGQVITIGNER	2	10	2	P60709;Q562R1		1790.89	0	0.0001671	High	35.4	0.00132665				High	22.97	0.0242237	0
	IIAPPER	2	7	2	P60709;Q562R1		795.473	0.008	0.02055				Medium	38.18	0.000395342	High	36.56	0.000574081	0
	VAPDEHPILLTEAPLNPK	1	1	1	Q562R1		1954.06	0.015	0.06399							Medium	16.38	0.0437274	0
	DLTDYLMK	1	7	2	P60709;Q562R1		998.486	0.036	0.0547				Medium	27.96	0.00575841				0
P40926	Malate dehydrogenase, mitochondrial OS=Homo sapiens GN=MDH2 PE=1 SV=3 - [MDHM_HUMAN]	13.02	1	4	4	5	29.54	2.07	1	1		0			97.212	13.02	4	4	338	35.4807	8.67529
	Sequence	# PSMs	# Proteins	# Protein Groups	Protein Group Accessions	Modifications	MH+ [Da]	q-Value	PEP	A2	IonScore A2	Exp Value A2	B2	IonScore B2	Exp Value B2	C2	IonScore C2	Exp Value C2	# Missed Cleavages
	NSPLVSR	2	1	1	P40926		772.431	0	0.005214	High	29.54	0.00878268				High	35.83	0.00206361	0
	IFGVTTLDIVR	1	1	1	P40926		1233.72	0.003	0.003194							High	43.55	6.40277e-05	0
	VDFPQDQLTALTGR	1	1	1	P40926		1560.81	0.003	0.003194							High	35.4	0.00135549	0
	VNVPVIGGHAGK	1	1	1	P40926		1147.66	0.003	0.003194							High	27.15	0.00289129	0
P06576	ATP synthase subunit beta, mitochondrial OS=Homo sapiens GN=ATP5B PE=1 SV=3 - [ATPB_HUMAN]	12.67	1	5	5	12	28.38	2.27	1	1	102.172	10.02	4	5	129.945	12.67	5	6	529	56.5246	5.40186
	Sequence	# PSMs	# Proteins	# Protein Groups	Protein Group Accessions	Modifications	MH+ [Da]	q-Value	PEP	A2	IonScore A2	Exp Value A2	B2	IonScore B2	Exp Value B2	C2	IonScore C2	Exp Value C2	# Missed Cleavages
	TIAMDGTEGLVR	2	1	1	P06576		1262.64	0	3.178e-05	High	28.38	0.00936612				Medium	22.91	0.0307009	0
	IMNVIGEPIDER	2	1	1	P06576		1385.71	0	0.04415				High	41.21	0.000261107	High	41.55	0.000290434	0
	AHGGYSVFAGVGER	2	1	1	P06576		1406.68	0	0.0006599				High	40.86	0.000332242	High	43.14	0.000196542	0
	LVLEVAQHLGESTVR	3	1	1	P06576		1650.92	0	0.003194				High	29.82	0.00145924	High	38.57	0.000180694	0
	FTQAGSEVSALLGR	1	1	1	P06576		1435.76	0.003	0.0076							High	35.9	0.00122094	0
	TIAMDGTEGLVR	2	1	1	P06576	M4(Oxidation)	1278.64	0.031	0.1862				Medium	32.95	0.0025603	Medium	23	0.0290689	0
P30048	Thioredoxin-dependent peroxide reductase, mitochondrial OS=Homo sapiens GN=PRDX3 PE=1 SV=3 - [PRDX3_HUMAN]	12.5	1	3	3	6	14.41	5.47	1	1	66.4979	12.5	3	3	76.83	9.77	2	2	256	27.6752	7.78174
	Sequence	# PSMs	# Proteins	# Protein Groups	Protein Group Accessions	Modifications	MH+ [Da]	q-Value	PEP	A2	IonScore A2	Exp Value A2	B2	IonScore B2	Exp Value B2	C2	IonScore C2	Exp Value C2	# Missed Cleavages
	DYGVLLEGSGLALR	3	1	1	P30048		1462.79	0	0.001158	High	14.41	0.114107	Medium	27.94	0.00522256	High	59.69	3.43677e-06	0
	HLSVNDLPVGR	2	1	1	P30048		1206.66	0.003	0.01288				Medium	31.43	0.00291377	High	32.64	0.00220524	0
	SVEETLR	1	1	1	P30048		833.437	0.034	0.04415				Medium	40.91	0.000596056				0
P22626	Heterogeneous nuclear ribonucleoproteins A2/B1 OS=Homo sapiens GN=HNRNPA2B1 PE=1 SV=2 - [ROA2_HUMAN]	12.46	1	4	4	5					31.86	2.83	1	1	69.3134	12.46	4	4	353	37.4067	8.95361
	Sequence	# PSMs	# Proteins	# Protein Groups	Protein Group Accessions	Modifications	MH+ [Da]	q-Value	PEP	A2	IonScore A2	Exp Value A2	B2	IonScore B2	Exp Value B2	C2	IonScore C2	Exp Value C2	# Missed Cleavages
	QEMQEVQSSR	2	1	1	P22626		1221.55	0	2.564e-06				High	31.86	0.00159649	High	31.63	0.00168332	0
	GGNFGFGDSR	1	1	1	P22626		1013.44	0.009	0.02322							High	38.37	0.000152823	0
	TLETVPLER	1	1	1	P22626		1057.59	0.015	0.0702							Medium	24.26	0.0161238	0
	GGGGNFGPGPGSNFR	1	1	1	P22626		1377.63	0.018	0.1229							Medium	15.72	0.0817146	0
Q8IUE6	Histone H2A type 2-B OS=Homo sapiens GN=HIST2H2AB PE=1 SV=3 - [H2A2B_HUMAN]	12.31	1	1	2	3		0			29.93	6.92	1	1	46.7023	12.31	2	2	130	13.9868	10.8872
	Sequence	# PSMs	# Proteins	# Protein Groups	Protein Group Accessions	Modifications	MH+ [Da]	q-Value	PEP	A2	IonScore A2	Exp Value A2	B2	IonScore B2	Exp Value B2	C2	IonScore C2	Exp Value C2	# Missed Cleavages
	AGLQFPVGR	2	15	2	Q96KK5;Q8IUE6		944.531	0.009	0.03155				Medium	29.93	0.00691049	High	37.18	0.00130169	0
	HLQLAVR	1	1	1	Q8IUE6		836.51	0.012	0.03476							Medium	26.69	0.00213781	0
P38646	Stress-70 protein, mitochondrial OS=Homo sapiens GN=HSPA9 PE=1 SV=2 - [GRP75_HUMAN]	11.49	1	6	6	7					59.04	1.77	1	1	163.727	11.49	6	6	679	73.6348	6.16357
	Sequence	# PSMs	# Proteins	# Protein Groups	Protein Group Accessions	Modifications	MH+ [Da]	q-Value	PEP	A2	IonScore A2	Exp Value A2	B2	IonScore B2	Exp Value B2	C2	IonScore C2	Exp Value C2	# Missed Cleavages
	AQFEGIVTDLIR	2	1	1	P38646		1361.75	0	2.721e-06				High	59.04	5.73796e-06	High	53.5	1.85374e-05	0
	VQQTVQDLFGR	1	1	1	P38646		1290.68	0	0.002735							High	63.17	2.60252e-06	0
	SDIGEVILVGGMTR	1	1	1	P38646		1446.76	0.003	0.003194							High	54.27	2.20725e-05	0
	TTPSVVAFTADGER	1	1	1	P38646		1450.72	0.009	0.02952							High	35.63	0.00128558	0
	DAGQISGLNVLR	1	1	1	P38646		1242.68	0.015	0.06601							Medium	16.32	0.11784	0
	LLGQFTLIGIPPAPR	1	1	1	P38646		1592.95	0.021	0.1297							Medium	16.67	0.0214768	0
Q15084	Protein disulfide-isomerase A6 OS=Homo sapiens GN=PDIA6 PE=1 SV=1 - [PDIA6_HUMAN]	11.36	1	4	4	5					24.43	3.41	1	1	69.6548	11.36	4	4	440	48.0913	5.08447
	Sequence	# PSMs	# Proteins	# Protein Groups	Protein Group Accessions	Modifications	MH+ [Da]	q-Value	PEP	A2	IonScore A2	Exp Value A2	B2	IonScore B2	Exp Value B2	C2	IonScore C2	Exp Value C2	# Missed Cleavages
	LAAVDATVNQVLASR	2	1	1	Q15084		1527.84	0.003	0.006223				Medium	24.43	0.0128005	High	45.14	0.000104107	0
	TGEAIVDAALSALR	1	1	1	Q15084		1386.76	0.003	0.01599							High	26.53	0.00900441	0
	NRPEDYQGGR	1	1	1	Q15084		1191.55	0.003	0.006752							High	20.24	0.0227097	0
	GESPVDYDGGR	1	1	1	Q15084		1151.5	0.027	0.1682							Medium	21.18	0.0118122	0
P06733	Alpha-enolase OS=Homo sapiens GN=ENO1 PE=1 SV=2 - [ENOA_HUMAN]	11.29	3	4	4	4		0			26.58	2.07	1	1	38.8212	9.22	3	3	434	47.1393	7.38623
	Sequence	# PSMs	# Proteins	# Protein Groups	Protein Group Accessions	Modifications	MH+ [Da]	q-Value	PEP	A2	IonScore A2	Exp Value A2	B2	IonScore B2	Exp Value B2	C2	IonScore C2	Exp Value C2	# Missed Cleavages
	IGAEVYHNLK	1	1	1	P06733		1143.62	0.008	0.02267							High	25.85	0.0146909	0
	YISPDQLADLYK	1	1	1	P06733		1425.73	0.009	0.03386							High	27.58	0.00899098	0
	TIAPALVSK	1	1	1	P06733		899.556	0.036	0.05225				Medium	26.58	0.00362647				0
	AAVPSGASTGIYEALELR	1	3	1	P06733		1804.95	0.04	0.2161							Medium	19.93	0.0386175	0
P38117	Electron transfer flavoprotein subunit beta OS=Homo sapiens GN=ETFB PE=1 SV=3 - [ETFB_HUMAN]	10.59	1	3	3	5	50.45	3.92	1	1	35.82	6.67	2	2	39.18	7.45	2	2	255	27.8262	8.104
	Sequence	# PSMs	# Proteins	# Protein Groups	Protein Group Accessions	Modifications	MH+ [Da]	q-Value	PEP	A2	IonScore A2	Exp Value A2	B2	IonScore B2	Exp Value B2	C2	IonScore C2	Exp Value C2	# Missed Cleavages
	EIDGGLETLR	2	1	1	P38117		1102.57	0	1.471e-10	High	50.45	5.13896e-05				Medium	24.55	0.0198175	0
	LGPLQVAR	1	1	1	P38117		853.527	0	0.001079				High	28.42	0.00258984				0
	TALAMGADR	2	1	1	P38117		905.451	0.015	0.06949				Medium	22.9	0.0320538	Medium	31.13	0.00481815	0
P11021	78 kDa glucose-regulated protein OS=Homo sapiens GN=HSPA5 PE=1 SV=2 - [GRP78_HUMAN]	10.4	2	5	6	9		0			80.6268	5.05	3	3	100.413	10.4	6	6	654	72.2884	5.16064
	Sequence	# PSMs	# Proteins	# Protein Groups	Protein Group Accessions	Modifications	MH+ [Da]	q-Value	PEP	A2	IonScore A2	Exp Value A2	B2	IonScore B2	Exp Value B2	C2	IonScore C2	Exp Value C2	# Missed Cleavages
	VEIIANDQGNR	2	7	3	P0DMV8;P11142;P11021		1228.63	0	0.003194				High	50.34	3.9762e-05	High	51.02	3.75572e-05	0
	DAGTIAGLNVMR	1	1	1	P11021		1217.63	0.006	0.01839							High	28.97	0.00855665	0
	LTPEEIER	2	2	1	P11021		986.516	0.009	0.02676				Medium	38.44	0.000630163	High	33.51	0.00196089	0
	ITPSYVAFTPEGER	2	1	1	P11021		1566.78	0.015	0.03804				Medium	27.04	0.00879751	Medium	21.48	0.0312934	0
	ITITNDQNR	1	1	1	P11021		1074.55	0.015	0.05048							Medium	23.72	0.0233541	0
	SDIDEIVLVGGSTR	1	1	1	P11021		1460.76	0.049	0.2556							Medium	21.25	0.0412442	0
P00505	Aspartate aminotransferase, mitochondrial OS=Homo sapiens GN=GOT2 PE=1 SV=3 - [AATM_HUMAN]	10.23	1	4	4	7	40.15	2.79	1	1	84.0881	7.44	3	3	108.562	8.37	3	3	430	47.4873	9.01221
	Sequence	# PSMs	# Proteins	# Protein Groups	Protein Group Accessions	Modifications	MH+ [Da]	q-Value	PEP	A2	IonScore A2	Exp Value A2	B2	IonScore B2	Exp Value B2	C2	IonScore C2	Exp Value C2	# Missed Cleavages
	IAAAILNTPDLR	2	1	1	P00505		1267.74	0	0.0005996	High	40.15	0.000159398				High	65.84	4.82138e-07	0
	FVTVQTISGTGALR	2	1	1	P00505		1449.81	0.003	0.003194				Medium	36.37	0.000692024	High	43.32	0.000114069	0
	DAGMQLQGYR	2	1	1	P00505		1138.53	0.009	0.02493				Medium	37.23	0.000482548	High	29.19	0.00307284	0
	IGASFLQR	1	1	1	P00505		891.505	0.029	0.04415				Medium	43.58	0.000201724				0
Q9NVI7	ATPase family AAA domain-containing protein 3A OS=Homo sapiens GN=ATAD3A PE=1 SV=2 - [ATD3A_HUMAN]	10.09	2	6	6	6		0			27.22	1.1	1	1	72.0515	8.99	5	5	634	71.3247	8.98291
	Sequence	# PSMs	# Proteins	# Protein Groups	Protein Group Accessions	Modifications	MH+ [Da]	q-Value	PEP	A2	IonScore A2	Exp Value A2	B2	IonScore B2	Exp Value B2	C2	IonScore C2	Exp Value C2	# Missed Cleavages
	LLSRPQDALEGVVLSPSLEAR	1	1	1	Q9NVI7		2250.25	0.003	0.003194							High	33.28	0.000493389	0
	QQQLLNEENLR	1	2	1	Q9NVI7		1384.72	0.006	0.01726							High	24.03	0.0201637	0
	TAGTLFGEGFR	1	2	1	Q9NVI7		1155.58	0.009	0.02557							High	29.58	0.004296	0
	HPIQVSR	1	2	1	Q9NVI7		836.474	0.031	0.1817							Medium	22.51	0.0196367	0
	DIAIATR	1	2	1	Q9NVI7		759.438	0.037	0.06789				Medium	27.22	0.0238037				0
	ENADIIR	1	2	1	Q9NVI7		830.437	0.04	0.2161							Medium	25.59	0.0171156	0
P51572	B-cell receptor-associated protein 31 OS=Homo sapiens GN=BCAP31 PE=1 SV=3 - [BAP31_HUMAN]	9.76	1	2	2	3					18.64	6.1	1	1	33.29	9.76	2	2	246	27.974	8.44092
	Sequence	# PSMs	# Proteins	# Protein Groups	Protein Group Accessions	Modifications	MH+ [Da]	q-Value	PEP	A2	IonScore A2	Exp Value A2	B2	IonScore B2	Exp Value B2	C2	IonScore C2	Exp Value C2	# Missed Cleavages
	LDVGNAEVKLEEENR	2	1	1	P51572		1714.86	0	0.00184				High	18.64	0.0574446	High	20.76	0.03106	1
	AENQVLAMR	1	1	1	P51572		1031.53	0.018	0.1089							Medium	26.53	0.0123394	0
P31943	Heterogeneous nuclear ribonucleoprotein H OS=Homo sapiens GN=HNRNPH1 PE=1 SV=4 - [HNRH1_HUMAN]	9.58	3	3	3	4					27.18	3.56	1	1	89.06	9.58	3	3	449	49.1984	6.30322
	Sequence	# PSMs	# Proteins	# Protein Groups	Protein Group Accessions	Modifications	MH+ [Da]	q-Value	PEP	A2	IonScore A2	Exp Value A2	B2	IonScore B2	Exp Value B2	C2	IonScore C2	Exp Value C2	# Missed Cleavages
	HTGPNSPDTANDGFVR	2	2	1	P31943		1684.77	0	0.0006223				Medium	27.18	0.0044985	High	61.61	2.10523e-06	0
	VHIEIGPDGR	1	3	1	P31943		1092.58	0.003	0.01129							High	37.51	0.00065645	0
	ATENDIYNFFSPLNPVR	1	2	1	P31943		1996.98	0.009	0.02544							High	19.94	0.0405565	0
P06748	Nucleophosmin OS=Homo sapiens GN=NPM1 PE=1 SV=2 - [NPM_HUMAN]	9.52	2	2	2	6		0			31.459	7.14	1	2	55.3563	9.52	2	4	294	32.5548	4.77979
	Sequence	# PSMs	# Proteins	# Protein Groups	Protein Group Accessions	Modifications	MH+ [Da]	q-Value	PEP	A2	IonScore A2	Exp Value A2	B2	IonScore B2	Exp Value B2	C2	IonScore C2	Exp Value C2	# Missed Cleavages
	MSVQPTVSLGGFEITPPVVLR	2	1	1	P06748		2227.21	0	0.0436				High	24.9	0.00355953	High	23.65	0.00474671	0
	MSVQPTVSLGGFEITPPVVLR	3	1	1	P06748	M1(Oxidation)	2243.21	0.003	0.00362				Medium	21.17	0.0145129	High	28.91	0.00250631	0
	LLSISGK	1	2	1	P06748		717.448	0.049	0.2475							Medium	26.19	0.0161092	0
Q9UJZ1	Stomatin-like protein 2, mitochondrial OS=Homo sapiens GN=STOML2 PE=1 SV=1 - [STML2_HUMAN]	9.27	1	2	2	2									18.21	9.27	2	2	356	38.5102	7.38623
	Sequence	# PSMs	# Proteins	# Protein Groups	Protein Group Accessions	Modifications	MH+ [Da]	q-Value	PEP	A2	IonScore A2	Exp Value A2	B2	IonScore B2	Exp Value B2	C2	IonScore C2	Exp Value C2	# Missed Cleavages
	DVQGTDASLDEELDRVK	1	1	1	Q9UJZ1		1889.92	0.003	0.01514							High	15.47	0.105003	1
	APVPGTPDSLSSGSSR	1	1	1	Q9UJZ1		1514.74	0.018	0.08672							Medium	16.24	0.0879431	0
P11142	Heat shock cognate 71 kDa protein OS=Homo sapiens GN=HSPA8 PE=1 SV=1 - [HSP7C_HUMAN]	9.13	2	3	5	8		0			106.661	6.66	4	4	108.397	7.74	4	4	646	70.8542	5.51611
	Sequence	# PSMs	# Proteins	# Protein Groups	Protein Group Accessions	Modifications	MH+ [Da]	q-Value	PEP	A2	IonScore A2	Exp Value A2	B2	IonScore B2	Exp Value B2	C2	IonScore C2	Exp Value C2	# Missed Cleavages
	FEELNADLFR	2	2	1	P11142		1253.62	0	0.002196				High	50.99	5.25465e-05	High	46.03	0.000167138	0
	VEIIANDQGNR	2	7	3	P0DMV8;P11142;P11021		1228.63	0	0.003194				High	50.34	3.9762e-05	High	51.02	3.75572e-05	0
	TTPSYVAFTDTER	2	6	2	P0DMV8;P11142		1487.7	0	0.02576				High	40.89	0.000256632	High	42.68	0.000169946	0
	STAGDTHLGGEDFDNR	1	2	1	P11142		1691.73	0.015	0.06664							Medium	12.18	0.0665875	0
	EIAEAYLGK	1	1	1	P11142		993.527	0.036	0.04415				Medium	11.91	0.296318				0
P27348	14-3-3 protein theta OS=Homo sapiens GN=YWHAQ PE=1 SV=1 - [1433T_HUMAN]	8.98	5	1	2	2		0							22.45	8.98	2	2	245	27.7468	4.77979
	Sequence	# PSMs	# Proteins	# Protein Groups	Protein Group Accessions	Modifications	MH+ [Da]	q-Value	PEP	A2	IonScore A2	Exp Value A2	B2	IonScore B2	Exp Value B2	C2	IonScore C2	Exp Value C2	# Missed Cleavages
	AVTEQGAELSNEER	1	1	1	P27348		1532.72	0.003	0.01592							High	13.83	0.13662	0
	NLLSVAYK	1	7	3	P62258;P61981;P27348		907.525	0.015	0.04923							Medium	22.45	0.0196254	0
P61981	14-3-3 protein gamma OS=Homo sapiens GN=YWHAG PE=1 SV=2 - [1433G_HUMAN]	8.91	5	1	2	2									27.0564	8.91	2	2	247	28.2849	4.89404
	Sequence	# PSMs	# Proteins	# Protein Groups	Protein Group Accessions	Modifications	MH+ [Da]	q-Value	PEP	A2	IonScore A2	Exp Value A2	B2	IonScore B2	Exp Value B2	C2	IonScore C2	Exp Value C2	# Missed Cleavages
	NVTELNEPLSNEER	1	1	1	P61981		1643.79	0.009	0.02795							High	22.58	0.0157342	0
	NLLSVAYK	1	7	3	P62258;P61981;P27348		907.525	0.015	0.04923							Medium	22.45	0.0196254	0
P62263	40S ribosomal protein S14 OS=Homo sapiens GN=RPS14 PE=1 SV=3 - [RS14_HUMAN]	8.61	1	1	1	2					21.19	8.61	1	1	37.58	8.61	1	1	151	16.2625	10.0522
	Sequence	# PSMs	# Proteins	# Protein Groups	Protein Group Accessions	Modifications	MH+ [Da]	q-Value	PEP	A2	IonScore A2	Exp Value A2	B2	IonScore B2	Exp Value B2	C2	IonScore C2	Exp Value C2	# Missed Cleavages
	IEDVTPIPSDSTR	2	1	1	P62263		1429.72	0.003	0.003194				Medium	21.19	0.0285122	High	37.58	0.000654683	0
P20700	Lamin-B1 OS=Homo sapiens GN=LMNB1 PE=1 SV=2 - [LMNB1_HUMAN]	8.53	2	5	5	5						0			47.5635	8.53	5	5	586	66.3676	5.16064
	Sequence	# PSMs	# Proteins	# Protein Groups	Protein Group Accessions	Modifications	MH+ [Da]	q-Value	PEP	A2	IonScore A2	Exp Value A2	B2	IonScore B2	Exp Value B2	C2	IonScore C2	Exp Value C2	# Missed Cleavages
	LVEVDSGR	1	1	1	P20700		874.461	0.009	0.02659							High	36.54	0.00250656	0
	LALDMEISAYR	1	1	1	P20700		1281.65	0.009	0.03145							High	26.61	0.0113502	0
	DAALATALGDKK	1	1	1	P20700		1173.65	0.009	0.02392							High	21.01	0.0503238	1
	LSPSPSSR	1	2	1	P20700		830.437	0.018	0.1144							Medium	21.51	0.0437917	0
	ALYETELADAR	1	1	1	P20700		1251.62	0.018	0.1097							Medium	14.05	0.19284	0
P08865	40S ribosomal protein SA OS=Homo sapiens GN=RPSA PE=1 SV=4 - [RSSA_HUMAN]	8.47	1	2	2	2						0			34.7347	8.47	2	2	295	32.8334	4.86865
	Sequence	# PSMs	# Proteins	# Protein Groups	Protein Group Accessions	Modifications	MH+ [Da]	q-Value	PEP	A2	IonScore A2	Exp Value A2	B2	IonScore B2	Exp Value B2	C2	IonScore C2	Exp Value C2	# Missed Cleavages
	AIVAIENPADVSVISSR	1	1	1	P08865		1740.95	0.015	0.04681							Medium	25.64	0.00777759	0
	LLVVTDPR	1	1	1	P08865		912.551	0.049	0.2377							Medium	24.05	0.00767423	0
P12273	Prolactin-inducible protein OS=Homo sapiens GN=PIP PE=1 SV=1 - [PIP_HUMAN]	8.22	1	1	1	1									47.68	8.22	1	1	146	16.5618	8.04541
	Sequence	# PSMs	# Proteins	# Protein Groups	Protein Group Accessions	Modifications	MH+ [Da]	q-Value	PEP	A2	IonScore A2	Exp Value A2	B2	IonScore B2	Exp Value B2	C2	IonScore C2	Exp Value C2	# Missed Cleavages
	TVQIAAVVDVIR	1	1	1	P12273		1283.77	0.003	0.003194							High	47.68	2.21791e-05	0
Q86V81	THO complex subunit 4 OS=Homo sapiens GN=ALYREF PE=1 SV=3 - [THOC4_HUMAN]	8.17	1	2	2	3					25.62	4.28	1	1	28.31	8.17	2	2	257	26.8716	11.1509
	Sequence	# PSMs	# Proteins	# Protein Groups	Protein Group Accessions	Modifications	MH+ [Da]	q-Value	PEP	A2	IonScore A2	Exp Value A2	B2	IonScore B2	Exp Value B2	C2	IonScore C2	Exp Value C2	# Missed Cleavages
	SLGTADVHFER	2	1	1	Q86V81		1231.6	0	0.006064				High	25.62	0.0115146	High	28.31	0.00619797	0
	NRPAPYSRPK	1	1	1	Q86V81		1185.65	0.008	0.02153							High	11.25	0.266212	0
P07477	Trypsin-1 OS=Homo sapiens GN=PRSS1 PE=1 SV=1 - [TRY1_HUMAN]	8.1	3	1	1	1									38.8	8.1	1	1	247	26.5411	6.50732
	Sequence	# PSMs	# Proteins	# Protein Groups	Protein Group Accessions	Modifications	MH+ [Da]	q-Value	PEP	A2	IonScore A2	Exp Value A2	B2	IonScore B2	Exp Value B2	C2	IonScore C2	Exp Value C2	# Missed Cleavages
	LGEHNIEVLEGNEQFINAAK	1	3	1	P07477		2225.12	0	0.003194							High	38.8	0.000382294	0
P19012	Keratin, type I cytoskeletal 15 OS=Homo sapiens GN=KRT15 PE=1 SV=3 - [K1C15_HUMAN]	7.89	12	1	6	12	66.7178	1.54	1	2	95.9425	5.48	3	4	147.826	5.92	5	6	456	49.1811	4.76709
	Sequence	# PSMs	# Proteins	# Protein Groups	Protein Group Accessions	Modifications	MH+ [Da]	q-Value	PEP	A2	IonScore A2	Exp Value A2	B2	IonScore B2	Exp Value B2	C2	IonScore C2	Exp Value C2	# Missed Cleavages
	LAADDFR	6	17	4	P13645;P02533;P19012;P08779		807.399	0	0.02032	High	54.81	2.87422e-05	High	54.96	2.71281e-05	High	55	2.75118e-05	0
	LASYLDKVR	2	7	4	P13645;P02533;P19012;P08779		1064.61	0.003	0.01079				Medium	28.91	0.00366307	High	28.53	0.00371746	1
	LEQEIATYR	1	8	3	P02533;P19012;P08779		1122.58	0.003	0.003194							High	43.68	0.000276414	0
	TRLEQEIATYR	1	6	3	P02533;P19012;P08779		1379.73	0.003	0.008009							High	40.37	0.000454575	1
	LASYLDK	1	8	5	P13645;P02533;P19012;P08779;P35527		809.444	0.015	0.04283							Medium	23.1	0.0186116	0
	VILEIDNAR	1	2	1	P19012		1042.59	0.036	0.04503				Medium	20.44	0.0352423				0
Q9P0M6	Core histone macro-H2A.2 OS=Homo sapiens GN=H2AFY2 PE=1 SV=3 - [H2AW_HUMAN]	7.8	1	1	2	2									33.8007	7.8	2	2	372	40.0334	9.68604
	Sequence	# PSMs	# Proteins	# Protein Groups	Protein Group Accessions	Modifications	MH+ [Da]	q-Value	PEP	A2	IonScore A2	Exp Value A2	B2	IonScore B2	Exp Value B2	C2	IonScore C2	Exp Value C2	# Missed Cleavages
	HILLAVANDEELNQLLK	1	2	2	O75367;Q9P0M6		1933.08	0.003	0.006132							High	32.11	0.000892006	0
	GVTIASGGVLPR	1	1	1	Q9P0M6		1126.66	0.018	0.1062							Medium	17.22	0.0417275	0
Q9H9B4	Sideroflexin-1 OS=Homo sapiens GN=SFXN1 PE=1 SV=4 - [SFXN1_HUMAN]	7.76	1	2	2	2						0			29.92	7.76	2	2	322	35.5963	9.0708
	Sequence	# PSMs	# Proteins	# Protein Groups	Protein Group Accessions	Modifications	MH+ [Da]	q-Value	PEP	A2	IonScore A2	Exp Value A2	B2	IonScore B2	Exp Value B2	C2	IonScore C2	Exp Value C2	# Missed Cleavages
	NILLTNEQLESAR	1	1	1	Q9H9B4		1500.8	0.003	0.006981							High	29.92	0.00376879	0
	VGIPVTDENGNR	1	1	1	Q9H9B4		1270.64	0.049	0.2482							Medium	12.04	0.209433	0
Q13011	Delta(3,5)-Delta(2,4)-dienoyl-CoA isomerase, mitochondrial OS=Homo sapiens GN=ECH1 PE=1 SV=2 - [ECH1_HUMAN]	7.62	1	2	2	2						0			17.19	7.62	2	2	328	35.7934	8.00146
	Sequence	# PSMs	# Proteins	# Protein Groups	Protein Group Accessions	Modifications	MH+ [Da]	q-Value	PEP	A2	IonScore A2	Exp Value A2	B2	IonScore B2	Exp Value B2	C2	IonScore C2	Exp Value C2	# Missed Cleavages
	YQETFNVIER	1	1	1	Q13011		1298.64	0.015	0.0488							Medium	13.19	0.184697	0
	EVDVGLAADVGTLQR	1	1	1	Q13011		1542.82	0.021	0.1361							Medium	17.5	0.0711312	0
P00403	Cytochrome c oxidase subunit 2 OS=Homo sapiens GN=MT-CO2 PE=1 SV=1 - [COX2_HUMAN]	7.49	1	2	2	4	50.7	4.41	1	1	37.01	4.41	1	1	46.92	7.49	2	2	227	25.5482	4.81787
	Sequence	# PSMs	# Proteins	# Protein Groups	Protein Group Accessions	Modifications	MH+ [Da]	q-Value	PEP	A2	IonScore A2	Exp Value A2	B2	IonScore B2	Exp Value B2	C2	IonScore C2	Exp Value C2	# Missed Cleavages
	VVLPIEAPIR	3	1	1	P00403		1106.69	0	0.006701	High	50.7	8.49122e-06	Medium	37.01	0.000198596	High	44.68	3.39602e-05	0
	LLDVDNRVVLPIEAPIR	1	1	1	P00403		1932.13	0.003	0.003195							High	15.24	0.0298518	1
P62258	14-3-3 protein epsilon OS=Homo sapiens GN=YWHAE PE=1 SV=1 - [1433E_HUMAN]	7.45	5	1	2	2					35.03	4.31	1	1	22.45	3.14	1	1	255	29.1554	4.7417
	Sequence	# PSMs	# Proteins	# Protein Groups	Protein Group Accessions	Modifications	MH+ [Da]	q-Value	PEP	A2	IonScore A2	Exp Value A2	B2	IonScore B2	Exp Value B2	C2	IonScore C2	Exp Value C2	# Missed Cleavages
	NLLSVAYK	1	7	3	P62258;P61981;P27348		907.525	0.015	0.04923							Medium	22.45	0.0196254	0
	EAAENSLVAYK	1	1	1	P62258		1194.6	0.029	0.04415				Medium	35.03	0.00164877				0
O75367	Core histone macro-H2A.1 OS=Homo sapiens GN=H2AFY PE=1 SV=4 - [H2AY_HUMAN]	7.26	1	1	2	2						0			73.658	7.26	2	2	372	39.5925	9.78857
	Sequence	# PSMs	# Proteins	# Protein Groups	Protein Group Accessions	Modifications	MH+ [Da]	q-Value	PEP	A2	IonScore A2	Exp Value A2	B2	IonScore B2	Exp Value B2	C2	IonScore C2	Exp Value C2	# Missed Cleavages
	EFVEAVLELR	1	1	1	O75367		1204.66	0	0.003105							High	56.86	8.96374e-06	0
	HILLAVANDEELNQLLK	1	2	2	O75367;Q9P0M6		1933.08	0.003	0.006132							High	32.11	0.000892006	0
P62269	40S ribosomal protein S18 OS=Homo sapiens GN=RPS18 PE=1 SV=3 - [RS18_HUMAN]	7.24	1	1	1	2					40.88	7.24	1	1	37.88	7.24	1	1	152	17.7079	10.9897
	Sequence	# PSMs	# Proteins	# Protein Groups	Protein Group Accessions	Modifications	MH+ [Da]	q-Value	PEP	A2	IonScore A2	Exp Value A2	B2	IonScore B2	Exp Value B2	C2	IonScore C2	Exp Value C2	# Missed Cleavages
	AGELTEDEVER	2	1	1	P62269		1247.58	0.003	0.003194				Medium	40.88	0.000171482	High	37.88	0.000342152	0
P82650	28S ribosomal protein S22, mitochondrial OS=Homo sapiens GN=MRPS22 PE=1 SV=1 - [RT22_HUMAN]	6.94	1	2	2	2									24.8	6.94	2	2	360	41.2544	7.89893
	Sequence	# PSMs	# Proteins	# Protein Groups	Protein Group Accessions	Modifications	MH+ [Da]	q-Value	PEP	A2	IonScore A2	Exp Value A2	B2	IonScore B2	Exp Value B2	C2	IonScore C2	Exp Value C2	# Missed Cleavages
	LMTQAQLEEATR	1	1	1	P82650		1390.7	0.009	0.02481							High	18.62	0.0762593	0
	YVFTDISYSIPHR	1	1	1	P82650		1597.8	0.015	0.05525							Medium	20.18	0.0446121	0
Q16836	Hydroxyacyl-coenzyme A dehydrogenase, mitochondrial OS=Homo sapiens GN=HADH PE=1 SV=3 - [HCDH_HUMAN]	6.69	1	2	2	2									37.92	6.69	2	2	314	34.2719	8.85107
	Sequence	# PSMs	# Proteins	# Protein Groups	Protein Group Accessions	Modifications	MH+ [Da]	q-Value	PEP	A2	IonScore A2	Exp Value A2	B2	IonScore B2	Exp Value B2	C2	IonScore C2	Exp Value C2	# Missed Cleavages
	TFESLVDFSK	1	1	1	Q16836		1172.58	0.003	0.003194							High	38.67	0.000522951	0
	LLVPYLMEAIR	1	1	1	Q16836		1317.76	0.015	0.04453							Medium	13.25	0.096996	0
Q96HS1	Serine/threonine-protein phosphatase PGAM5, mitochondrial OS=Homo sapiens GN=PGAM5 PE=1 SV=2 - [PGAM5_HUMAN]	6.57	1	2	2	4					56.26	3.46	1	1	105.217	6.57	2	3	289	31.9846	8.67529
	Sequence	# PSMs	# Proteins	# Protein Groups	Protein Group Accessions	Modifications	MH+ [Da]	q-Value	PEP	A2	IonScore A2	Exp Value A2	B2	IonScore B2	Exp Value B2	C2	IonScore C2	Exp Value C2	# Missed Cleavages
	AIETTDIISR	3	1	1	Q96HS1		1118.61	0	0.001436				High	56.26	9.22709e-06	High	59.02	5.57648e-06	0
	EQAELTGLR	1	1	1	Q96HS1		1016.54	0.015	0.04466							Medium	30.04	0.00634132	0
P13995	Bifunctional methylenetetrahydrofolate dehydrogenase/cyclohydrolase, mitochondrial OS=Homo sapiens GN=MTHFD2 PE=1 SV=2 - [MTDC_HUMAN]	6.57	1	2	2	2					31.21	3.14	1	1	23.04	3.43	1	1	350	37.8712	8.73389
	Sequence	# PSMs	# Proteins	# Protein Groups	Protein Group Accessions	Modifications	MH+ [Da]	q-Value	PEP	A2	IonScore A2	Exp Value A2	B2	IonScore B2	Exp Value B2	C2	IonScore C2	Exp Value C2	# Missed Cleavages
	EGAAVIDVGINR	1	1	1	P13995		1213.65	0.008	0.01907							High	23.04	0.020112	0
	LVGDVDFEGVR	1	1	1	P13995		1205.62	0.029	0.04415				Medium	31.21	0.00495726				0
Q16762	Thiosulfate sulfurtransferase OS=Homo sapiens GN=TST PE=1 SV=4 - [THTR_HUMAN]	6.4	1	1	1	1									28.76	6.4	1	1	297	33.4078	7.25439
	Sequence	# PSMs	# Proteins	# Protein Groups	Protein Group Accessions	Modifications	MH+ [Da]	q-Value	PEP	A2	IonScore A2	Exp Value A2	B2	IonScore B2	Exp Value B2	C2	IonScore C2	Exp Value C2	# Missed Cleavages
	FLGTEPEPDAVGLDSGHIR	1	1	1	Q16762		2010	0.003	0.007271							High	28.76	0.00465659	0
Q12931	Heat shock protein 75 kDa, mitochondrial OS=Homo sapiens GN=TRAP1 PE=1 SV=3 - [TRAP1_HUMAN]	6.39	2	3	4	6		0			107.287	4.55	3	3	65.8067	5.26	3	3	704	80.0597	8.20654
	Sequence	# PSMs	# Proteins	# Protein Groups	Protein Group Accessions	Modifications	MH+ [Da]	q-Value	PEP	A2	IonScore A2	Exp Value A2	B2	IonScore B2	Exp Value B2	C2	IonScore C2	Exp Value C2	# Missed Cleavages
	ELLQESALIR	2	1	1	Q12931		1171.67	0	1.351e-10				High	67.27	5.99998e-07	High	46.36	7.39861e-05	0
	GVVDSEDIPLNLSR	2	3	2	Q12931;P08238		1513.78	0	0.003079				High	39.14	0.000499786	High	22.85	0.0215302	0
	AQLLQPTLEINPR	1	1	1	Q12931		1492.85	0.015	0.04623							Medium	25.93	0.00344615	0
	TDAPLNIR	1	1	1	Q12931		899.494	0.036	0.04415				Medium	32.21	0.00252493				0
P42167	Lamina-associated polypeptide 2, isoforms beta/gamma OS=Homo sapiens GN=TMPO PE=1 SV=2 - [LAP2B_HUMAN]	6.39	2	2	2	2									36.81	6.39	2	2	454	50.6395	9.37842
	Sequence	# PSMs	# Proteins	# Protein Groups	Protein Group Accessions	Modifications	MH+ [Da]	q-Value	PEP	A2	IonScore A2	Exp Value A2	B2	IonScore B2	Exp Value B2	C2	IonScore C2	Exp Value C2	# Missed Cleavages
	YGVNPGPIVGTTR	1	2	1	P42167		1330.71	0.015	0.03861							Medium	29.48	0.00490331	0
	SELVANNVTLPAGEQR	1	2	1	P42167		1697.88	0.015	0.04712							Medium	21.33	0.0305526	0
P51571	Translocon-associated protein subunit delta OS=Homo sapiens GN=SSR4 PE=1 SV=1 - [SSRD_HUMAN]	6.36	1	1	1	1									15.5	6.36	1	1	173	18.9866	6.15088
	Sequence	# PSMs	# Proteins	# Protein Groups	Protein Group Accessions	Modifications	MH+ [Da]	q-Value	PEP	A2	IonScore A2	Exp Value A2	B2	IonScore B2	Exp Value B2	C2	IonScore C2	Exp Value C2	# Missed Cleavages
	FFDEESYSLLR	1	1	1	P51571		1405.66	0.049	0.2363							Medium	15.5	0.109917	0
P08238	Heat shock protein HSP 90-beta OS=Homo sapiens GN=HSP90AB1 PE=1 SV=4 - [HS90B_HUMAN]	6.35	3	2	4	6		0			45.51	3.45	2	2	92.26	6.35	4	4	724	83.2121	5.03369
	Sequence	# PSMs	# Proteins	# Protein Groups	Protein Group Accessions	Modifications	MH+ [Da]	q-Value	PEP	A2	IonScore A2	Exp Value A2	B2	IonScore B2	Exp Value B2	C2	IonScore C2	Exp Value C2	# Missed Cleavages
	GVVDSEDLPLNISR	2	3	2	Q12931;P08238		1513.78	0	0.003079				High	39.14	0.000499786	High	22.85	0.0215302	0
	ELISNASDALDKIR	1	2	2	P08238;P14625		1544.83	0	0.0001872							High	58.12	5.39595e-06	1
	EQVANSAFVER	2	2	1	P08238		1249.62	0.003	0.003194				Medium	21.87	0.0305561	High	41.29	0.000319498	0
	ALLFIPR	1	1	1	P08238		829.529	0.049	0.2483							Medium	16.66	0.050707	0
P52272	Heterogeneous nuclear ribonucleoprotein M OS=Homo sapiens GN=HNRNPM PE=1 SV=3 - [HNRPM_HUMAN]	6.3	1	3	3	3						0			69.5067	6.3	3	3	730	77.4643	8.70459
	Sequence	# PSMs	# Proteins	# Protein Groups	Protein Group Accessions	Modifications	MH+ [Da]	q-Value	PEP	A2	IonScore A2	Exp Value A2	B2	IonScore B2	Exp Value B2	C2	IonScore C2	Exp Value C2	# Missed Cleavages
	MGANSLER	1	1	1	P52272		877.42	0.003	0.003194							High	58.75	6.66761e-06	0
	MGLAMGGGGGASFDR	1	1	1	P52272		1383.62	0.009	0.02951							High	26.68	0.00547697	0
	QGGGGGGGSVPGIER	1	1	1	P52272		1284.63	0.015	0.05572							Medium	15.41	0.0992702	0
P31025	Lipocalin-1 OS=Homo sapiens GN=LCN1 PE=1 SV=1 - [LCN1_HUMAN]	6.25	1	1	1	1									25.54	6.25	1	1	176	19.2378	5.57959
	Sequence	# PSMs	# Proteins	# Protein Groups	Protein Group Accessions	Modifications	MH+ [Da]	q-Value	PEP	A2	IonScore A2	Exp Value A2	B2	IonScore B2	Exp Value B2	C2	IonScore C2	Exp Value C2	# Missed Cleavages
	NNLEALEDFEK	1	1	1	P31025		1321.63	0.017	0.07738							Medium	25.54	0.0107513	0
O75390	Citrate synthase, mitochondrial OS=Homo sapiens GN=CS PE=1 SV=2 - [CISY_HUMAN]	6.22	1	3	3	3									53.01	6.22	3	3	466	51.6795	8.32373
	Sequence	# PSMs	# Proteins	# Protein Groups	Protein Group Accessions	Modifications	MH+ [Da]	q-Value	PEP	A2	IonScore A2	Exp Value A2	B2	IonScore B2	Exp Value B2	C2	IonScore C2	Exp Value C2	# Missed Cleavages
	IVPNVLLEQGK	1	1	1	O75390		1209.72	0	0.003194							High	53.01	4.9885e-06	0
	AYAQGISR	1	1	1	O75390		865.453	0.049	0.242							Medium	18.53	0.0645294	0
	ALGFPLERPK	1	1	1	O75390		1127.66	0.049	0.2429							Medium	12.9	0.182066	0
P45880	Voltage-dependent anion-selective channel protein 2 OS=Homo sapiens GN=VDAC2 PE=1 SV=2 - [VDAC2_HUMAN]	6.12	1	2	2	2						0			63.3657	6.12	2	2	294	31.5465	7.56201
	Sequence	# PSMs	# Proteins	# Protein Groups	Protein Group Accessions	Modifications	MH+ [Da]	q-Value	PEP	A2	IonScore A2	Exp Value A2	B2	IonScore B2	Exp Value B2	C2	IonScore C2	Exp Value C2	# Missed Cleavages
	LTLSALVDGK	1	1	1	P45880		1016.6	0.003	0.003194							High	50.94	2.37587e-05	0
	NNFAVGYR	1	1	1	P45880		940.464	0.015	0.04828							Medium	28.28	0.0046807	0
P17987	T-complex protein 1 subunit alpha OS=Homo sapiens GN=TCP1 PE=1 SV=1 - [TCPA_HUMAN]	6.12	1	2	2	2									45.5079	6.12	2	2	556	60.3056	6.11279
	Sequence	# PSMs	# Proteins	# Protein Groups	Protein Group Accessions	Modifications	MH+ [Da]	q-Value	PEP	A2	IonScore A2	Exp Value A2	B2	IonScore B2	Exp Value B2	C2	IonScore C2	Exp Value C2	# Missed Cleavages
	FATEAAITILR	1	1	1	P17987		1205.69	0.003	0.003407							High	35.52	0.000561087	0
	SLLVIPNTLAVNAAQDSTDLVAK	1	1	1	P17987		2353.29	0.021	0.1437							Medium	24.2	0.00418208	0
P61026	Ras-related protein Rab-10 OS=Homo sapiens GN=RAB10 PE=1 SV=1 - [RAB10_HUMAN]	6	1	1	1	2					14.36	6	1	1	29.87	6	1	1	200	22.5266	8.38232
	Sequence	# PSMs	# Proteins	# Protein Groups	Protein Group Accessions	Modifications	MH+ [Da]	q-Value	PEP	A2	IonScore A2	Exp Value A2	B2	IonScore B2	Exp Value B2	C2	IonScore C2	Exp Value C2	# Missed Cleavages
	NIDEHANEDVER	2	1	1	P61026		1440.64	0.003	0.003783				Medium	14.36	0.05863	High	29.87	0.00154558	0
O14818	Proteasome subunit alpha type-7 OS=Homo sapiens GN=PSMA7 PE=1 SV=1 - [PSA7_HUMAN]	5.65	2	1	1	1									17.62	5.65	1	1	248	27.8696	8.45557
	Sequence	# PSMs	# Proteins	# Protein Groups	Protein Group Accessions	Modifications	MH+ [Da]	q-Value	PEP	A2	IonScore A2	Exp Value A2	B2	IonScore B2	Exp Value B2	C2	IonScore C2	Exp Value C2	# Missed Cleavages
	LTVEDPVTVEYITR	1	2	1	O14818		1634.86	0.049	0.2539							Medium	17.62	0.0674628	0
P04843	Dolichyl-diphosphooligosaccharide--protein glycosyltransferase subunit 1 OS=Homo sapiens GN=RPN1 PE=1 SV=1 - [RPN1_HUMAN]	5.6	1	3	3	3					29	1.65	1	1	86.0482	3.95	2	2	607	68.5268	6.37939
	Sequence	# PSMs	# Proteins	# Protein Groups	Protein Group Accessions	Modifications	MH+ [Da]	q-Value	PEP	A2	IonScore A2	Exp Value A2	B2	IonScore B2	Exp Value B2	C2	IonScore C2	Exp Value C2	# Missed Cleavages
	ALTSEIALLQSR	1	1	1	P04843		1301.74	0	1.313e-05							High	82.32	1.61188e-08	0
	NIEIDSPYEISR	1	1	1	P04843		1435.71	0.009	0.02342							High	19.43	0.0570125	0
	QPDSGISSIR	1	1	1	P04843		1059.54	0.029	0.04415				Medium	29	0.00648347				0
P50914	60S ribosomal protein L14 OS=Homo sapiens GN=RPL14 PE=1 SV=4 - [RL14_HUMAN]	5.58	1	1	1	1									64.23	5.58	1	1	215	23.417	10.9312
	Sequence	# PSMs	# Proteins	# Protein Groups	Protein Group Accessions	Modifications	MH+ [Da]	q-Value	PEP	A2	IonScore A2	Exp Value A2	B2	IonScore B2	Exp Value B2	C2	IonScore C2	Exp Value C2	# Missed Cleavages
	LVAIVDVIDQNR	1	1	1	P50914		1354.77	0	0.0002743							High	64.23	8.30659e-07	0
P41219	Peripherin OS=Homo sapiens GN=PRPH PE=1 SV=2 - [PERI_HUMAN]	5.32	8	1	3	5		0			45.5946	4.04	2	2	92.4237	5.32	3	3	470	53.6184	5.46533
	Sequence	# PSMs	# Proteins	# Protein Groups	Protein Group Accessions	Modifications	MH+ [Da]	q-Value	PEP	A2	IonScore A2	Exp Value A2	B2	IonScore B2	Exp Value B2	C2	IonScore C2	Exp Value C2	# Missed Cleavages
	MALDIEIATYR	2	2	2	P08670;P41219		1295.67	0	0.001375				Medium	34.76	0.00138691	High	60.93	2.58315e-06	0
	LLEGEESR	2	6	2	P08670;P41219		932.47	0.009	0.03462				Medium	28.43	0.0104073	High	29.8	0.00759168	0
	LEEELR	1	9	1	P41219		788.415	0.049	0.2335							Medium	38.87	0.000959913	0
P62701	40S ribosomal protein S4, X isoform OS=Homo sapiens GN=RPS4X PE=1 SV=2 - [RS4X_HUMAN]	5.32	2	2	2	4					59.0116	5.32	2	2	64.6016	5.32	2	2	263	29.5791	10.1548
	Sequence	# PSMs	# Proteins	# Protein Groups	Protein Group Accessions	Modifications	MH+ [Da]	q-Value	PEP	A2	IonScore A2	Exp Value A2	B2	IonScore B2	Exp Value B2	C2	IonScore C2	Exp Value C2	# Missed Cleavages
	IGVITNR	2	1	1	P62701		772.467	0.003	0.00557				Medium	35.75	0.00352546	High	46.01	0.000332059	0
	LTIAEER	2	2	1	P62701		831.454	0.008	0.02116				Medium	47.04	0.000212524	High	42.37	0.000622886	0
Q9Y3D9	28S ribosomal protein S23, mitochondrial OS=Homo sapiens GN=MRPS23 PE=1 SV=2 - [RT23_HUMAN]	5.26	1	1	1	1									24.54	5.26	1	1	190	21.7573	8.89502
	Sequence	# PSMs	# Proteins	# Protein Groups	Protein Group Accessions	Modifications	MH+ [Da]	q-Value	PEP	A2	IonScore A2	Exp Value A2	B2	IonScore B2	Exp Value B2	C2	IonScore C2	Exp Value C2	# Missed Cleavages
	LETVGSIFSR	1	1	1	Q9Y3D9		1108.6	0.015	0.03808							Medium	24.54	0.0112499	0
Q13151	Heterogeneous nuclear ribonucleoprotein A0 OS=Homo sapiens GN=HNRNPA0 PE=1 SV=1 - [ROA0_HUMAN]	5.25	1	1	1	1						0			36.38	5.25	1	1	305	30.8218	9.29053
	Sequence	# PSMs	# Proteins	# Protein Groups	Protein Group Accessions	Modifications	MH+ [Da]	q-Value	PEP	A2	IonScore A2	Exp Value A2	B2	IonScore B2	Exp Value B2	C2	IonScore C2	Exp Value C2	# Missed Cleavages
	LFIGGLNVQTSESGLR	1	1	1	Q13151		1690.91	0.003	0.003194							High	36.38	0.000678925	0
Q00325	Phosphate carrier protein, mitochondrial OS=Homo sapiens GN=SLC25A3 PE=1 SV=2 - [MPCP_HUMAN]	5.25	1	2	2	2									27.17	5.25	2	2	362	40.0687	9.37842
	Sequence	# PSMs	# Proteins	# Protein Groups	Protein Group Accessions	Modifications	MH+ [Da]	q-Value	PEP	A2	IonScore A2	Exp Value A2	B2	IonScore B2	Exp Value B2	C2	IonScore C2	Exp Value C2	# Missed Cleavages
	IQTQPGYANTLR	1	1	1	Q00325		1361.72	0.021	0.1355							Medium	10.05	0.691987	0
	TVEALYK	1	1	1	Q00325		823.456	0.049	0.2353							Medium	27.17	0.00623567	0
P26373	60S ribosomal protein L13 OS=Homo sapiens GN=RPL13 PE=1 SV=4 - [RL13_HUMAN]	5.21	1	1	1	1		0				0			40.85	5.21	1	1	211	24.2465	11.6489
	Sequence	# PSMs	# Proteins	# Protein Groups	Protein Group Accessions	Modifications	MH+ [Da]	q-Value	PEP	A2	IonScore A2	Exp Value A2	B2	IonScore B2	Exp Value B2	C2	IonScore C2	Exp Value C2	# Missed Cleavages
	STESLQANVQR	1	1	1	P26373		1232.62	0.003	0.003194							High	40.85	0.000526235	0
P60842	Eukaryotic initiation factor 4A-I OS=Homo sapiens GN=EIF4A1 PE=1 SV=1 - [IF4A1_HUMAN]	5.17	2	2	2	3		0			26.99	2.71	1	1	58.2629	5.17	2	2	406	46.1246	5.47803
	Sequence	# PSMs	# Proteins	# Protein Groups	Protein Group Accessions	Modifications	MH+ [Da]	q-Value	PEP	A2	IonScore A2	Exp Value A2	B2	IonScore B2	Exp Value B2	C2	IonScore C2	Exp Value C2	# Missed Cleavages
	ATQALVLAPTR	2	1	1	P60842		1140.67	0.003	0.003194				Medium	26.99	0.00389973	High	52.71	9.10854e-06	0
	VLITTDLLAR	1	2	1	P60842		1114.68	0.021	0.1362							Medium	20.2	0.0119374	0
O14931	Natural cytotoxicity triggering receptor 3 OS=Homo sapiens GN=NCR3 PE=1 SV=1 - [NCTR3_HUMAN]	4.98	1	1	1	1									0	4.98	1	1	201	21.5793	8.89502
	Sequence	# PSMs	# Proteins	# Protein Groups	Protein Group Accessions	Modifications	MH+ [Da]	q-Value	PEP	A2	IonScore A2	Exp Value A2	B2	IonScore B2	Exp Value B2	C2	IonScore C2	Exp Value C2	# Missed Cleavages
	DEVVPGKEVR	1	1	1	O14931		1127.6	0.049	0.2386							Medium	13.35	0.171081	1
O75489	NADH dehydrogenase [ubiquinone] iron-sulfur protein 3, mitochondrial OS=Homo sapiens GN=NDUFS3 PE=1 SV=1 - [NDUS3_HUMAN]	4.92	1	1	1	1									18.92	4.92	1	1	264	30.2227	7.50342
	Sequence	# PSMs	# Proteins	# Protein Groups	Protein Group Accessions	Modifications	MH+ [Da]	q-Value	PEP	A2	IonScore A2	Exp Value A2	B2	IonScore B2	Exp Value B2	C2	IonScore C2	Exp Value C2	# Missed Cleavages
	VVAEPVELAQEFR	1	1	1	O75489		1486.79	0.009	0.02485							High	18.92	0.0480874	0
P31942	Heterogeneous nuclear ribonucleoprotein H3 OS=Homo sapiens GN=HNRNPH3 PE=1 SV=2 - [HNRH3_HUMAN]	4.91	1	1	1	1									38.03	4.91	1	1	346	36.9031	6.87354
	Sequence	# PSMs	# Proteins	# Protein Groups	Protein Group Accessions	Modifications	MH+ [Da]	q-Value	PEP	A2	IonScore A2	Exp Value A2	B2	IonScore B2	Exp Value B2	C2	IonScore C2	Exp Value C2	# Missed Cleavages
	ATENDIANFFSPLNPIR	1	1	1	P31942		1918.96	0.003	0.003464							High	38.03	0.000535154	0
P14625	Endoplasmin OS=Homo sapiens GN=HSP90B1 PE=1 SV=1 - [ENPL_HUMAN]	4.73	1	2	3	3						0			91.51	4.73	3	3	803	92.4113	4.84326
	Sequence	# PSMs	# Proteins	# Protein Groups	Protein Group Accessions	Modifications	MH+ [Da]	q-Value	PEP	A2	IonScore A2	Exp Value A2	B2	IonScore B2	Exp Value B2	C2	IonScore C2	Exp Value C2	# Missed Cleavages
	ELISNASDALDKIR	1	2	2	P08238;P14625		1544.83	0	0.0001872							High	58.12	5.39595e-06	1
	EAESSPFVER	1	1	1	P14625		1150.54	0.003	0.01398							High	37.63	0.00063856	0
	GVVDSDDLPLNVSR	1	1	1	P14625		1485.76	0.003	0.006438							High	25.76	0.0110166	0
Q14697	Neutral alpha-glucosidase AB OS=Homo sapiens GN=GANAB PE=1 SV=3 - [GANAB_HUMAN]	4.66	1	4	4	4		0			32.23	1.59	1	1	86.702	3.07	3	3	944	106.807	6.13818
	Sequence	# PSMs	# Proteins	# Protein Groups	Protein Group Accessions	Modifications	MH+ [Da]	q-Value	PEP	A2	IonScore A2	Exp Value A2	B2	IonScore B2	Exp Value B2	C2	IonScore C2	Exp Value C2	# Missed Cleavages
	LSFQHDPETSVLVLR	1	1	1	Q14697		1740.93	0	0.0008312				High	32.23	0.001885				0
	LDLLEDR	1	1	1	Q14697		873.466	0.003	0.003194							High	54.46	2.2381e-05	0
	IDELEPR	1	1	1	Q14697		871.453	0.008	0.02147							High	39.15	0.000377018	0
	YRVPDVLVADPPIAR	1	1	1	Q14697		1680.95	0.009	0.02957							High	28.77	0.00192472	1
P54886	Delta-1-pyrroline-5-carboxylate synthase OS=Homo sapiens GN=ALDH18A1 PE=1 SV=2 - [P5CS_HUMAN]	4.65	1	3	3	3									80.75	4.65	3	3	795	87.2475	7.12256
	Sequence	# PSMs	# Proteins	# Protein Groups	Protein Group Accessions	Modifications	MH+ [Da]	q-Value	PEP	A2	IonScore A2	Exp Value A2	B2	IonScore B2	Exp Value B2	C2	IonScore C2	Exp Value C2	# Missed Cleavages
	FGLGAEVGISTSR	1	1	1	P54886		1293.69	0.003	0.003194							High	50.88	4.12374e-05	0
	MIDLIIPR	1	1	1	P54886		970.575	0.003	0.01646							High	31.82	0.00167703	0
	LASIVEQVSVLQNQGR	1	1	1	P54886		1740.96	0.009	0.02389							High	28.05	0.00407355	0
P46781	40S ribosomal protein S9 OS=Homo sapiens GN=RPS9 PE=1 SV=3 - [RS9_HUMAN]	4.64	1	1	1	1						0			25.48	4.64	1	1	194	22.5776	10.6528
	Sequence	# PSMs	# Proteins	# Protein Groups	Protein Group Accessions	Modifications	MH+ [Da]	q-Value	PEP	A2	IonScore A2	Exp Value A2	B2	IonScore B2	Exp Value B2	C2	IonScore C2	Exp Value C2	# Missed Cleavages
	LFEGNALLR	1	1	1	P46781		1032.58	0.015	0.05699							Medium	25.48	0.0123166	0
P50991	T-complex protein 1 subunit delta OS=Homo sapiens GN=CCT4 PE=1 SV=4 - [TCPD_HUMAN]	4.45	1	2	2	4					58.0391	4.45	2	2	56.6489	4.45	2	2	539	57.8878	7.82568
	Sequence	# PSMs	# Proteins	# Protein Groups	Protein Group Accessions	Modifications	MH+ [Da]	q-Value	PEP	A2	IonScore A2	Exp Value A2	B2	IonScore B2	Exp Value B2	C2	IonScore C2	Exp Value C2	# Missed Cleavages
	IDDVVNTR	2	1	1	P50991		931.487	0	4.286e-06				High	51.95	7.18046e-05	High	33.84	0.004337	0
	ALIAGGGAPEIELALR	2	1	1	P50991		1550.89	0	0.04415				High	24.85	0.00523745	High	41.92	0.00010283	0
Q9NYK5	39S ribosomal protein L39, mitochondrial OS=Homo sapiens GN=MRPL39 PE=1 SV=3 - [RM39_HUMAN]	4.44	1	1	1	1									16.07	4.44	1	1	338	38.6867	7.6499
	Sequence	# PSMs	# Proteins	# Protein Groups	Protein Group Accessions	Modifications	MH+ [Da]	q-Value	PEP	A2	IonScore A2	Exp Value A2	B2	IonScore B2	Exp Value B2	C2	IonScore C2	Exp Value C2	# Missed Cleavages
	IGDFIDVSEGPLIPR	1	1	1	Q9NYK5		1627.88	0.031	0.1766							Medium	16.07	0.0828028	0
P61313	60S ribosomal protein L15 OS=Homo sapiens GN=RPL15 PE=1 SV=2 - [RL15_HUMAN]	4.41	1	1	1	2		0			40.96	4.41	1	1	43.33	4.41	1	1	204	24.1311	11.6196
	Sequence	# PSMs	# Proteins	# Protein Groups	Protein Group Accessions	Modifications	MH+ [Da]	q-Value	PEP	A2	IonScore A2	Exp Value A2	B2	IonScore B2	Exp Value B2	C2	IonScore C2	Exp Value C2	# Missed Cleavages
	SLQSVAEER	2	1	1	P61313		1018.52	0	0.04415				High	40.96	0.000529108	High	43.33	0.00030658	0
Q9BYN8	28S ribosomal protein S26, mitochondrial OS=Homo sapiens GN=MRPS26 PE=1 SV=1 - [RT26_HUMAN]	4.39	1	1	1	1									0	4.39	1	1	205	24.1969	10.3892
	Sequence	# PSMs	# Proteins	# Protein Groups	Protein Group Accessions	Modifications	MH+ [Da]	q-Value	PEP	A2	IonScore A2	Exp Value A2	B2	IonScore B2	Exp Value B2	C2	IonScore C2	Exp Value C2	# Missed Cleavages
	MEFVSEVQR	1	1	1	Q9BYN8		1124.54	0.036	0.2027							Medium	13.2	0.169914	0
P15259	Phosphoglycerate mutase 2 OS=Homo sapiens GN=PGAM2 PE=1 SV=3 - [PGAM2_HUMAN]	4.35	2	1	1	1									21.89	4.35	1	1	253	28.7478	8.88037
	Sequence	# PSMs	# Proteins	# Protein Groups	Protein Group Accessions	Modifications	MH+ [Da]	q-Value	PEP	A2	IonScore A2	Exp Value A2	B2	IonScore B2	Exp Value B2	C2	IonScore C2	Exp Value C2	# Missed Cleavages
	VLIAAHGNSLR	1	2	1	P15259		1150.67	0.003	0.0039							High	21.89	0.0119721	0
P62917	60S ribosomal protein L8 OS=Homo sapiens GN=RPL8 PE=1 SV=2 - [RL8_HUMAN]	4.28	1	1	1	2					49.21	4.28	1	1	52.7	4.28	1	1	257	28.0073	11.0337
	Sequence	# PSMs	# Proteins	# Protein Groups	Protein Group Accessions	Modifications	MH+ [Da]	q-Value	PEP	A2	IonScore A2	Exp Value A2	B2	IonScore B2	Exp Value B2	C2	IonScore C2	Exp Value C2	# Missed Cleavages
	AVVGVVAGGGR	2	1	1	P62917		941.548	0	0.003194				High	49.21	3.05872e-05	High	52.7	1.42313e-05	0
P35030	Trypsin-3 OS=Homo sapiens GN=PRSS3 PE=1 SV=2 - [TRY3_HUMAN]	4.28	1	1	1	1									16.21	4.28	1	1	304	32.508	7.48877
	Sequence	# PSMs	# Proteins	# Protein Groups	Protein Group Accessions	Modifications	MH+ [Da]	q-Value	PEP	A2	IonScore A2	Exp Value A2	B2	IonScore B2	Exp Value B2	C2	IonScore C2	Exp Value C2	# Missed Cleavages
	VLEGNEQFINAAK	1	1	1	P35030		1432.74	0.031	0.1752							Medium	16.21	0.117272	0
P12277	Creatine kinase B-type OS=Homo sapiens GN=CKB PE=1 SV=1 - [KCRB_HUMAN]	4.2	1	1	1	1		0				0			17.32	4.2	1	1	381	42.6173	5.59229
	Sequence	# PSMs	# Proteins	# Protein Groups	Protein Group Accessions	Modifications	MH+ [Da]	q-Value	PEP	A2	IonScore A2	Exp Value A2	B2	IonScore B2	Exp Value B2	C2	IonScore C2	Exp Value C2	# Missed Cleavages
	LAVEALSSLDGDLAGR	1	1	1	P12277		1586.84	0.018	0.09468							Medium	17.32	0.0778483	0
P08134	Rho-related GTP-binding protein RhoC OS=Homo sapiens GN=RHOC PE=1 SV=1 - [RHOC_HUMAN]	4.15	2	1	1	1						0			19.96	4.15	1	1	193	21.9923	6.58057
	Sequence	# PSMs	# Proteins	# Protein Groups	Protein Group Accessions	Modifications	MH+ [Da]	q-Value	PEP	A2	IonScore A2	Exp Value A2	B2	IonScore B2	Exp Value B2	C2	IonScore C2	Exp Value C2	# Missed Cleavages
	EVFEMATR	1	2	1	P08134		982.467	0.02	0.127							Medium	19.96	0.0358285	0
Q9HAV7	GrpE protein homolog 1, mitochondrial OS=Homo sapiens GN=GRPEL1 PE=1 SV=2 - [GRPE1_HUMAN]	4.15	1	1	1	1									21.85	4.15	1	1	217	24.2639	8.11865
	Sequence	# PSMs	# Proteins	# Protein Groups	Protein Group Accessions	Modifications	MH+ [Da]	q-Value	PEP	A2	IonScore A2	Exp Value A2	B2	IonScore B2	Exp Value B2	C2	IonScore C2	Exp Value C2	# Missed Cleavages
	ALADTENLR	1	1	1	Q9HAV7		1002.52	0.009	0.02377							High	21.85	0.0434332	0
P62424	60S ribosomal protein L7a OS=Homo sapiens GN=RPL7A PE=1 SV=2 - [RL7A_HUMAN]	4.14	1	1	1	1		0				0			19.99	4.14	1	1	266	29.977	10.6089
	Sequence	# PSMs	# Proteins	# Protein Groups	Protein Group Accessions	Modifications	MH+ [Da]	q-Value	PEP	A2	IonScore A2	Exp Value A2	B2	IonScore B2	Exp Value B2	C2	IonScore C2	Exp Value C2	# Missed Cleavages
	NFGIGQDIQPK	1	1	1	P62424		1216.63	0.033	0.196							Medium	19.99	0.0576326	0
O00264	Membrane-associated progesterone receptor component 1 OS=Homo sapiens GN=PGRMC1 PE=1 SV=3 - [PGRC1_HUMAN]	4.1	1	1	1	1					31.98	4.1	1	1		0			195	21.6578	4.70361
	Sequence	# PSMs	# Proteins	# Protein Groups	Protein Group Accessions	Modifications	MH+ [Da]	q-Value	PEP	A2	IonScore A2	Exp Value A2	B2	IonScore B2	Exp Value B2	C2	IonScore C2	Exp Value C2	# Missed Cleavages
	DFTPAELR	1	1	1	O00264		948.479	0.043	0.1359				Medium	31.98	0.00408846				0
Q00839	Heterogeneous nuclear ribonucleoprotein U OS=Homo sapiens GN=HNRNPU PE=1 SV=6 - [HNRPU_HUMAN]	4	1	2	2	4									67.3	4	2	4	825	90.528	5.99854
	Sequence	# PSMs	# Proteins	# Protein Groups	Protein Group Accessions	Modifications	MH+ [Da]	q-Value	PEP	A2	IonScore A2	Exp Value A2	B2	IonScore B2	Exp Value B2	C2	IonScore C2	Exp Value C2	# Missed Cleavages
	SSGPTSLFAVTVAPPGAR	2	1	1	Q00839		1714.91	0.003	0.003194							High	42.92	0.000186334	0
	NFILDQTNVSAAAQR	2	1	1	Q00839		1647.85	0.003	0.01124							High	23.95	0.0243644	0
Q9H0U4	Ras-related protein Rab-1B OS=Homo sapiens GN=RAB1B PE=1 SV=1 - [RAB1B_HUMAN]	3.98	2	1	1	1						0			21.79	3.98	1	1	201	22.1572	5.73193
	Sequence	# PSMs	# Proteins	# Protein Groups	Protein Group Accessions	Modifications	MH+ [Da]	q-Value	PEP	A2	IonScore A2	Exp Value A2	B2	IonScore B2	Exp Value B2	C2	IonScore C2	Exp Value C2	# Missed Cleavages
	TITSSYYR	1	2	1	Q9H0U4		990.492	0.031	0.1791							Medium	21.79	0.0271509	0
P34897	Serine hydroxymethyltransferase, mitochondrial OS=Homo sapiens GN=SHMT2 PE=1 SV=3 - [GLYM_HUMAN]	3.97	1	2	2	3		0			45.94	1.79	1	1	36.8406	3.97	2	2	504	55.9577	8.52881
	Sequence	# PSMs	# Proteins	# Protein Groups	Protein Group Accessions	Modifications	MH+ [Da]	q-Value	PEP	A2	IonScore A2	Exp Value A2	B2	IonScore B2	Exp Value B2	C2	IonScore C2	Exp Value C2	# Missed Cleavages
	AMADALLER	2	1	1	P34897		989.512	0	0.001397				High	45.94	0.00014899	High	30.1	0.0051305	0
	LIIAGTSAYAR	1	1	1	P34897		1135.65	0.017	0.07393							Medium	24.02	0.0112939	0
Q9NX63	MICOS complex subunit MIC19 OS=Homo sapiens GN=CHCHD3 PE=1 SV=1 - [MIC19_HUMAN]	3.96	1	1	1	1									28.68	3.96	1	1	227	26.1362	8.27979
	Sequence	# PSMs	# Proteins	# Protein Groups	Protein Group Accessions	Modifications	MH+ [Da]	q-Value	PEP	A2	IonScore A2	Exp Value A2	B2	IonScore B2	Exp Value B2	C2	IonScore C2	Exp Value C2	# Missed Cleavages
	AAANEQLTR	1	1	1	Q9NX63		973.507	0.008	0.02316							High	28.68	0.00684371	0
P38159	RNA-binding motif protein, X chromosome OS=Homo sapiens GN=RBMX PE=1 SV=3 - [RBMX_HUMAN]	3.84	2	2	2	2						0			33.16	3.84	2	2	391	42.3063	10.0522
	Sequence	# PSMs	# Proteins	# Protein Groups	Protein Group Accessions	Modifications	MH+ [Da]	q-Value	PEP	A2	IonScore A2	Exp Value A2	B2	IonScore B2	Exp Value B2	C2	IonScore C2	Exp Value C2	# Missed Cleavages
	DYAPPPR	1	2	1	P38159		815.405	0.021	0.1332							Medium	25.23	0.0100472	0
	SAPSGPVR	1	1	1	P38159		770.415	0.045	0.2317							Medium	23.43	0.0206543	0
P55084	Trifunctional enzyme subunit beta, mitochondrial OS=Homo sapiens GN=HADHB PE=1 SV=3 - [ECHB_HUMAN]	3.8	1	2	2	4					71.6575	3.8	2	2	62.5075	3.8	2	2	474	51.2615	9.40771
	Sequence	# PSMs	# Proteins	# Protein Groups	Protein Group Accessions	Modifications	MH+ [Da]	q-Value	PEP	A2	IonScore A2	Exp Value A2	B2	IonScore B2	Exp Value B2	C2	IonScore C2	Exp Value C2	# Missed Cleavages
	LAAAFAVSR	2	1	1	P55084		905.519	0	0.004654				High	60.88	3.5113e-06	High	52.5	2.41807e-05	0
	NVVVVDGVR	2	1	1	P55084		956.553	0.009	0.02494				Medium	28.45	0.00578702	High	28.18	0.00615822	0
Q9UJS0	Calcium-binding mitochondrial carrier protein Aralar2 OS=Homo sapiens GN=SLC25A13 PE=1 SV=2 - [CMC2_HUMAN]	3.7	2	2	2	2									24.4754	3.7	2	2	675	74.1286	8.6167
	Sequence	# PSMs	# Proteins	# Protein Groups	Protein Group Accessions	Modifications	MH+ [Da]	q-Value	PEP	A2	IonScore A2	Exp Value A2	B2	IonScore B2	Exp Value B2	C2	IonScore C2	Exp Value C2	# Missed Cleavages
	LQVAGEITTGPR	1	2	1	Q9UJS0		1241.69	0.015	0.04542							Medium	26.11	0.00795946	0
	YLNIFGESQPNPK	1	1	1	Q9UJS0		1506.76	0.04	0.2108							Medium	13.93	0.178013	0
P62906	60S ribosomal protein L10a OS=Homo sapiens GN=RPL10A PE=1 SV=2 - [RL10A_HUMAN]	3.69	1	1	1	2					22.69	3.69	1	1	23.44	3.69	1	1	217	24.8155	9.93506
	Sequence	# PSMs	# Proteins	# Protein Groups	Protein Group Accessions	Modifications	MH+ [Da]	q-Value	PEP	A2	IonScore A2	Exp Value A2	B2	IonScore B2	Exp Value B2	C2	IonScore C2	Exp Value C2	# Missed Cleavages
	DTLYEAVR	2	1	1	P62906		966.489	0.015	0.04596				Medium	22.69	0.0269135	Medium	23.44	0.0226449	0
P23246	Splicing factor, proline- and glutamine-rich OS=Homo sapiens GN=SFPQ PE=1 SV=2 - [SFPQ_HUMAN]	3.68	1	2	2	4					49.12	3.68	2	2	37.54	3.68	2	2	707	76.1016	9.43701
	Sequence	# PSMs	# Proteins	# Protein Groups	Protein Group Accessions	Modifications	MH+ [Da]	q-Value	PEP	A2	IonScore A2	Exp Value A2	B2	IonScore B2	Exp Value B2	C2	IonScore C2	Exp Value C2	# Missed Cleavages
	FATHAAALSVR	2	1	1	P23246		1143.62	0.003	0.004732				Medium	42.45	0.00023323	High	27.49	0.00837718	0
	FGQGGAGPVGGQGPR	2	1	1	P23246		1341.67	0.009	0.02372				Medium	21.17	0.0332269	High	24.55	0.0152577	0
P50990	T-complex protein 1 subunit theta OS=Homo sapiens GN=CCT8 PE=1 SV=4 - [TCPQ_HUMAN]	3.65	1	2	2	2									32.81	3.65	2	2	548	59.5825	5.60498
	Sequence	# PSMs	# Proteins	# Protein Groups	Protein Group Accessions	Modifications	MH+ [Da]	q-Value	PEP	A2	IonScore A2	Exp Value A2	B2	IonScore B2	Exp Value B2	C2	IonScore C2	Exp Value C2	# Missed Cleavages
	FAEAFEAIPR	1	1	1	P50990		1150.59	0.003	0.003755							High	32.81	0.00253946	0
	DIDEVSSLLR	1	1	1	P50990		1146.6	0.018	0.08249							Medium	12.1	0.329878	0
P09496	Clathrin light chain A OS=Homo sapiens GN=CLTA PE=1 SV=1 - [CLCA_HUMAN]	3.63	1	1	1	1					39.51	3.63	1	1					248	27.06	4.51318
	Sequence	# PSMs	# Proteins	# Protein Groups	Protein Group Accessions	Modifications	MH+ [Da]	q-Value	PEP	A2	IonScore A2	Exp Value A2	B2	IonScore B2	Exp Value B2	C2	IonScore C2	Exp Value C2	# Missed Cleavages
	LEALDANSR	1	1	1	P09496		988.506	0	0.005835				High	39.51	0.000699649				0
P02768	Serum albumin OS=Homo sapiens GN=ALB PE=1 SV=2 - [ALBU_HUMAN]	3.61	1	2	2	3		0			23.14	2.46	1	1	42.6486	3.61	2	2	609	69.3215	6.27783
	Sequence	# PSMs	# Proteins	# Protein Groups	Protein Group Accessions	Modifications	MH+ [Da]	q-Value	PEP	A2	IonScore A2	Exp Value A2	B2	IonScore B2	Exp Value B2	C2	IonScore C2	Exp Value C2	# Missed Cleavages
	KVPQVSTPTLVEVSR	2	1	1	P02768		1639.94	0.003	0.003223				Medium	23.14	0.00558082	High	37.04	0.000237236	1
	YLYEIAR	1	1	1	P02768		927.493	0.043	0.2207							Medium	21.64	0.0229639	0
Q99798	Aconitate hydratase, mitochondrial OS=Homo sapiens GN=ACO2 PE=1 SV=2 - [ACON_HUMAN]	3.59	1	2	2	2									26.8435	3.59	2	2	780	85.3719	7.60596
	Sequence	# PSMs	# Proteins	# Protein Groups	Protein Group Accessions	Modifications	MH+ [Da]	q-Value	PEP	A2	IonScore A2	Exp Value A2	B2	IonScore B2	Exp Value B2	C2	IonScore C2	Exp Value C2	# Missed Cleavages
	SQFTITPGSEQIR	1	1	1	Q99798		1463.75	0.015	0.04272							Medium	23.01	0.0265018	0
	NAVTQEFGPVPDTAR	1	1	1	Q99798		1601.79	0.015	0.04919							Medium	20.96	0.0356747	0
Q9NUJ1	Mycophenolic acid acyl-glucuronide esterase, mitochondrial OS=Homo sapiens GN=ABHD10 PE=1 SV=1 - [ABHDA_HUMAN]	3.59	1	1	1	1									23.43	3.59	1	1	306	33.9107	8.57275
	Sequence	# PSMs	# Proteins	# Protein Groups	Protein Group Accessions	Modifications	MH+ [Da]	q-Value	PEP	A2	IonScore A2	Exp Value A2	B2	IonScore B2	Exp Value B2	C2	IonScore C2	Exp Value C2	# Missed Cleavages
	VLSTDVDVILR	1	1	1	Q9NUJ1		1229.71	0.009	0.0252							High	23.43	0.0115755	0
P50454	Serpin H1 OS=Homo sapiens GN=SERPINH1 PE=1 SV=2 - [SERPH_HUMAN]	3.59	1	1	1	1									21.42	3.59	1	1	418	46.4112	8.68994
	Sequence	# PSMs	# Proteins	# Protein Groups	Protein Group Accessions	Modifications	MH+ [Da]	q-Value	PEP	A2	IonScore A2	Exp Value A2	B2	IonScore B2	Exp Value B2	C2	IonScore C2	Exp Value C2	# Missed Cleavages
	LYGPSSVSFADDFVR	1	1	1	P50454		1659.8	0.009	0.02702							High	21.42	0.0263204	0
P11310	Medium-chain specific acyl-CoA dehydrogenase, mitochondrial OS=Homo sapiens GN=ACADM PE=1 SV=1 - [ACADM_HUMAN]	3.56	1	1	1	1					27.08	3.56	1	1		0			421	46.5586	8.36768
	Sequence	# PSMs	# Proteins	# Protein Groups	Protein Group Accessions	Modifications	MH+ [Da]	q-Value	PEP	A2	IonScore A2	Exp Value A2	B2	IonScore B2	Exp Value B2	C2	IonScore C2	Exp Value C2	# Missed Cleavages
	TRPVVAAGAVGLAQR	1	1	1	P11310		1465.86	0.036	0.04415				Medium	27.08	0.0019542				0
P09874	Poly [ADP-ribose] polymerase 1 OS=Homo sapiens GN=PARP1 PE=1 SV=4 - [PARP1_HUMAN]	3.55	1	3	3	5					54.85	2.27	2	2	91.2133	3.55	3	3	1014	113.012	8.88037
	Sequence	# PSMs	# Proteins	# Protein Groups	Protein Group Accessions	Modifications	MH+ [Da]	q-Value	PEP	A2	IonScore A2	Exp Value A2	B2	IonScore B2	Exp Value B2	C2	IonScore C2	Exp Value C2	# Missed Cleavages
	VVDRDSEEAEIIR	2	1	1	P09874		1530.78	0	0.003194				Medium	28.81	0.00552394	High	42.59	0.000231339	1
	AEPVEVVAPR	2	1	1	P09874		1066.59	0.003	0.003194				Medium	43.04	0.000148978	High	49	4.02856e-05	0
	TTNFAGILSQGLR	1	1	1	P09874		1377.75	0.031	0.1858							Medium	30.29	0.0039287	0
P32119	Peroxiredoxin-2 OS=Homo sapiens GN=PRDX2 PE=1 SV=5 - [PRDX2_HUMAN]	3.54	1	1	1	2		0			28.83	3.54	1	1	27.49	3.54	1	1	198	21.8782	5.97314
	Sequence	# PSMs	# Proteins	# Protein Groups	Protein Group Accessions	Modifications	MH+ [Da]	q-Value	PEP	A2	IonScore A2	Exp Value A2	B2	IonScore B2	Exp Value B2	C2	IonScore C2	Exp Value C2	# Missed Cleavages
	SVDEALR	2	1	1	P32119		789.41	0.015	0.06377				Medium	28.83	0.017543	Medium	27.49	0.0238839	0
Q06830	Peroxiredoxin-1 OS=Homo sapiens GN=PRDX1 PE=1 SV=1 - [PRDX1_HUMAN]	3.52	2	1	1	1		0				0			35.34	3.52	1	1	199	22.0963	8.1333
	Sequence	# PSMs	# Proteins	# Protein Groups	Protein Group Accessions	Modifications	MH+ [Da]	q-Value	PEP	A2	IonScore A2	Exp Value A2	B2	IonScore B2	Exp Value B2	C2	IonScore C2	Exp Value C2	# Missed Cleavages
	SVDETLR	1	2	1	Q06830		819.421	0.015	0.03777							Medium	35.34	0.00201767	0
P22087	rRNA 2'-O-methyltransferase fibrillarin OS=Homo sapiens GN=FBL PE=1 SV=2 - [FBRL_HUMAN]	3.43	2	1	1	1						0			28.35	3.43	1	1	321	33.7634	10.1841
	Sequence	# PSMs	# Proteins	# Protein Groups	Protein Group Accessions	Modifications	MH+ [Da]	q-Value	PEP	A2	IonScore A2	Exp Value A2	B2	IonScore B2	Exp Value B2	C2	IonScore C2	Exp Value C2	# Missed Cleavages
	TNIIPVIEDAR	1	2	1	P22087		1240.69	0.015	0.042							Medium	28.35	0.00438653	0
P51659	Peroxisomal multifunctional enzyme type 2 OS=Homo sapiens GN=HSD17B4 PE=1 SV=3 - [DHB4_HUMAN]	3.4	1	2	2	2						0			34.23	3.4	2	2	736	79.6363	8.83643
	Sequence	# PSMs	# Proteins	# Protein Groups	Protein Group Accessions	Modifications	MH+ [Da]	q-Value	PEP	A2	IonScore A2	Exp Value A2	B2	IonScore B2	Exp Value B2	C2	IonScore C2	Exp Value C2	# Missed Cleavages
	IDVVVNNAGILR	1	1	1	P51659		1282.75	0.008	0.02315							High	24.05	0.00590325	0
	VVLVTGAGAGLGR	1	1	1	P51659		1169.7	0.044	0.2216							Medium	24.18	0.00725694	0
P26599	Polypyrimidine tract-binding protein 1 OS=Homo sapiens GN=PTBP1 PE=1 SV=1 - [PTBP1_HUMAN]	3.39	1	1	1	1									28.73	3.39	1	1	531	57.1856	9.17334
	Sequence	# PSMs	# Proteins	# Protein Groups	Protein Group Accessions	Modifications	MH+ [Da]	q-Value	PEP	A2	IonScore A2	Exp Value A2	B2	IonScore B2	Exp Value B2	C2	IonScore C2	Exp Value C2	# Missed Cleavages
	VTPQSLFILFGVYGDVQR	1	1	1	P26599		2039.1	0.003	0.003626							High	28.73	0.00334919	0
P36542	ATP synthase subunit gamma, mitochondrial OS=Homo sapiens GN=ATP5C1 PE=1 SV=1 - [ATPG_HUMAN]	3.36	1	1	1	1						0			26.86	3.36	1	1	298	32.9753	9.21729
	Sequence	# PSMs	# Proteins	# Protein Groups	Protein Group Accessions	Modifications	MH+ [Da]	q-Value	PEP	A2	IonScore A2	Exp Value A2	B2	IonScore B2	Exp Value B2	C2	IonScore C2	Exp Value C2	# Missed Cleavages
	HLLIGVSSDR	1	1	1	P36542		1096.61	0.008	0.02256							High	26.86	0.00710917	0
Q01081	Splicing factor U2AF 35 kDa subunit OS=Homo sapiens GN=U2AF1 PE=1 SV=3 - [U2AF1_HUMAN]	3.33	1	1	1	1						0			24.98	3.33	1	1	240	27.8545	8.80713
	Sequence	# PSMs	# Proteins	# Protein Groups	Protein Group Accessions	Modifications	MH+ [Da]	q-Value	PEP	A2	IonScore A2	Exp Value A2	B2	IonScore B2	Exp Value B2	C2	IonScore C2	Exp Value C2	# Missed Cleavages
	AVIDLNNR	1	1	1	Q01081		914.506	0.015	0.04111							Medium	24.98	0.0158844	0
Q86YZ3	Hornerin OS=Homo sapiens GN=HRNR PE=1 SV=2 - [HORN_HUMAN]	3.3	1	2	2	2									18.15	3.3	2	2	2850	282.228	10.0376
	Sequence	# PSMs	# Proteins	# Protein Groups	Protein Group Accessions	Modifications	MH+ [Da]	q-Value	PEP	A2	IonScore A2	Exp Value A2	B2	IonScore B2	Exp Value B2	C2	IonScore C2	Exp Value C2	# Missed Cleavages
	QSLGHGQHGSGSGQSPSPSR	1	1	1	Q86YZ3		1947.9	0.003	0.003194							High	18.15	0.0398083	0
	QSSSYGPHGYGSGR	1	1	1	Q86YZ3		1439.63	0.009	0.03462							High	11.75	0.0969099	0
Q99848	Probable rRNA-processing protein EBP2 OS=Homo sapiens GN=EBNA1BP2 PE=1 SV=2 - [EBP2_HUMAN]	3.27	1	1	1	1					25.17	3.27	1	1					306	34.8304	10.0962
	Sequence	# PSMs	# Proteins	# Protein Groups	Protein Group Accessions	Modifications	MH+ [Da]	q-Value	PEP	A2	IonScore A2	Exp Value A2	B2	IonScore B2	Exp Value B2	C2	IonScore C2	Exp Value C2	# Missed Cleavages
	ESYDDVSSFR	1	1	1	Q99848		1204.51	0	0.04415				High	25.17	0.00303368				0
O75323	Protein NipSnap homolog 2 OS=Homo sapiens GN=GBAS PE=1 SV=1 - [NIPS2_HUMAN]	3.15	1	1	1	2					36.72	3.15	1	1	41.12	3.15	1	1	286	33.7212	9.36377
	Sequence	# PSMs	# Proteins	# Protein Groups	Protein Group Accessions	Modifications	MH+ [Da]	q-Value	PEP	A2	IonScore A2	Exp Value A2	B2	IonScore B2	Exp Value B2	C2	IonScore C2	Exp Value C2	# Missed Cleavages
	SGPNIYELR	2	1	1	O75323		1048.54	0.003	0.003227				Medium	36.72	0.0012024	High	41.12	0.000436565	0
P63244	Guanine nucleotide-binding protein subunit beta-2-like 1 OS=Homo sapiens GN=GNB2L1 PE=1 SV=3 - [GBLP_HUMAN]	3.15	1	1	1	1									19.89	3.15	1	1	317	35.0546	7.69385
	Sequence	# PSMs	# Proteins	# Protein Groups	Protein Group Accessions	Modifications	MH+ [Da]	q-Value	PEP	A2	IonScore A2	Exp Value A2	B2	IonScore B2	Exp Value B2	C2	IonScore C2	Exp Value C2	# Missed Cleavages
	DETNYGIPQR	1	1	1	P63244		1192.56	0.015	0.04589							Medium	19.89	0.0358978	0
P24539	ATP synthase F(0) complex subunit B1, mitochondrial OS=Homo sapiens GN=ATP5F1 PE=1 SV=2 - [AT5F1_HUMAN]	3.13	1	1	1	1									30.84	3.13	1	1	256	28.8903	9.36377
	Sequence	# PSMs	# Proteins	# Protein Groups	Protein Group Accessions	Modifications	MH+ [Da]	q-Value	PEP	A2	IonScore A2	Exp Value A2	B2	IonScore B2	Exp Value B2	C2	IonScore C2	Exp Value C2	# Missed Cleavages
	LAQLEEAK	1	1	1	P24539		901.499	0.003	0.01097							High	30.84	0.00494483	0
Q99873	Protein arginine N-methyltransferase 1 OS=Homo sapiens GN=PRMT1 PE=1 SV=2 - [ANM1_HUMAN]	3.05	1	1	1	1									31.28	3.05	1	1	361	41.4885	5.42725
	Sequence	# PSMs	# Proteins	# Protein Groups	Protein Group Accessions	Modifications	MH+ [Da]	q-Value	PEP	A2	IonScore A2	Exp Value A2	B2	IonScore B2	Exp Value B2	C2	IonScore C2	Exp Value C2	# Missed Cleavages
	ATLYVTAIEDR	1	1	1	Q99873		1251.66	0.003	0.01346							High	31.28	0.00282998	0
Q9P015	39S ribosomal protein L15, mitochondrial OS=Homo sapiens GN=MRPL15 PE=1 SV=1 - [RM15_HUMAN]	3.04	1	1	1	1									19.27	3.04	1	1	296	33.3989	10.0083
	Sequence	# PSMs	# Proteins	# Protein Groups	Protein Group Accessions	Modifications	MH+ [Da]	q-Value	PEP	A2	IonScore A2	Exp Value A2	B2	IonScore B2	Exp Value B2	C2	IonScore C2	Exp Value C2	# Missed Cleavages
	LQYLIDLGR	1	1	1	Q9P015		1090.63	0.049	0.2455							Medium	19.27	0.0337167	0
Q9NZI8	Insulin-like growth factor 2 mRNA-binding protein 1 OS=Homo sapiens GN=IGF2BP1 PE=1 SV=2 - [IF2B1_HUMAN]	2.95	1	1	1	1									32.31	2.95	1	1	577	63.4412	9.20264
	Sequence	# PSMs	# Proteins	# Protein Groups	Protein Group Accessions	Modifications	MH+ [Da]	q-Value	PEP	A2	IonScore A2	Exp Value A2	B2	IonScore B2	Exp Value B2	C2	IonScore C2	Exp Value C2	# Missed Cleavages
	TVNELQNLTAAEVVVPR	1	1	1	Q9NZI8		1853.01	0.003	0.01625							High	32.31	0.00111623	0
Q9HCU5	Prolactin regulatory element-binding protein OS=Homo sapiens GN=PREB PE=1 SV=2 - [PREB_HUMAN]	2.88	1	1	1	1									16.36	2.88	1	1	417	45.4397	7.88428
	Sequence	# PSMs	# Proteins	# Protein Groups	Protein Group Accessions	Modifications	MH+ [Da]	q-Value	PEP	A2	IonScore A2	Exp Value A2	B2	IonScore B2	Exp Value B2	C2	IonScore C2	Exp Value C2	# Missed Cleavages
	FGQVPDQPAGLR	1	1	1	Q9HCU5		1284.67	0.015	0.04387							Medium	16.36	0.0947947	0
P52292	Importin subunit alpha-1 OS=Homo sapiens GN=KPNA2 PE=1 SV=1 - [IMA1_HUMAN]	2.84	1	1	1	1									13.43	2.84	1	1	529	57.8259	5.40186
	Sequence	# PSMs	# Proteins	# Protein Groups	Protein Group Accessions	Modifications	MH+ [Da]	q-Value	PEP	A2	IonScore A2	Exp Value A2	B2	IonScore B2	Exp Value B2	C2	IonScore C2	Exp Value C2	# Missed Cleavages
	LLGASELPIVTPALR	1	1	1	P52292		1549.93	0.015	0.05253							Medium	13.43	0.0452866	0
P27695	DNA-(apurinic or apyrimidinic site) lyase OS=Homo sapiens GN=APEX1 PE=1 SV=2 - [APEX1_HUMAN]	2.83	1	1	1	1									24.94	2.83	1	1	318	35.5322	8.11865
	Sequence	# PSMs	# Proteins	# Protein Groups	Protein Group Accessions	Modifications	MH+ [Da]	q-Value	PEP	A2	IonScore A2	Exp Value A2	B2	IonScore B2	Exp Value B2	C2	IonScore C2	Exp Value C2	# Missed Cleavages
	NAGFTPQER	1	1	1	P27695		1019.49	0.015	0.03782							Medium	24.94	0.0200392	0
P62826	GTP-binding nuclear protein Ran OS=Homo sapiens GN=RAN PE=1 SV=3 - [RAN_HUMAN]	2.78	1	1	1	1					24.56	2.78	1	1		0			216	24.4076	7.48877
	Sequence	# PSMs	# Proteins	# Protein Groups	Protein Group Accessions	Modifications	MH+ [Da]	q-Value	PEP	A2	IonScore A2	Exp Value A2	B2	IonScore B2	Exp Value B2	C2	IonScore C2	Exp Value C2	# Missed Cleavages
	SIVFHR	1	1	1	P62826		758.433	0.036	0.04417				Medium	24.56	0.00839868				0
Q00535	Cyclin-dependent-like kinase 5 OS=Homo sapiens GN=CDK5 PE=1 SV=3 - [CDK5_HUMAN]	2.74	28	1	1	1					21.69	2.74	1	1					292	33.2832	7.66455
	Sequence	# PSMs	# Proteins	# Protein Groups	Protein Group Accessions	Modifications	MH+ [Da]	q-Value	PEP	A2	IonScore A2	Exp Value A2	B2	IonScore B2	Exp Value B2	C2	IonScore C2	Exp Value C2	# Missed Cleavages
	LADFGLAR	1	28	1	Q00535		862.478	0.036	0.05258				Medium	21.69	0.0640371				0
Q6NUK1	Calcium-binding mitochondrial carrier protein SCaMC-1 OS=Homo sapiens GN=SLC25A24 PE=1 SV=2 - [SCMC1_HUMAN]	2.73	1	1	1	1									18.91	2.73	1	1	477	53.3203	6.32861
	Sequence	# PSMs	# Proteins	# Protein Groups	Protein Group Accessions	Modifications	MH+ [Da]	q-Value	PEP	A2	IonScore A2	Exp Value A2	B2	IonScore B2	Exp Value B2	C2	IonScore C2	Exp Value C2	# Missed Cleavages
	QLLAGGIAGAVSR	1	1	1	Q6NUK1		1212.71	0.021	0.1363							Medium	18.91	0.0231352	0
P00338	L-lactate dehydrogenase A chain OS=Homo sapiens GN=LDHA PE=1 SV=2 - [LDHA_HUMAN]	2.71	1	1	1	1									20.76	2.71	1	1	332	36.6654	8.26514
	Sequence	# PSMs	# Proteins	# Protein Groups	Protein Group Accessions	Modifications	MH+ [Da]	q-Value	PEP	A2	IonScore A2	Exp Value A2	B2	IonScore B2	Exp Value B2	C2	IonScore C2	Exp Value C2	# Missed Cleavages
	LVIITAGAR	1	1	1	P00338		913.581	0.024	0.1498							Medium	20.76	0.0205668	0
P38919	Eukaryotic initiation factor 4A-III OS=Homo sapiens GN=EIF4A3 PE=1 SV=4 - [IF4A3_HUMAN]	2.68	1	1	1	1									25.94	2.68	1	1	411	46.8412	6.72705
	Sequence	# PSMs	# Proteins	# Protein Groups	Protein Group Accessions	Modifications	MH+ [Da]	q-Value	PEP	A2	IonScore A2	Exp Value A2	B2	IonScore B2	Exp Value B2	C2	IonScore C2	Exp Value C2	# Missed Cleavages
	ETQALILAPTR	1	1	1	P38919		1212.69	0.049	0.2436							Medium	25.94	0.00458429	0
P51991	Heterogeneous nuclear ribonucleoprotein A3 OS=Homo sapiens GN=HNRNPA3 PE=1 SV=2 - [ROA3_HUMAN]	2.65	1	1	1	2					24.79	2.65	1	1	25.23	2.65	1	1	378	39.5706	9.01221
	Sequence	# PSMs	# Proteins	# Protein Groups	Protein Group Accessions	Modifications	MH+ [Da]	q-Value	PEP	A2	IonScore A2	Exp Value A2	B2	IonScore B2	Exp Value B2	C2	IonScore C2	Exp Value C2	# Missed Cleavages
	IETIEVMEDR	2	1	1	P51991		1234.6	0.008	0.01911				Medium	24.79	0.0122801	High	25.23	0.0110969	0
P36957	Dihydrolipoyllysine-residue succinyltransferase component of 2-oxoglutarate dehydrogenase complex, mitochondrial OS=Homo sapiens GN=DLST PE=1 SV=4 - [ODO2_HUMAN]	2.65	1	1	1	1									51.92	2.65	1	1	453	48.7245	8.95361
	Sequence	# PSMs	# Proteins	# Protein Groups	Protein Group Accessions	Modifications	MH+ [Da]	q-Value	PEP	A2	IonScore A2	Exp Value A2	B2	IonScore B2	Exp Value B2	C2	IonScore C2	Exp Value C2	# Missed Cleavages
	NVEAMNFADIER	1	1	1	P36957		1408.65	0	0.003194							High	51.92	2.37794e-05	0
O60832	H/ACA ribonucleoprotein complex subunit 4 OS=Homo sapiens GN=DKC1 PE=1 SV=3 - [DKC1_HUMAN]	2.53	1	1	1	1									26.35	2.53	1	1	514	57.6378	9.42236
	Sequence	# PSMs	# Proteins	# Protein Groups	Protein Group Accessions	Modifications	MH+ [Da]	q-Value	PEP	A2	IonScore A2	Exp Value A2	B2	IonScore B2	Exp Value B2	C2	IonScore C2	Exp Value C2	# Missed Cleavages
	LHNAIEGGTQLSR	1	1	1	O60832		1395.73	0.015	0.03905							Medium	26.35	0.00926958	0
Q16891	MICOS complex subunit MIC60 OS=Homo sapiens GN=IMMT PE=1 SV=1 - [MIC60_HUMAN]	2.51	1	2	2	4					43.3023	2.51	2	2	52.3823	2.51	2	2	758	83.6264	6.48096
	Sequence	# PSMs	# Proteins	# Protein Groups	Protein Group Accessions	Modifications	MH+ [Da]	q-Value	PEP	A2	IonScore A2	Exp Value A2	B2	IonScore B2	Exp Value B2	C2	IonScore C2	Exp Value C2	# Missed Cleavages
	LSEQELQFR	2	1	1	Q16891		1149.59	0	0.003861				High	31.15	0.00521806	High	39.81	0.00071041	0
	ERPPEEVAAR	2	1	1	Q16891		1153.6	0.009	0.02389				Medium	29.82	0.00489889	High	30.24	0.00402151	0
Q9BS26	Endoplasmic reticulum resident protein 44 OS=Homo sapiens GN=ERP44 PE=1 SV=1 - [ERP44_HUMAN]	2.46	1	1	1	2					42.02	2.46	1	1	43.11	2.46	1	1	406	46.9414	5.26221
	Sequence	# PSMs	# Proteins	# Protein Groups	Protein Group Accessions	Modifications	MH+ [Da]	q-Value	PEP	A2	IonScore A2	Exp Value A2	B2	IonScore B2	Exp Value B2	C2	IonScore C2	Exp Value C2	# Missed Cleavages
	DLAEITTLDR	2	1	1	Q9BS26		1146.6	0	0.04415				High	42.02	0.000288907	High	43.11	0.00022478	0
Q9BPW8	Protein NipSnap homolog 1 OS=Homo sapiens GN=NIPSNAP1 PE=1 SV=1 - [NIPS1_HUMAN]	2.46	1	1	1	1									23.46	2.46	1	1	284	33.2888	9.30518
	Sequence	# PSMs	# Proteins	# Protein Groups	Protein Group Accessions	Modifications	MH+ [Da]	q-Value	PEP	A2	IonScore A2	Exp Value A2	B2	IonScore B2	Exp Value B2	C2	IonScore C2	Exp Value C2	# Missed Cleavages
	SQMLLSR	1	1	1	Q9BPW8		834.45	0.015	0.05008							Medium	23.46	0.0324588	0
P18754	Regulator of chromosome condensation OS=Homo sapiens GN=RCC1 PE=1 SV=1 - [RCC1_HUMAN]	2.38	1	1	1	2					37.6	2.38	1	1	20.91	2.38	1	1	421	44.9406	7.51807
	Sequence	# PSMs	# Proteins	# Protein Groups	Protein Group Accessions	Modifications	MH+ [Da]	q-Value	PEP	A2	IonScore A2	Exp Value A2	B2	IonScore B2	Exp Value B2	C2	IonScore C2	Exp Value C2	# Missed Cleavages
	LGLGEGAEEK	2	1	1	P18754		1002.51	0	0.003972				High	37.6	0.000938412	Medium	20.91	0.0437919	0
P26440	Isovaleryl-CoA dehydrogenase, mitochondrial OS=Homo sapiens GN=IVD PE=1 SV=1 - [IVD_HUMAN]	2.36	1	1	1	2					22.14	2.36	1	1	30.16	2.36	1	1	423	46.2896	8.19189
	Sequence	# PSMs	# Proteins	# Protein Groups	Protein Group Accessions	Modifications	MH+ [Da]	q-Value	PEP	A2	IonScore A2	Exp Value A2	B2	IonScore B2	Exp Value B2	C2	IonScore C2	Exp Value C2	# Missed Cleavages
	TDLAAVPASR	2	1	1	P26440		1000.54	0.009	0.03134				Medium	22.14	0.0299362	High	30.16	0.00472276	0
P08559	Pyruvate dehydrogenase E1 component subunit alpha, somatic form, mitochondrial OS=Homo sapiens GN=PDHA1 PE=1 SV=3 - [ODPA_HUMAN]	2.31	1	1	1	2					38.46	2.31	1	1	27.56	2.31	1	1	390	43.2676	8.06006
	Sequence	# PSMs	# Proteins	# Protein Groups	Protein Group Accessions	Modifications	MH+ [Da]	q-Value	PEP	A2	IonScore A2	Exp Value A2	B2	IonScore B2	Exp Value B2	C2	IonScore C2	Exp Value C2	# Missed Cleavages
	EILAELTGR	2	1	1	P08559		1001.56	0	0.002332				High	38.46	0.00101218	Medium	27.56	0.0119264	0
Q12849	G-rich sequence factor 1 OS=Homo sapiens GN=GRSF1 PE=1 SV=3 - [GRSF1_HUMAN]	2.29	1	1	1	1									39.25	2.29	1	1	480	53.0926	6.18896
	Sequence	# PSMs	# Proteins	# Protein Groups	Protein Group Accessions	Modifications	MH+ [Da]	q-Value	PEP	A2	IonScore A2	Exp Value A2	B2	IonScore B2	Exp Value B2	C2	IonScore C2	Exp Value C2	# Missed Cleavages
	SSPVVNDGVVR	1	1	1	Q12849		1128.6	0.003	0.003194							High	39.25	0.000499171	0
O95831	Apoptosis-inducing factor 1, mitochondrial OS=Homo sapiens GN=AIFM1 PE=1 SV=1 - [AIFM1_HUMAN]	2.28	1	1	1	1					15	2.28	1	1		0			613	66.8589	8.95361
	Sequence	# PSMs	# Proteins	# Protein Groups	Protein Group Accessions	Modifications	MH+ [Da]	q-Value	PEP	A2	IonScore A2	Exp Value A2	B2	IonScore B2	Exp Value B2	C2	IonScore C2	Exp Value C2	# Missed Cleavages
	TGGLEIDSDFGGFR	1	1	1	O95831		1470.69	0.036	0.05271				Medium	15	0.0917061				0
P19338	Nucleolin OS=Homo sapiens GN=NCL PE=1 SV=3 - [NUCL_HUMAN]	2.25	1	2	2	3		0			36.4	0.99	1	1	68.7186	2.25	2	2	710	76.5684	4.70361
	Sequence	# PSMs	# Proteins	# Protein Groups	Protein Group Accessions	Modifications	MH+ [Da]	q-Value	PEP	A2	IonScore A2	Exp Value A2	B2	IonScore B2	Exp Value B2	C2	IonScore C2	Exp Value C2	# Missed Cleavages
	NDLAVVDVR	1	1	1	P19338		1000.55	0.003	0.003194							High	40.48	0.000456636	0
	LELQGPR	2	1	1	P19338		812.462	0.009	0.02336				Medium	36.4	0.000962164	High	46.86	8.65465e-05	0
P78371	T-complex protein 1 subunit beta OS=Homo sapiens GN=CCT2 PE=1 SV=4 - [TCPB_HUMAN]	2.24	1	1	1	1									32.02	2.24	1	1	535	57.4521	6.45557
	Sequence	# PSMs	# Proteins	# Protein Groups	Protein Group Accessions	Modifications	MH+ [Da]	q-Value	PEP	A2	IonScore A2	Exp Value A2	B2	IonScore B2	Exp Value B2	C2	IonScore C2	Exp Value C2	# Missed Cleavages
	AGADEERAETAR	1	1	1	P78371		1275.59	0.003	0.003194							High	32.02	0.00194698	1
Q9H0S4	Probable ATP-dependent RNA helicase DDX47 OS=Homo sapiens GN=DDX47 PE=1 SV=1 - [DDX47_HUMAN]	2.2	1	1	1	1									21.13	2.2	1	1	455	50.6147	9.1001
	Sequence	# PSMs	# Proteins	# Protein Groups	Protein Group Accessions	Modifications	MH+ [Da]	q-Value	PEP	A2	IonScore A2	Exp Value A2	B2	IonScore B2	Exp Value B2	C2	IonScore C2	Exp Value C2	# Missed Cleavages
	LFALVLTPTR	1	1	1	Q9H0S4		1130.69	0.009	0.02984							High	21.13	0.00809449	0
P30101	Protein disulfide-isomerase A3 OS=Homo sapiens GN=PDIA3 PE=1 SV=4 - [PDIA3_HUMAN]	2.18	1	1	1	2					21.97	2.18	1	1	26.52	2.18	1	1	505	56.7468	6.354
	Sequence	# PSMs	# Proteins	# Protein Groups	Protein Group Accessions	Modifications	MH+ [Da]	q-Value	PEP	A2	IonScore A2	Exp Value A2	B2	IonScore B2	Exp Value B2	C2	IonScore C2	Exp Value C2	# Missed Cleavages
	LAPEYEAAATR	2	1	1	P30101		1191.6	0.006	0.01853				Medium	21.97	0.0355785	High	26.52	0.0124792	0
P01859	Ig gamma-2 chain C region OS=Homo sapiens GN=IGHG2 PE=1 SV=2 - [IGHG2_HUMAN]	2.15	4	1	1	2		0				0			33.7839	2.15	1	2	326	35.8778	7.59131
	Sequence	# PSMs	# Proteins	# Protein Groups	Protein Group Accessions	Modifications	MH+ [Da]	q-Value	PEP	A2	IonScore A2	Exp Value A2	B2	IonScore B2	Exp Value B2	C2	IonScore C2	Exp Value C2	# Missed Cleavages
	DTLMISR	1	4	1	P01859	M4(Oxidation)	851.429	0.024	0.1575							Medium	30.25	0.0046259	0
	DTLMISR	1	4	1	P01859		835.437	0.049	0.2455							Medium	20.49	0.0620847	0
Q15393	Splicing factor 3B subunit 3 OS=Homo sapiens GN=SF3B3 PE=1 SV=4 - [SF3B3_HUMAN]	2.14	1	2	2	2									35.0057	2.14	2	2	1217	135.492	5.26221
	Sequence	# PSMs	# Proteins	# Protein Groups	Protein Group Accessions	Modifications	MH+ [Da]	q-Value	PEP	A2	IonScore A2	Exp Value A2	B2	IonScore B2	Exp Value B2	C2	IonScore C2	Exp Value C2	# Missed Cleavages
	FLAVGLVDNTVR	1	1	1	Q15393		1303.74	0.003	0.003194							High	29.94	0.00299104	0
	TVLDPVTGDLSDTR	1	1	1	Q15393		1488.75	0.015	0.04639							Medium	20.92	0.0445003	0
P31930	Cytochrome b-c1 complex subunit 1, mitochondrial OS=Homo sapiens GN=UQCRC1 PE=1 SV=3 - [QCR1_HUMAN]	2.08	1	1	1	1						0			14.91	2.08	1	1	480	52.6124	6.3667
	Sequence	# PSMs	# Proteins	# Protein Groups	Protein Group Accessions	Modifications	MH+ [Da]	q-Value	PEP	A2	IonScore A2	Exp Value A2	B2	IonScore B2	Exp Value B2	C2	IonScore C2	Exp Value C2	# Missed Cleavages
	IAEVDASVVR	1	1	1	P31930		1058.58	0.045	0.2332							Medium	14.91	0.203395	0
P14618	Pyruvate kinase PKM OS=Homo sapiens GN=PKM PE=1 SV=4 - [KPYM_HUMAN]	2.07	1	1	1	2	18.53	2.07	1	1					18.32	2.07	1	1	531	57.9	7.84033
	Sequence	# PSMs	# Proteins	# Protein Groups	Protein Group Accessions	Modifications	MH+ [Da]	q-Value	PEP	A2	IonScore A2	Exp Value A2	B2	IonScore B2	Exp Value B2	C2	IonScore C2	Exp Value C2	# Missed Cleavages
	LDIDSPPITAR	2	1	1	P14618		1197.65	0	0.0006123	High	18.53	0.0483971				Medium	18.32	0.0537394	0
Q5JTV8	Torsin-1A-interacting protein 1 OS=Homo sapiens GN=TOR1AIP1 PE=1 SV=2 - [TOIP1_HUMAN]	2.06	1	1	1	1									18.8	2.06	1	1	583	66.2083	8.17725
	Sequence	# PSMs	# Proteins	# Protein Groups	Protein Group Accessions	Modifications	MH+ [Da]	q-Value	PEP	A2	IonScore A2	Exp Value A2	B2	IonScore B2	Exp Value B2	C2	IonScore C2	Exp Value C2	# Missed Cleavages
	SQPAILLLTAAR	1	1	1	Q5JTV8		1253.76	0.009	0.02412							High	18.8	0.0164782	0
P07339	Cathepsin D OS=Homo sapiens GN=CTSD PE=1 SV=1 - [CATD_HUMAN]	1.94	1	1	1	1									23.04	1.94	1	1	412	44.5236	6.53662
	Sequence	# PSMs	# Proteins	# Protein Groups	Protein Group Accessions	Modifications	MH+ [Da]	q-Value	PEP	A2	IonScore A2	Exp Value A2	B2	IonScore B2	Exp Value B2	C2	IonScore C2	Exp Value C2	# Missed Cleavages
	VGFAEAAR	1	1	1	P07339		820.432	0.018	0.1014							Medium	23.04	0.0439484	0
O60506	Heterogeneous nuclear ribonucleoprotein Q OS=Homo sapiens GN=SYNCRIP PE=1 SV=2 - [HNRPQ_HUMAN]	1.93	2	1	1	2					39.78	1.93	1	1	37.02	1.93	1	1	623	69.5596	8.5874
	Sequence	# PSMs	# Proteins	# Protein Groups	Protein Group Accessions	Modifications	MH+ [Da]	q-Value	PEP	A2	IonScore A2	Exp Value A2	B2	IonScore B2	Exp Value B2	C2	IonScore C2	Exp Value C2	# Missed Cleavages
	TGYTLDVTTGQR	2	2	1	O60506		1311.65	0.008	0.02314				Medium	39.78	0.00054702	High	37.02	0.0010427	0
Q6UXN9	WD repeat-containing protein 82 OS=Homo sapiens GN=WDR82 PE=1 SV=1 - [WDR82_HUMAN]	1.92	1	1	1	1		0				0			36.94	1.92	1	1	313	35.0565	7.69385
	Sequence	# PSMs	# Proteins	# Protein Groups	Protein Group Accessions	Modifications	MH+ [Da]	q-Value	PEP	A2	IonScore A2	Exp Value A2	B2	IonScore B2	Exp Value B2	C2	IonScore C2	Exp Value C2	# Missed Cleavages
	IDDTIR	1	1	1	Q6UXN9		732.389	0.021	0.1336							Medium	36.94	0.00252877	0
Q86UE4	Protein LYRIC OS=Homo sapiens GN=MTDH PE=1 SV=2 - [LYRIC_HUMAN]	1.89	1	1	1	2					26.39	1.89	1	1	42.33	1.89	1	1	582	63.7988	9.31982
	Sequence	# PSMs	# Proteins	# Protein Groups	Protein Group Accessions	Modifications	MH+ [Da]	q-Value	PEP	A2	IonScore A2	Exp Value A2	B2	IonScore B2	Exp Value B2	C2	IonScore C2	Exp Value C2	# Missed Cleavages
	TVEVAEGEAVR	2	1	1	Q86UE4		1159.6	0.003	0.004765				Medium	26.39	0.0109067	High	42.33	0.000277775	0
Q86VW0	SEC14 domain and spectrin repeat-containing protein 1 OS=Homo sapiens GN=SESTD1 PE=1 SV=2 - [SESD1_HUMAN]	1.87	1	1	1	1						0			0	1.87	1	1	696	79.2983	5.09717
	Sequence	# PSMs	# Proteins	# Protein Groups	Protein Group Accessions	Modifications	MH+ [Da]	q-Value	PEP	A2	IonScore A2	Exp Value A2	B2	IonScore B2	Exp Value B2	C2	IonScore C2	Exp Value C2	# Missed Cleavages
	FVDVAQSTYDYGR	1	1	1	Q86VW0		1520.7	0.015	0.05529							Medium	15.56	0.0653233	0
O00567	Nucleolar protein 56 OS=Homo sapiens GN=NOP56 PE=1 SV=4 - [NOP56_HUMAN]	1.85	1	1	1	1									21.82	1.85	1	1	594	66.0087	9.18799
	Sequence	# PSMs	# Proteins	# Protein Groups	Protein Group Accessions	Modifications	MH+ [Da]	q-Value	PEP	A2	IonScore A2	Exp Value A2	B2	IonScore B2	Exp Value B2	C2	IonScore C2	Exp Value C2	# Missed Cleavages
	LSFYETGEIPR	1	1	1	O00567		1311.66	0.006	0.01741							High	21.82	0.0328829	0
Q15070	Mitochondrial inner membrane protein OXA1L OS=Homo sapiens GN=OXA1L PE=1 SV=3 - [OXA1L_HUMAN]	1.84	1	1	1	1									32.51	1.84	1	1	435	48.5165	9.45166
	Sequence	# PSMs	# Proteins	# Protein Groups	Protein Group Accessions	Modifications	MH+ [Da]	q-Value	PEP	A2	IonScore A2	Exp Value A2	B2	IonScore B2	Exp Value B2	C2	IonScore C2	Exp Value C2	# Missed Cleavages
	NQLELAAR	1	1	1	Q15070		914.506	0.003	0.01255							High	32.51	0.00280524	0
Q13263	Transcription intermediary factor 1-beta OS=Homo sapiens GN=TRIM28 PE=1 SV=5 - [TIF1B_HUMAN]	1.8	1	1	1	1									50.83	1.8	1	1	835	88.4934	5.77002
	Sequence	# PSMs	# Proteins	# Protein Groups	Protein Group Accessions	Modifications	MH+ [Da]	q-Value	PEP	A2	IonScore A2	Exp Value A2	B2	IonScore B2	Exp Value B2	C2	IonScore C2	Exp Value C2	# Missed Cleavages
	LDLDLTADSQPPVFK	1	1	1	Q13263		1658.86	0	0.003194							High	50.83	3.05634e-05	0
P49590	Probable histidine--tRNA ligase, mitochondrial OS=Homo sapiens GN=HARS2 PE=1 SV=1 - [SYHM_HUMAN]	1.78	1	1	1	1									0	1.78	1	1	506	56.8517	8.23584
	Sequence	# PSMs	# Proteins	# Protein Groups	Protein Group Accessions	Modifications	MH+ [Da]	q-Value	PEP	A2	IonScore A2	Exp Value A2	B2	IonScore B2	Exp Value B2	C2	IonScore C2	Exp Value C2	# Missed Cleavages
	ESPTIVQGR	1	1	1	P49590		986.528	0.031	0.1787							Medium	15.42	0.136362	0
P68104	Elongation factor 1-alpha 1 OS=Homo sapiens GN=EEF1A1 PE=1 SV=1 - [EF1A1_HUMAN]	1.73	3	1	1	1									35.64	1.73	1	1	462	50.1091	9.01221
	Sequence	# PSMs	# Proteins	# Protein Groups	Protein Group Accessions	Modifications	MH+ [Da]	q-Value	PEP	A2	IonScore A2	Exp Value A2	B2	IonScore B2	Exp Value B2	C2	IonScore C2	Exp Value C2	# Missed Cleavages
	LPLQDVYK	1	3	1	P68104		975.552	0.003	0.01454							High	35.64	0.00144636	0
Q96MG8	Protein-L-isoaspartate O-methyltransferase domain-containing protein 1 OS=Homo sapiens GN=PCMTD1 PE=2 SV=2 - [PCMD1_HUMAN]	1.68	1	1	1	1					27.1	1.68	1	1					357	40.6495	5.65576
	Sequence	# PSMs	# Proteins	# Protein Groups	Protein Group Accessions	Modifications	MH+ [Da]	q-Value	PEP	A2	IonScore A2	Exp Value A2	B2	IonScore B2	Exp Value B2	C2	IonScore C2	Exp Value C2	# Missed Cleavages
	VEQAFR	1	1	1	Q96MG8		749.393	0.043	0.1509				Medium	27.1	0.0212533				0
O75131	Copine-3 OS=Homo sapiens GN=CPNE3 PE=1 SV=1 - [CPNE3_HUMAN]	1.68	8	1	1	1									22.06	1.68	1	1	537	60.0921	5.84619
	Sequence	# PSMs	# Proteins	# Protein Groups	Protein Group Accessions	Modifications	MH+ [Da]	q-Value	PEP	A2	IonScore A2	Exp Value A2	B2	IonScore B2	Exp Value B2	C2	IonScore C2	Exp Value C2	# Missed Cleavages
	DIVQFVPFR	1	8	1	O75131		1120.61	0.017	0.08199							Medium	22.06	0.0323596	0
Q9NSE4	Isoleucine--tRNA ligase, mitochondrial OS=Homo sapiens GN=IARS2 PE=1 SV=2 - [SYIM_HUMAN]	1.68	1	1	1	1									13.61	1.68	1	1	1012	113.719	7.1958
	Sequence	# PSMs	# Proteins	# Protein Groups	Protein Group Accessions	Modifications	MH+ [Da]	q-Value	PEP	A2	IonScore A2	Exp Value A2	B2	IonScore B2	Exp Value B2	C2	IonScore C2	Exp Value C2	# Missed Cleavages
	TALAEAELEYNPEHVSR	1	1	1	Q9NSE4		1928.93	0.003	0.01072							High	13.61	0.161139	0
O15523	ATP-dependent RNA helicase DDX3Y OS=Homo sapiens GN=DDX3Y PE=1 SV=2 - [DDX3Y_HUMAN]	1.67	2	1	1	1									15.32	1.67	1	1	660	73.1081	7.54736
	Sequence	# PSMs	# Proteins	# Protein Groups	Protein Group Accessions	Modifications	MH+ [Da]	q-Value	PEP	A2	IonScore A2	Exp Value A2	B2	IonScore B2	Exp Value B2	C2	IonScore C2	Exp Value C2	# Missed Cleavages
	ELAVQIYEEAR	1	2	1	O15523		1320.68	0.015	0.03764							Medium	15.32	0.167446	0
O00148	ATP-dependent RNA helicase DDX39A OS=Homo sapiens GN=DDX39A PE=1 SV=2 - [DX39A_HUMAN]	1.64	2	1	1	1		0			36.31	1.64	1	1		0			427	49.098	5.68115
	Sequence	# PSMs	# Proteins	# Protein Groups	Protein Group Accessions	Modifications	MH+ [Da]	q-Value	PEP	A2	IonScore A2	Exp Value A2	B2	IonScore B2	Exp Value B2	C2	IonScore C2	Exp Value C2	# Missed Cleavages
	DVQEIFR	1	2	1	O00148		906.471	0.029	0.04415				Medium	36.31	0.00198801				0
P17844	Probable ATP-dependent RNA helicase DDX5 OS=Homo sapiens GN=DDX5 PE=1 SV=1 - [DDX5_HUMAN]	1.63	1	1	1	1						0			23.85	1.63	1	1	614	69.1047	8.92432
	Sequence	# PSMs	# Proteins	# Protein Groups	Protein Group Accessions	Modifications	MH+ [Da]	q-Value	PEP	A2	IonScore A2	Exp Value A2	B2	IonScore B2	Exp Value B2	C2	IonScore C2	Exp Value C2	# Missed Cleavages
	QVSDLISVLR	1	1	1	P17844		1129.66	0.015	0.07245							Medium	23.85	0.0119508	0
Q9UG63	ATP-binding cassette sub-family F member 2 OS=Homo sapiens GN=ABCF2 PE=1 SV=2 - [ABCF2_HUMAN]	1.61	1	1	1	1									0	1.61	1	1	623	71.2446	7.37158
	Sequence	# PSMs	# Proteins	# Protein Groups	Protein Group Accessions	Modifications	MH+ [Da]	q-Value	PEP	A2	IonScore A2	Exp Value A2	B2	IonScore B2	Exp Value B2	C2	IonScore C2	Exp Value C2	# Missed Cleavages
	LELEENQMKR	1	1	1	Q9UG63		1289.66	0.018	0.09287							Medium	13.12	0.353458	1
P17480	Nucleolar transcription factor 1 OS=Homo sapiens GN=UBTF PE=1 SV=1 - [UBF1_HUMAN]	1.57	1	1	1	1									14	1.57	1	1	764	89.3502	5.80811
	Sequence	# PSMs	# Proteins	# Protein Groups	Protein Group Accessions	Modifications	MH+ [Da]	q-Value	PEP	A2	IonScore A2	Exp Value A2	B2	IonScore B2	Exp Value B2	C2	IonScore C2	Exp Value C2	# Missed Cleavages
	FLESLPEEEQQR	1	1	1	P17480		1504.73	0.015	0.04604							Medium	14	0.135356	0
P27824	Calnexin OS=Homo sapiens GN=CANX PE=1 SV=2 - [CALX_HUMAN]	1.52	1	1	1	2					26.2	1.52	1	1	55.08	1.52	1	1	592	67.5259	4.60205
	Sequence	# PSMs	# Proteins	# Protein Groups	Protein Group Accessions	Modifications	MH+ [Da]	q-Value	PEP	A2	IonScore A2	Exp Value A2	B2	IonScore B2	Exp Value B2	C2	IonScore C2	Exp Value C2	# Missed Cleavages
	AEEDEILNR	2	1	1	P27824		1088.52	0	0.003194				Medium	26.2	0.00659679	High	55.08	8.53754e-06	0
P02545	Prelamin-A/C OS=Homo sapiens GN=LMNA PE=1 SV=1 - [LMNA_HUMAN]	1.51	1	1	1	1						0			41.34	1.51	1	1	664	74.0947	7.02002
	Sequence	# PSMs	# Proteins	# Protein Groups	Protein Group Accessions	Modifications	MH+ [Da]	q-Value	PEP	A2	IonScore A2	Exp Value A2	B2	IonScore B2	Exp Value B2	C2	IonScore C2	Exp Value C2	# Missed Cleavages
	ITESEEVVSR	1	1	1	P02545		1148.58	0.003	0.004062							High	41.34	0.000279115	0
Q9Y512	Sorting and assembly machinery component 50 homolog OS=Homo sapiens GN=SAMM50 PE=1 SV=3 - [SAM50_HUMAN]	1.49	1	1	1	1									37.42	1.49	1	1	469	51.9433	6.90283
	Sequence	# PSMs	# Proteins	# Protein Groups	Protein Group Accessions	Modifications	MH+ [Da]	q-Value	PEP	A2	IonScore A2	Exp Value A2	B2	IonScore B2	Exp Value B2	C2	IonScore C2	Exp Value C2	# Missed Cleavages
	TASFAVR	1	1	1	Q9Y512		751.409	0.009	0.02841							High	37.42	0.000887557	0
P26641	Elongation factor 1-gamma OS=Homo sapiens GN=EEF1G PE=1 SV=3 - [EF1G_HUMAN]	1.37	1	1	1	1		0				0			32.71	1.37	1	1	437	50.0871	6.66846
	Sequence	# PSMs	# Proteins	# Protein Groups	Protein Group Accessions	Modifications	MH+ [Da]	q-Value	PEP	A2	IonScore A2	Exp Value A2	B2	IonScore B2	Exp Value B2	C2	IonScore C2	Exp Value C2	# Missed Cleavages
	TPEFLR	1	1	1	P26641		762.415	0.015	0.03537							Medium	32.71	0.00356305	0
P15311	Ezrin OS=Homo sapiens GN=EZR PE=1 SV=4 - [EZRI_HUMAN]	1.37	1	1	1	2					26.22	1.37	1	1	27.31	1.37	1	1	586	69.3697	6.26514
	Sequence	# PSMs	# Proteins	# Protein Groups	Protein Group Accessions	Modifications	MH+ [Da]	q-Value	PEP	A2	IonScore A2	Exp Value A2	B2	IonScore B2	Exp Value B2	C2	IonScore C2	Exp Value C2	# Missed Cleavages
	ELSEQIQR	2	1	1	P15311		1002.52	0.039	0.09048				Medium	26.22	0.0192219	Medium	27.31	0.0149553	0
P23368	NAD-dependent malic enzyme, mitochondrial OS=Homo sapiens GN=ME2 PE=1 SV=1 - [MAOM_HUMAN]	1.37	1	1	1	1						0			29.33	1.37	1	1	584	65.4018	7.60596
	Sequence	# PSMs	# Proteins	# Protein Groups	Protein Group Accessions	Modifications	MH+ [Da]	q-Value	PEP	A2	IonScore A2	Exp Value A2	B2	IonScore B2	Exp Value B2	C2	IonScore C2	Exp Value C2	# Missed Cleavages
	LFTPDVIR	1	1	1	P23368		960.551	0.031	0.1756							Medium	29.33	0.00659247	0
Q9Y2L1	Exosome complex exonuclease RRP44 OS=Homo sapiens GN=DIS3 PE=1 SV=2 - [RRP44_HUMAN]	1.36	1	1	1	1									17.74	1.36	1	1	958	108.934	7.13721
	Sequence	# PSMs	# Proteins	# Protein Groups	Protein Group Accessions	Modifications	MH+ [Da]	q-Value	PEP	A2	IonScore A2	Exp Value A2	B2	IonScore B2	Exp Value B2	C2	IonScore C2	Exp Value C2	# Missed Cleavages
	NVIVLQTVLQEVR	1	1	1	Q9Y2L1		1510.89	0.024	0.1531							Medium	17.74	0.0201921	0
Q96PK6	RNA-binding protein 14 OS=Homo sapiens GN=RBM14 PE=1 SV=2 - [RBM14_HUMAN]	1.35	1	1	1	2					36.24	1.35	1	1	31.69	1.35	1	1	669	69.4489	9.67139
	Sequence	# PSMs	# Proteins	# Protein Groups	Protein Group Accessions	Modifications	MH+ [Da]	q-Value	PEP	A2	IonScore A2	Exp Value A2	B2	IonScore B2	Exp Value B2	C2	IonScore C2	Exp Value C2	# Missed Cleavages
	LSESQLSFR	2	1	1	Q96PK6		1066.55	0.008	0.02178				Medium	36.24	0.000998273	High	31.69	0.00284609	0
P12814	Alpha-actinin-1 OS=Homo sapiens GN=ACTN1 PE=1 SV=2 - [ACTN1_HUMAN]	1.35	2	1	1	1									36.36	1.35	1	1	892	102.993	5.41455
	Sequence	# PSMs	# Proteins	# Protein Groups	Protein Group Accessions	Modifications	MH+ [Da]	q-Value	PEP	A2	IonScore A2	Exp Value A2	B2	IonScore B2	Exp Value B2	C2	IonScore C2	Exp Value C2	# Missed Cleavages
	TINEVENQILTR	1	2	1	P12814		1429.77	0.003	0.003194							High	36.36	0.00107511	0
Q08188	Protein-glutamine gamma-glutamyltransferase E OS=Homo sapiens GN=TGM3 PE=1 SV=4 - [TGM3_HUMAN]	1.3	1	1	1	1						0			15	1.3	1	1	693	76.5836	5.85889
	Sequence	# PSMs	# Proteins	# Protein Groups	Protein Group Accessions	Modifications	MH+ [Da]	q-Value	PEP	A2	IonScore A2	Exp Value A2	B2	IonScore B2	Exp Value B2	C2	IonScore C2	Exp Value C2	# Missed Cleavages
	DAATDVASR	1	1	1	Q08188		905.433	0.015	0.03773							Medium	15	0.135978	0
P31948	Stress-induced-phosphoprotein 1 OS=Homo sapiens GN=STIP1 PE=1 SV=1 - [STIP1_HUMAN]	1.29	1	1	1	1									0	1.29	1	1	543	62.5994	6.80029
	Sequence	# PSMs	# Proteins	# Protein Groups	Protein Group Accessions	Modifications	MH+ [Da]	q-Value	PEP	A2	IonScore A2	Exp Value A2	B2	IonScore B2	Exp Value B2	C2	IonScore C2	Exp Value C2	# Missed Cleavages
	ELIEQLR	1	1	1	P31948		900.519	0.044	0.2244							Medium	17.84	0.0641305	0
P49368	T-complex protein 1 subunit gamma OS=Homo sapiens GN=CCT3 PE=1 SV=4 - [TCPG_HUMAN]	1.28	1	1	1	1						0			38.01	1.28	1	1	545	60.4953	6.49365
	Sequence	# PSMs	# Proteins	# Protein Groups	Protein Group Accessions	Modifications	MH+ [Da]	q-Value	PEP	A2	IonScore A2	Exp Value A2	B2	IonScore B2	Exp Value B2	C2	IonScore C2	Exp Value C2	# Missed Cleavages
	ANITAIR	1	1	1	P49368		758.452	0.003	0.007074							High	38.01	0.0019054	0
Q9P2R3	Rabankyrin-5 OS=Homo sapiens GN=ANKFY1 PE=1 SV=2 - [ANFY1_HUMAN]	1.28	1	1	1	1									21.22	1.28	1	1	1169	128.318	6.1001
	Sequence	# PSMs	# Proteins	# Protein Groups	Protein Group Accessions	Modifications	MH+ [Da]	q-Value	PEP	A2	IonScore A2	Exp Value A2	B2	IonScore B2	Exp Value B2	C2	IonScore C2	Exp Value C2	# Missed Cleavages
	AIDENNEPTACFLIR	1	1	1	Q9P2R3	C11(Carbamidomethyl)	1762.85	0.015	0.04269							Medium	21.22	0.0286935	0
Q92945	Far upstream element-binding protein 2 OS=Homo sapiens GN=KHSRP PE=1 SV=4 - [FUBP2_HUMAN]	1.27	1	1	1	1									0	1.27	1	1	711	73.07	7.29834
	Sequence	# PSMs	# Proteins	# Protein Groups	Protein Group Accessions	Modifications	MH+ [Da]	q-Value	PEP	A2	IonScore A2	Exp Value A2	B2	IonScore B2	Exp Value B2	C2	IonScore C2	Exp Value C2	# Missed Cleavages
	DAFADAVQR	1	1	1	Q92945		992.481	0.031	0.1789							Medium	14.79	0.164288	0
P09622	Dihydrolipoyl dehydrogenase, mitochondrial OS=Homo sapiens GN=DLD PE=1 SV=2 - [DLDH_HUMAN]	1.18	1	1	1	1		0				0			41.64	1.18	1	1	509	54.143	7.85498
	Sequence	# PSMs	# Proteins	# Protein Groups	Protein Group Accessions	Modifications	MH+ [Da]	q-Value	PEP	A2	IonScore A2	Exp Value A2	B2	IonScore B2	Exp Value B2	C2	IonScore C2	Exp Value C2	# Missed Cleavages
	IPVNTR	1	1	1	P09622		699.413	0.021	0.131							Medium	41.64	0.000359881	0
P40939	Trifunctional enzyme subunit alpha, mitochondrial OS=Homo sapiens GN=HADHA PE=1 SV=2 - [ECHA_HUMAN]	1.18	1	1	1	1									22.1	1.18	1	1	763	82.9469	9.0415
	Sequence	# PSMs	# Proteins	# Protein Groups	Protein Group Accessions	Modifications	MH+ [Da]	q-Value	PEP	A2	IonScore A2	Exp Value A2	B2	IonScore B2	Exp Value B2	C2	IonScore C2	Exp Value C2	# Missed Cleavages
	DATLTALDR	1	1	1	P40939		975.514	0.021	0.1445							Medium	22.1	0.0376123	0
P42704	Leucine-rich PPR motif-containing protein, mitochondrial OS=Homo sapiens GN=LRPPRC PE=1 SV=3 - [LPPRC_HUMAN]	1.08	1	1	1	1						0			48.23	1.08	1	1	1394	157.805	6.12549
	Sequence	# PSMs	# Proteins	# Protein Groups	Protein Group Accessions	Modifications	MH+ [Da]	q-Value	PEP	A2	IonScore A2	Exp Value A2	B2	IonScore B2	Exp Value B2	C2	IonScore C2	Exp Value C2	# Missed Cleavages
	AGDMENAENILTVMR	1	1	1	P42704		1663.78	0.003	0.004213							High	48.23	5.18584e-05	0
Q5T749	Keratinocyte proline-rich protein OS=Homo sapiens GN=KPRP PE=1 SV=1 - [KPRP_HUMAN]	1.04	1	1	1	1									35.02	1.04	1	1	579	64.0932	8.26514
	Sequence	# PSMs	# Proteins	# Protein Groups	Protein Group Accessions	Modifications	MH+ [Da]	q-Value	PEP	A2	IonScore A2	Exp Value A2	B2	IonScore B2	Exp Value B2	C2	IonScore C2	Exp Value C2	# Missed Cleavages
	LQLFPR	1	1	1	Q5T749		773.466	0.015	0.06531							Medium	35.02	0.00306905	0
Q5JRX3	Presequence protease, mitochondrial OS=Homo sapiens GN=PITRM1 PE=1 SV=3 - [PREP_HUMAN]	0.87	1	1	1	1									30.94	0.87	1	1	1037	117.338	6.91748
	Sequence	# PSMs	# Proteins	# Protein Groups	Protein Group Accessions	Modifications	MH+ [Da]	q-Value	PEP	A2	IonScore A2	Exp Value A2	B2	IonScore B2	Exp Value B2	C2	IonScore C2	Exp Value C2	# Missed Cleavages
	IFSQHLQNR	1	1	1	Q5JRX3		1142.61	0.003	0.005225							High	30.94	0.00273829	0
Q9Y5B9	FACT complex subunit SPT16 OS=Homo sapiens GN=SUPT16H PE=1 SV=1 - [SP16H_HUMAN]	0.67	1	1	1	1									27.81	0.67	1	1	1047	119.838	5.65576
	Sequence	# PSMs	# Proteins	# Protein Groups	Protein Group Accessions	Modifications	MH+ [Da]	q-Value	PEP	A2	IonScore A2	Exp Value A2	B2	IonScore B2	Exp Value B2	C2	IonScore C2	Exp Value C2	# Missed Cleavages
	AALLTER	1	1	1	Q9Y5B9		773.453	0.015	0.03509							Medium	27.81	0.0235947	0
P0C091	FRAS1-related extracellular matrix protein 3 OS=Homo sapiens GN=FREM3 PE=3 SV=2 - [FREM3_HUMAN]	0.51	1	1	1	1									14.52	0.51	1	1	2139	238.031	5.32568
	Sequence	# PSMs	# Proteins	# Protein Groups	Protein Group Accessions	Modifications	MH+ [Da]	q-Value	PEP	A2	IonScore A2	Exp Value A2	B2	IonScore B2	Exp Value B2	C2	IonScore C2	Exp Value C2	# Missed Cleavages
	CEVTVLDALPR	1	1	1	P0C091	C1(Carbamidomethyl)	1272.66	0.039	0.2082							Medium	14.52	0.197783	0
P78527	DNA-dependent protein kinase catalytic subunit OS=Homo sapiens GN=PRKDC PE=1 SV=3 - [PRKDC_HUMAN]	0.17	1	1	1	1		0				0			29.59	0.17	1	1	4128	468.788	7.12256
	Sequence	# PSMs	# Proteins	# Protein Groups	Protein Group Accessions	Modifications	MH+ [Da]	q-Value	PEP	A2	IonScore A2	Exp Value A2	B2	IonScore B2	Exp Value B2	C2	IonScore C2	Exp Value C2	# Missed Cleavages
	DYVAVAR	1	1	1	P78527		793.42	0.015	0.04092							Medium	29.59	0.00796779	0

## Sheet: bead, LacZ, SCR, dSB2, dAl, S-G
							beads	LacZ	SCR	dSB2	dAlu	SINEUP-GFP
Accession	Description	ΣCoverage	Σ# Proteins	Σ# Unique Peptides	Σ# Peptides	Σ# PSMs	A5: Area	B5: Area	C5: Area	D5: Area	E5: Area	F5: Area	Score A2	Coverage A2	# Peptides A2	# PSM A2	Score B2	Coverage B2	# Peptides B2	# PSM B2	Score C2	Coverage C2	# Peptides C2	# PSM C2	Score D2	Coverage D2	# Peptides D2	# PSM D2	Score E2	Coverage E2	# Peptides E2	# PSM E2	Score F2	Coverage F2	# Peptides F2	# PSM F2	# AAs	MW [kDa]	calc. pI
P35908	Keratin, type II cytoskeletal 2 epidermal OS=Homo sapiens GN=KRT2 PE=1 SV=2 - [K22E_HUMAN]	77.31	2	35	50	380	3.82242e+09	1.40746e+09	4.21273e+09	4.39174e+09	1.4649e+09	4.83205e+09	2251.22	64.79	40	66	1714.95	65.26	35	60	1588.97	67.76	38	61	1773.1	70.42	44	63	1238.53	60.72	36	49	2241.35	73.71	44	81	639	65.3932	8.00146
	Sequence	# PSMs	# Proteins	# Protein Groups	Protein Group Accessions	Modifications	MH+ [Da]	A5: Area	B5: Area	C5: Area	D5: Area	E5: Area	F5: Area	q-Value	PEP	A2	IonScore A2	Exp Value A2	B2	IonScore B2	Exp Value B2	C2	IonScore C2	Exp Value C2	D2	IonScore D2	Exp Value D2	E2	IonScore E2	Exp Value E2	F2	IonScore F2	Exp Value F2	# Missed Cleavages
	SISISVAGGGGGFGAAGGFGGR	26	1	1	P35908		1838.92	2.78049e+08	3.83177e+08	3.28232e+08	4.37403e+08	1.93573e+08	823931198	0	1.276e-07	High	129.57	3.97468e-13	High	103.06	1.97724e-10	High	99.52	4.80251e-10	High	106.76	9.0671e-11	High	120.84	3.13172e-12	High	106.12	9.77372e-11	0
	GGGFGGGSSFGGGSGFSGGGFGGGGFGGGR	9	1	1	P35908		2399.02	2.18613e+08	149781539	114643476	70601756	130828328	3.73465e+08	0	2.055e-06	High	126.15	2.42086e-13	High	89.93	1.01384e-09	High	82.41	5.72756e-09	High	37.49	0.000177816	High	32.4	0.000574077	High	115.42	2.86398e-12	0
	VDLLNQEIEFLK	12	1	1	P35908		1460.8	1.14835e+09	7.6812e+08	1.2269e+09	1.02943e+09	449596627	8.27273e+08	0	2.187e-07	High	111.69	2.03292e-11	High	85.14	9.18589e-09	High	90.7	2.55341e-09	High	111.73	2.01429e-11	High	84.8	9.93393e-09	High	111.91	1.93251e-11	0
	TSQNSELNNMQDLVEDYKK	7	1	1	P35908	M10(Oxidation)	2272.04	74780596	4.62154e+06	3.96951e+07	2.61342e+07	1.48516e+07	3.45992e+07	0	3.155e-05	High	81.85	1.40423e-08	High	26.32	0.0043169	High	15.31	0.055944	High	36.12	0.000476469	High	38.46	0.000263737	High	51.34	1.65266e-05	1
	FLEQQNQVLQTK	18	3	3	P35908;Q7Z794;P04264		1475.79	4.74819e+09	6.37872e+08	6.18132e+09	7.13578e+09	1.63948e+09	7.28506e+09	0	3.667e-09	High	77.16	7.11544e-08	High	77.33	7.11968e-08	High	75.18	1.16805e-07	High	72.71	1.98245e-07	High	77.51	6.83063e-08	High	77.61	6.67515e-08	0
	NVQDAIADAEQR	11	1	1	P35908		1329.64	2.2317e+08	4.64445e+07	4.1233e+08	2.90739e+08	1.60134e+08	4.02471e+08	0	7.198e-07	High	76.6	9.95432e-08	High	66.65	9.29969e-07	High	63.85	1.83383e-06	High	74.32	1.68272e-07	High	46.21	0.000102913	High	65.13	1.39641e-06	0
	YGSGGGSKGGSISGGGYGSGGGK	4	1	1	P35908		1890.86	2.66062e+07	0	7.57265e+06	1.136e+07	0	9.71324e+06	0	5.993e-05	High	75.52	4.90951e-08				Medium	18.6	0.0276077	High	65.57	4.85331e-07				Medium	16.47	0.0394492	1
	LNDLEEALQQAK	6	1	1	P35908		1371.71	2.16738e+08	135224616	3.41087e+08	1.89107e+08	6.37993e+07	2.47093e+08	0	1.113e-06	High	73.47	1.8441e-07	High	37.81	0.000728539	High	32.06	0.00255143	High	51.98	2.59887e-05	High	22.86	0.0240687	High	55.5	1.15554e-05	0
	TSQNSELNNMQDLVEDYKK	6	1	1	P35908		2256.04	3.95689e+08	2.76681e+08	4.93802e+08	5.68486e+08	1.93031e+08	8.01565e+08	0	7.961e-06	High	73.3	1.07579e-07	High	80.98	1.79549e-08	High	77.6	3.91005e-08	High	28.31	0.00332034	High	69.62	2.56488e-07	High	73.94	9.48567e-08	1
	MSGDLSSNVTVSVTSSTISSNVASK	8	1	1	P35908		2458.2	5.06988e+07	1.90912e+07	0	1.47117e+07	2.72939e+07	1.19494e+08	0	2.579e-05	High	71.62	2.30699e-07	High	35.62	0.000863596	High	50.65	2.19553e-05	High	65.2	7.24788e-07	High	61.75	2.1387e-06	High	46.18	5.66328e-05	0
	TSQNSELNNMQDLVEDYK	5	1	1	P35908		2127.95	1.84478e+07	1.31161e+07	2.73681e+07	2.03292e+07	0	9.35262e+06	0	4.643e-16	High	67.34	2.95202e-07	High	20.64	0.0138077	High	100.55	1.05726e-10	High	45.23	5.09858e-05				High	130.44	1.40066e-13	0
	IEISELNR	12	2	2	P35908;P04264		973.536	3027858770	1208596516	4783524385	3907975199	1600920713	4549869387	0	0.00604	High	66.9	1.36796e-06	High	45.07	0.00019915	High	53.03	3.18552e-05	High	52.8	3.35877e-05	High	36.98	0.00128286	High	53.08	3.14905e-05	0
	NLDLDSIIAEVK	13	7	4	P35908;P13647;P02538;P04259		1329.73	3691211353	1.56675e+09	1.36893e+09	1.97463e+09	5.13027e+08	2.58862e+09	0	1.091e-05	High	63.3	1.80078e-06	High	64.13	1.54547e-06	High	63.39	1.76385e-06	High	69.25	4.75401e-07	High	62.02	2.41802e-06	High	64.94	1.23441e-06	0
	GGSISGGGYGSGGGK	12	1	1	P35908		1197.55	4.82708e+08	0	4.1632e+08	4.52613e+08	2.79035e+08	6.53019e+08	0	0.0006691	High	61.77	2.16214e-06	High	63.87	1.33316e-06	High	61.31	2.40372e-06	High	49.89	3.28209e-05	High	44.18	0.000124132	High	60.98	2.59348e-06	0
	TAAENDFVTLK	3	1	1	P35908		1208.62	0	0	0	0	0	0	0	0.0006727	High	59.3	6.52068e-06							High	40.57	0.000355185	High	24.24	0.0209071				0
	YEELQVTVGR	9	1	1	P35908		1193.62	7.46675e+08	0	1215557097	9.18751e+08	6.33838e+08	1.19918e+09	0	0.0001627	High	56.96	1.09748e-05	High	61.32	5.05464e-06	High	56.89	1.18694e-05	High	56.94	1.10255e-05	High	57.01	1.15459e-05	High	56.91	1.11019e-05	0
	MSGDLSSNVTVSVTSSTISSNVASK	4	1	1	P35908	M1(Oxidation)	2474.19	3.25395e+07	0	0	0	0	2.88196e+07	0	8.806e-06	High	55.57	8.73596e-06													High	35.91	0.000859102	0
	VLYDAEISQIHQSVTDTNVILSMDNSR	9	1	1	P35908		3048.5	1.23563e+08	1.97847e+08	1.50069e+08	8.267e+07	6.36973e+07	4.00968e+08	0	2.139e-17	High	55.09	6.81432e-06	High	77.88	3.50299e-08	High	43.43	0.000106676	High	80.55	2.11452e-08	High	18.55	0.0293237	High	73.35	1.06348e-07	0
	LALDVEIATYR	8	9	5	P35908;P12035;P13647;P02538;P04259		1263.69	1.92892e+08	6.19065e+08	0	0	1.95922e+08	7.04631e+08	0	9.705e-05	High	52.1	2.55887e-05	High	49.21	4.97792e-05	High	27.27	0.00899997	High	30.08	0.00407425	High	18.68	0.0562404	High	52.29	2.44933e-05	0
	GFSSGSAVVSGGSR	8	1	1	P35908		1254.61	8.80016e+08	0	5.45282e+08	9.35564e+08	1.07444e+09	1.26252e+09	0	0.0003464	High	49.76	4.86136e-05	High	84.13	1.77729e-08	High	32.4	0.00264702	High	65.08	1.44362e-06	High	63.99	2.01508e-06	High	62.63	2.51049e-06	0
	FASFIDKVR	3	17	7	P35908;Q7Z794;P12035;P13647;P02538;P04259;Q3SY84		1082.6	5.84509e+07	0	0	127150792	0	6.53803e+07	0	0.000254	High	49.74	4.14061e-05							High	56.98	7.81744e-06				High	57.18	7.4656e-06	1
	SKEEAEALYHSK	8	1	1	P35908		1391.68	833037414	0	7.43023e+08	5.41519e+08	433922869	7.34361e+08	0	7.316e-06	High	48.56	6.33886e-05	High	42.91	0.000243049	High	36.07	0.00124822	High	45.9	0.000122094	High	45.39	0.000140198	High	41.04	0.000373847	1
	YLDGLTAER	11	1	1	P35908		1037.53	1.11788e+09	9.77378e+07	1673358484	1.26615e+09	1.00178e+09	1.945e+09	0	2.332e-05	High	45.86	0.000114144	High	47.88	7.1689e-05	High	40.38	0.000403137	High	43.57	0.000191201	High	41.13	0.000335343	High	45.47	0.000123449	0
	TAAENDFVTLKK	14	1	1	P35908		1336.71	109643576	1.57212e+08	789199989	1161870899	497104681	1320361692	0	0.0007503	High	44.77	0.000135038	High	45.8	0.000110471	High	46.67	0.000105486	High	48.39	5.86753e-05	High	46.96	8.35696e-05	High	47.12	8.05468e-05	1
	HGGGGGGFGGGGFGSR	11	1	1	P35908		1320.58	1442982139	6.02182e+06	6.67452e+08	7.39924e+08	1.02157e+09	1.47939e+09	0	6.288e-10	High	44.53	5.28556e-05	High	35.24	0.000359072	High	34.5	0.000443517	High	35.64	0.000409347	High	43.95	6.04076e-05	High	35.86	0.000311302	0
	LLEGEECR	6	11	5	P35908;P13647;P02538;P04259;Q8N1N4	C7(Carbamidomethyl)	1005.47	2.46201e+07	7.52119e+06	7.60015e+07	40518166	1.61738e+07	3.46965e+07	0	0.0001568	High	42.26	0.000199088	High	33.97	0.0013429	High	41.75	0.000230579	High	35.55	0.000961212	High	34.86	0.00119205	High	42.49	0.000194455	0
	YEDEINKR	14	11	7	P35908;Q7Z794;P12035;P13647;P02538;P04259;P04264		1066.52	3.3775e+08	0	2.61246e+08	2.09779e+08	1.08534e+08	2.49969e+08	0	7.776e-07	High	42.01	0.000336786	High	38.15	0.000819132	High	33.56	0.00235697	High	35.12	0.00164571	High	49.73	5.2143e-05	High	51.51	3.46096e-05	1
	AQYEEIAQR	5	6	4	P35908;P19013;P02538;P04259		1107.54	2.78357e+09	7.14889e+08	0	2131451568	1154298916	2.66122e+09	0	0.001131	High	41.09	0.000392908	High	41.05	0.000325873				High	41.33	0.000298164	High	41.17	0.000309353	High	38.33	0.000609604	0
	DVDNAYMIK	6	1	1	P35908	M7(Oxidation)	1084.5	1.54105e+08	3.57091e+07	1.03235e+08	1.37322e+08	1.45939e+08	2.15402e+08	0	2.175e-07	High	40.98	0.000159599	High	38.9	0.000367151	High	30.69	0.00243134	High	32.87	0.00103283	High	36.35	0.000660457	High	47.82	4.70809e-05	0
	DVDNAYMIK	6	1	1	P35908		1068.5	3.82688e+08	0	790360200	585534331	0	720878685	0	0.005082	High	37.8	0.000439791	High	32.85	0.00137482	High	26.28	0.00624088	High	44.56	9.44852e-05				High	36.73	0.000573276	0
	LALDVEIATYRK	5	9	5	P35908;P12035;P13647;P02538;P04259		1391.79	5.76547e+07	6.15463e+07	0	9.84964e+07	5.51611e+07	6.62114e+07	0	2.239e-05	High	35.83	0.000548554	High	27.13	0.00426013				High	42.07	0.000136591	High	12.31	0.129248	High	41.55	0.000153965	1
	DYQELMNVK	6	4	2	P35908;P12035		1139.54	178150740	0	412675696	245128360	138966236	264838320	0	0.00795	High	35.65	0.000980172				High	30.56	0.00316448	High	29.2	0.00432815	High	17.14	0.0714828	High	26.89	0.00654862	0
	YEDEINK	4	12	7	P35908;Q7Z794;P12035;P13647;P02538;P04259;P04264		910.415	3.93359e+07	0	5.90667e+07	9.78733e+07	3.21005e+07	0	0	0.02173	High	34.39	0.00134649				High	34.06	0.00145279	High	39.3	0.000434712	High	35.71	0.000993577				0
	SLVGLGGTK	6	1	1	P35908		831.493	1294071962	1447019362	1.64431e+09	1.89151e+09	1092342054	2.38825e+09	0	0.003684	Medium	34.27	0.00226337	High	37.11	0.00117694	High	36.72	0.00128752	High	29.58	0.00666431	High	39.03	0.000756407	High	34.46	0.00216648	0
	DVDNAYMIKVELQSK	8	1	1	P35908		1752.88	37606625	4.42793e+06	6.05673e+07	8.62097e+07	2.14638e+07	82583856	0	0.001762	High	31.08	0.00327529	High	28.13	0.00676788	High	29.45	0.00476705	High	36.78	0.000881555	High	26.7	0.00897944	High	41.19	0.000323139	1
	NVQDAIADAEQRGEHALK	7	1	1	P35908		1964.98	5.41475e+07	0	8.44997e+07	6.16704e+07	0	9.3527e+07	0	0.005398	High	24.04	0.0153838				High	27.85	0.0063983	High	22.62	0.0185985				High	21.62	0.0272018	1
	EIKIEISELNR	5	1	1	P35908		1343.75	2.70639e+07	2.60753e+07	5.52211e+07	5.81011e+07	0	3.22385e+07	0	0.0002719	High	22.12	0.0193335	High	28.13	0.00484519	High	26.62	0.00685979	High	31.54	0.00220958				High	46.11	7.71455e-05	1
	GFSSGSAVVSGGSRR	6	1	1	P35908		1410.71	1.59677e+08	4.00323e+07	7.56488e+07	1.20677e+08	1.08707e+08	1.65604e+08	0	0.0007544	High	20.11	0.0506995	High	30.75	0.00433318	High	23.94	0.0207877	High	27.39	0.00948426	High	33.02	0.0025942	High	14.64	0.17865	1
	KDVDNAYMIK	3	1	1	P35908		1196.6	1.76996e+07	6.61542e+06	0	0	0	1.72229e+07	0	0.005166	Medium	18.97	0.0608473	High	32.75	0.00201736										High	37.5	0.000675746	1
	STSSFSCLSR	4	1	1	P35908	C7(Carbamidomethyl)	1131.51	5.61336e+06	0	1.35442e+08	5.22108e+07	0	3.01478e+07	0	0.02658	High	18.21	0.019631				High	38.18	0.000205274	High	16.07	0.044491				High	29.18	0.00217406	0
	NKLNDLEEALQQAK	8	1	1	P35908		1613.85	1.05236e+08	4.07251e+07	1.31536e+08	57999333	2.73491e+07	6.04757e+07	0	0.0001487	High	17.61	0.0719529	High	23.8	0.0156326	High	21.12	0.0289755	High	26.67	0.00818057	High	21.95	0.0239349	High	31.31	0.00303238	1
	LLRDYQELMNVK	7	4	2	P35908;P12035		1521.81	4.2502e+07	5.91338e+07	9.64032e+07	1.34867e+08	7.04205e+07	1.22164e+08	0	5.014e-05	High	13.69	0.194541	High	17.17	0.0872994	High	18.16	0.0542286	High	18.57	0.0493433	High	20.76	0.037356	High	23.66	0.0185126	1
	FASFIDK	8	18	8	P35908;Q7Z794;P12035;P19013;P13647;P02538;P04259;Q3SY84		827.43	0	2.36676e+08	820822774	740593962	3.32879e+08	822202434	0	0.01024				High	53.29	2.57847e-05	High	34.84	0.00180452	High	35.75	0.0014634	High	34.54	0.00193358	High	36.02	0.00137519	0
	FGGFGGPGGVGGLGGPGGFGPGGYPGGIHEVSVNQSLLQPLNVK	4	1	1	P35908		4092.08	0	108078859	9.64773e+07	8.26472e+07	0	1.92323e+08	0	0.0006265				High	15.04	0.0312586	High	12.67	0.0539473	High	13.84	0.0412069				High	13.1	0.0488619	0
	LQGEIAHVKK	3	1	1	P35908		1122.66	0	0	7.51145e+07	6.36184e+07	3.98852e+07	0	0	0.007328							High	24.38	0.00401229	High	14.67	0.0375312	High	21.18	0.00838287				1
	DVDNAYMIKVELQSK	4	1	1	P35908	M7(Oxidation)	1768.88	0	0	0	47342553	36292913	7.61802e+07	0	1.621e-05										High	36.23	0.0008219	High	36.45	0.000849242	High	30.74	0.00333117	1
	KLLEGEECR	2	10	4	P35908;P13647;P02538;P04259	C8(Carbamidomethyl)	1133.56	0	0	0	4.13536e+06	0	2.83645e+06	0	0.001526										High	25.34	0.0172525				High	24.15	0.0224986	1
	GGSISGGGYGSGGGKHSSGGGSR	2	1	1	P35908		1922.87	0	0	0	0	1.04299e+06	4.50479e+06	0	0.002004													High	15.87	0.0452937	High	26.9	0.00306261	1
	VELQSKVDLLNQEIEFLK	2	1	1	P35908		2145.18	0	0	0	0	0	8.92097e+07	0	0.0003433																High	32.31	0.000675613	1
	TLNNKFASFIDK	1	12	5	P35908;P12035;P13647;P02538;P04259		1397.74	0	0	0	0	0	1.01836e+07	0	0.0004433																High	19.08	0.0642693	1
	GGSGGGGSISGGGYGSGGGSGGR	2	1	1	P35908		1741.75	1.60001e+07	0	0	0	0	1.05238e+07	0.001	0.01349	Medium	37.73	0.000177088													High	31.06	0.000822601	0
	VLYDAEISQIHQSVTDTNVILSMDNSR	3	1	1	P35908	M23(Oxidation)	3064.49	6.8094e+07	0	5.84321e+07	0	0	0	0.001	0.06201	High	14.06	0.0765658	High	29.86	0.00211716	High	18.27	0.0305319										0
	LNDLEEALQQAKEDLAR	1	1	1	P35908		1956	0	0	0	1.73878e+07	0	0	0.002	0.005103										High	33.28	0.0013392							1
	LQGEIAHVK	2	1	1	P35908		994.568	0	0	1.59119e+08	1.10789e+08	0	0	0.003	0.006076							High	17.61	0.0416113	High	18.12	0.0370008							0
	DYQELMNVK	1	4	2	P35908;P12035	M6(Oxidation)	1155.53	0	0	0	0	0	1.07639e+07	0.004	0.03272																High	10.17	0.331756	0
	GGGGGGFRGFSSGSAVVSGGSR	2	1	1	P35908		1899.9	0	1.48845e+07	0	0	1.74571e+07	0	0.006	0.04491				Medium	24.22	0.0111641							High	31.89	0.00174729				1
P04264	Keratin, type II cytoskeletal 1 OS=Homo sapiens GN=KRT1 PE=1 SV=6 - [K2C1_HUMAN]	67.7	3	45	53	618	5.85313e+09	3.75163e+09	6.18829e+09	7.41691e+09	2.66072e+09	7.32332e+09	3364.87	58.23	41	121	2390.81	57.92	46	93	2631.66	58.39	42	101	3208.16	55.9	44	112	2396.27	53.88	40	83	3202.76	61.02	45	108	644	65.999	8.11865
	Sequence	# PSMs	# Proteins	# Protein Groups	Protein Group Accessions	Modifications	MH+ [Da]	A5: Area	B5: Area	C5: Area	D5: Area	E5: Area	F5: Area	q-Value	PEP	A2	IonScore A2	Exp Value A2	B2	IonScore B2	Exp Value B2	C2	IonScore C2	Exp Value C2	D2	IonScore D2	Exp Value D2	E2	IonScore E2	Exp Value E2	F2	IonScore F2	Exp Value F2	# Missed Cleavages
	SGGGFSSGSAGIINYQR	6	1	1	P04264		1657.79	3.39904e+08	460784264	3.3135e+08	642645242	2.25848e+08	3.70117e+08	0	7.106e-08	High	98.65	5.86771e-10	High	98.82	5.51124e-10	High	85.68	1.12214e-08	High	92.33	2.45612e-09	High	99.09	5.17904e-10	High	98.71	5.85449e-10	0
	QISNLQQSISDAEQR	18	1	1	P04264		1716.85	6.55412e+08	376974003	1.02453e+09	7.32493e+08	2.3036e+08	386700827	0	0.0002361	High	87.53	7.59396e-09	High	90.63	3.97885e-09	High	98.39	7.17142e-10	High	90.93	3.47111e-09	High	62.63	2.51049e-06	High	95.28	1.46759e-09	0
	SLNNQFASFIDK	12	1	1	P04264		1383.69	3.05207e+09	1.89925e+09	2.9956e+09	2.79899e+09	9.57093e+08	2894878920	0	1.785e-13	High	86.98	9.62147e-09	High	45.71	0.000128897	High	86.87	1.1513e-08	High	84.27	1.79573e-08	High	89.97	5.63882e-09	High	90.07	5.21526e-09	0
	SLNNQFASFIDKVR	24	1	1	P04264		1638.86	1.45027e+09	5.54921e+08	3.90765e+08	2.4091e+09	856986441	3.46722e+09	0	7.38e-13	High	83.71	1.34064e-08	High	75.77	8.87248e-08	High	75.7	9.01664e-08	High	70.93	2.50243e-07	High	75.78	9.64479e-08	High	93.24	1.51757e-09	1
	LNDLEDALQQAK	12	1	1	P04264		1357.7	9.42142e+08	5.94034e+08	1.60414e+09	8.86887e+08	3.33887e+08	5.38867e+08	0	7.023e-06	High	82.82	2.58586e-08	High	78.8	6.52537e-08	High	78.76	6.58575e-08	High	72.79	2.60379e-07	High	79.63	5.82578e-08	High	77.84	8.13964e-08	0
	FSSCGGGGGSFGAGGGFGSR	4	1	1	P04264	C4(Carbamidomethyl)	1765.73	1.4891e+07	0	7.72959e+07	0	7.17866e+07	7.08153e+07	0	3.203e-12	High	80.24	9.43996e-09				High	36.59	0.000218761				High	115.44	2.85082e-12	High	54.92	3.21344e-06	0
	FLEQQNQVLQTK	18	3	3	P35908;Q7Z794;P04264		1475.79	4.74819e+09	6.37872e+08	6.18132e+09	7.13578e+09	1.63948e+09	7.28506e+09	0	3.667e-09	High	77.16	7.11544e-08	High	77.33	7.11968e-08	High	75.18	1.16805e-07	High	72.71	1.98245e-07	High	77.51	6.83063e-08	High	77.61	6.67515e-08	0
	TNAENEFVTIK	10	1	1	P04264		1265.64	1.6178e+09	8.3624e+08	2546047985	2316731427	1392957467	2.16642e+09	0	9.801e-05	High	75.78	1.44011e-07	High	75.69	1.47027e-07	High	75.77	1.44343e-07	High	75.79	1.42362e-07	High	58.12	8.32518e-06	High	75.73	1.45679e-07	0
	LNDLEDALQQAKEDLAR	9	1	1	P04264		1941.99	1.11107e+08	3.10494e+07	6.45075e+07	1.20794e+08	2.28746e+07	1.67104e+08	0	2.734e-10	High	74.98	9.84831e-08	High	70.68	2.94998e-07	High	59.48	3.55067e-06	High	69.06	3.84912e-07	High	15.14	0.105638	High	76.08	8.87774e-08	1
	SLDLDSIIAEVK	39	1	1	P04264		1302.72	4.25728e+09	4.15973e+09	3.90031e+09	6.98987e+09	2.28947e+09	7082494155	0	0.0001769	High	74.93	1.07658e-07	High	88.2	5.07043e-09	High	69.31	3.92685e-07	High	69.28	3.95407e-07	High	88.11	6.64459e-09	High	75.18	1.25906e-07	0
	THNLEPYFESFINNLR	27	1	1	P04264		1993.98	5.09621e+08	2.74946e+08	544498668	5.76667e+08	5.47703e+07	1.13799e+09	0	9.469e-10	High	68.51	5.77808e-07	High	71.04	2.99077e-07	High	63.41	1.73294e-06	High	70.72	3.21946e-07	High	78.47	5.40485e-08	High	69.57	4.30591e-07	0
	NKLNDLEDALQQAK	10	1	1	P04264		1599.84	4.06592e+08	3.33844e+08	6.27448e+08	4.51603e+08	1.09798e+08	4.21574e+08	0	1.3e-06	High	67.73	8.17978e-07	High	42.88	0.000224124	High	62.8	2.44035e-06	High	63.27	2.1194e-06	High	49.67	5.0171e-05	High	69.67	4.85526e-07	1
	IEISELNR	12	2	2	P35908;P04264		973.536	3027858770	1208596516	4783524385	3907975199	1600920713	4549869387	0	0.00604	High	66.9	1.36796e-06	High	45.07	0.00019915	High	53.03	3.18552e-05	High	52.8	3.35877e-05	High	36.98	0.00128286	High	53.08	3.14905e-05	0
	YEELQITAGR	18	2	2	P04259;P04264		1179.6	4.3807e+09	9.03327e+08	4.64585e+09	6.40134e+09	2.56819e+09	5809081084	0	9.282e-05	High	66.08	1.04807e-06	High	62.86	2.61391e-06	High	63.18	1.99548e-06	High	63.09	2.03727e-06	High	63.17	2.04828e-06	High	62.7	2.36294e-06	0
	TNAENEFVTIKK	20	1	1	P04264		1393.73	1.15928e+09	9.49054e+07	2594600024	4708560272	1190175444	4649319267	0	0.0002046	High	63.37	2.02513e-06	High	75.89	1.22375e-07	High	45.16	0.000147823	High	62.62	2.59833e-06	High	66.04	1.25687e-06	High	65.1	1.39063e-06	1
	LDSELKNMQDMVEDYR	8	1	1	P04264	M8(Oxidation)	2001.89	6.54187e+07	56753038	5.84252e+07	1.13377e+08	0	1.12785e+08	0	1.017e-05	High	63.2	8.13671e-07	High	55.97	4.80567e-06	High	49.29	1.76641e-05	High	57.04	3.75624e-06				High	55.95	3.81146e-06	1
	AEAESLYQSKYEELQITAGR	7	1	1	P04264		2286.13	1.72534e+08	1.79115e+08	1.4422e+08	475087542	1.61454e+08	4.02252e+08	0	5.812e-12	High	59.92	2.39369e-06	High	57.56	4.12162e-06	High	40.13	0.00022807	High	87.02	4.36941e-09	High	57.05	5.81865e-06	High	66.9	4.79808e-07	1
	LALDLEIATYR	38	6	3	P19013;Q6KB66;P04264		1277.71	5.16542e+08	1.9985e+09	5.18887e+07	2.84804e+08	1.59946e+08	2.91481e+09	0	5.813e-05	High	57.61	5.46148e-06	High	61.46	2.25066e-06	High	50.14	3.00166e-05	High	61.64	2.12501e-06	High	66.48	7.30943e-07	High	63.37	1.44981e-06	0
	NMQDMVEDYR	10	1	1	P04264	M2(Oxidation); M5(Oxidation)	1332.52	1.09905e+08	0	1.60429e+07	2.06479e+07	1.57852e+07	5.86144e+06	0	0.0001969	High	57.22	1.89221e-06				High	36.21	0.000238765	High	40.61	8.66902e-05	High	43.1	4.88619e-05	Medium	11.36	0.0729407	0
	NMQDMVEDYR	11	1	1	P04264		1300.53	7.09959e+08	1.9594e+08	1.86751e+09	5.92636e+08	2.5173e+08	410010677	0	2.922e-07	High	54.46	3.57248e-06	High	54.89	3.23571e-06	High	54.77	3.32637e-06	High	39.74	0.000105918	High	56.96	2.00895e-06	High	57.23	1.88786e-06	0
	AEAESLYQSK	11	1	1	P04264		1125.54	1.51394e+09	0	1.47694e+09	7.79599e+08	6.23994e+08	1.18261e+09	0	0.0007168	High	52.92	1.58257e-05	High	56.98	6.41431e-06	High	52.56	2.24623e-05	High	56.56	6.84481e-06	High	56.8	6.47682e-06	High	52.93	1.62986e-05	0
	FLEQQNQVLQTKWELLQQVDTSTR	12	1	1	P04264		2932.52	0	8.10389e+07	9.54786e+07	3.75552e+08	39202640	603948343	0	4.64339e-16	High	52.9	1.15394e-05	High	53.41	9.57678e-06	High	37.96	0.000327909	High	59.88	2.10743e-06	High	44.25	8.45634e-05	High	116.07	4.94345e-12	1
	GGGGGGYGSGGSSYGSGGGSYGSGGGGGGGR	5	1	1	P04264		2383.95	2.80046e+08	3.97835e+07	0	4.16816e+08	0	4.08644e+08	0	0.00212	High	49.43	1.13755e-05	High	45.52	2.79879e-05				Medium	44.65	3.41956e-05				Medium	39.42	0.000114017	0
	NMQDMVEDYR	29	1	1	P04264	M5(Oxidation)	1316.53	233973004	6.62521e+07	2.18343e+08	153454718	8.70334e+07	1.44525e+08	0	0.004886	High	47.93	1.60683e-05	High	38.4	0.000144202	High	39.1	0.000122735	High	53.96	4.00839e-06	High	24.84	0.00327318	High	37.93	0.000160683	0
	TLLEGEESR	7	1	1	P04264		1033.52	6276480409	3576254838	6027640310	6.8336e+09	0	7.26087e+09	0	0.02174	High	46.47	0.000119475	High	52.67	3.56898e-05	High	34.27	0.00207631	High	45.93	0.000141675				High	28.52	0.00780356	0
	KDVDGAYMTK	7	1	1	P04264		1127.54	8.93849e+07	1.5286e+07	1.58068e+08	1.36123e+08	0	4.74106e+07	0	6.914e-05	High	42.64	0.000171518	High	36.82	0.000655104	High	43.27	0.000155423	High	41.26	0.000235673				High	47.99	4.60679e-05	1
	YEDEINKR	14	11	7	P35908;Q7Z794;P12035;P13647;P02538;P04259;P04264		1066.52	3.3775e+08	0	2.61246e+08	2.09779e+08	1.08534e+08	2.49969e+08	0	7.776e-07	High	42.01	0.000336786	High	38.15	0.000819132	High	33.56	0.00235697	High	35.12	0.00164571	High	49.73	5.2143e-05	High	51.51	3.46096e-05	1
	DVDGAYMTK	10	1	1	P04264		999.446	2.40165e+09	0	3.39076e+09	3.33405e+09	1.09697e+09	3.71162e+09	0	1.92e-05	High	42	9.14888e-05	Medium	19.33	0.0169187	High	32.42	0.000830554	High	39.03	0.000181288	High	38.69	0.000196051	High	39.26	0.000171936	0
	LDSELKNMQDMVEDYR	8	1	1	P04264		1985.9	1.70593e+07	8.77475e+06	1.48671e+08	2.98756e+08	0	1.86916e+08	0	0.0001589	High	41.76	0.000113357	High	45.6	5.23303e-05	High	97.11	3.69618e-10	High	63.29	9.14186e-07				High	91.39	1.3433e-09	1
	DYQELMNTK	9	1	1	P04264	M6(Oxidation)	1157.51	3.00025e+08	2.07155e+07	1.8851e+08	2.79264e+08	1.24428e+08	1.6799e+08	0	0.001519	High	40.41	0.000200181	High	25.3	0.00885363	High	26.81	0.00625347	High	35.96	0.000507026	High	28.13	0.00307631	High	32.37	0.00173829	0
	AQYEDIAQK	12	1	1	P04264		1065.52	6.53473e+09	0	6.35592e+09	8125074897	3.12451e+09	7.42403e+09	0	0.004334	High	40.31	0.000484176	High	38.42	0.000589907	High	33.32	0.0019089	High	37.13	0.000977893	High	34.11	0.00159142	High	32.59	0.00225831	0
	LDSELK	14	4	2	P12035;P04264		704.382	7.47486e+08	0	4.61974e+08	7.45054e+08	2.37778e+08	3.55165e+08	0	0.001774	High	39.82	0.000719199	Medium	39.78	0.000725854	Medium	39.76	0.000729204	High	39.72	0.000735951	High	42.38	0.000398886	High	39.76	0.000729204	0
	THNLEPYFESFINNLRR	20	1	1	P04264		2150.08	1.11253e+07	0	1.07109e+08	2.37061e+08	1.57323e+08	6.04239e+08	0	5.641e-05	High	39.43	0.000490307	High	33.46	0.00178073	High	24.19	0.0163858	High	26.76	0.0090671	High	27.28	0.00804393	High	33.83	0.0017802	1
	DVDGAYMTK	14	1	1	P04264	M7(Oxidation)	1015.44	6.59843e+08	0	2.80647e+08	6.10625e+08	3.18274e+08	481262770	0	0.0002613	Medium	38.78	0.00013212	High	34.87	0.000325065	High	31.86	0.000650085	High	32.63	0.000573046	High	32.74	0.000530848	High	36.48	0.000224373	0
	SISISVAR	20	1	1	P04264		832.493	1.70647e+09	5.0291e+07	1666794200	1519942828	1131949480	1556160676	0	0.02193	High	38.41	0.00087969	Medium	28.2	0.00923272	High	35.93	0.00155715	High	33.58	0.0021488	High	34.33	0.00180799	High	36.12	0.00119728	0
	KDVDGAYMTK	5	1	1	P04264	M8(Oxidation)	1143.53	7.00489e+06	0	1.22574e+06	4.86848e+06	1.30481e+06	1.48765e+06	0	0.0005392	High	37.54	0.000555022				High	38.23	0.0005261	High	33.56	0.00154194	High	36.43	0.000716656	High	24.53	0.012333	1
	DYQELMNTK	11	1	1	P04264		1141.52	1452665471	4.28729e+08	2750869699	1275399977	495707964	889802868	0	0.02669	High	37.14	0.00059891	High	33.06	0.00135935	High	41.91	0.000177147	High	30.63	0.0026814	High	41.8	0.000211422	High	35.36	0.000800447	0
	SLVNLGGSKSISISVAR	5	1	1	P04264		1687.97	0	1.15345e+07	0	0	35938655	6.44332e+07	0	1.791e-09	High	35.28	0.000296483	High	45.42	2.87078e-05							High	60.96	7.99779e-07	High	54.58	3.83171e-06	1
	YEDEINK	4	12	7	P35908;Q7Z794;P12035;P13647;P02538;P04259;P04264		910.415	3.93359e+07	0	5.90667e+07	9.78733e+07	3.21005e+07	0	0	0.02173	High	34.39	0.00134649				High	34.06	0.00145279	High	39.3	0.000434712	High	35.71	0.000993577				0
	LDSELKNMQDMVEDYR	1	1	1	P04264	M8(Oxidation); M11(Oxidation)	2017.89	1.85957e+08	0	0	0	0	0	0	0.0001862	High	32.53	0.000698088																1
	SKAEAESLYQSK	11	1	1	P04264		1340.67	2.45804e+09	1.27033e+09	1.73798e+09	2.04695e+09	8.32274e+08	1.77838e+09	0	0.003406	High	32.38	0.00231238	High	29.12	0.00471477	High	45.97	0.000101172	High	27.67	0.00658356	High	19.27	0.0455471	High	20.13	0.0373646	1
	SEIDNVK	6	1	1	P04264		804.41	2.57062e+08	0	3.66078e+08	2.43907e+08	9.26468e+07	1.46553e+08	0	0.005327	High	32.25	0.00452703	Medium	21.9	0.0380936	High	31.35	0.00556947	Medium	34.57	0.00205993	High	29.5	0.00661991	High	34.49	0.0027028	0
	LRSEIDNVK	10	1	1	P04264		1073.59	2.59253e+08	1.10934e+08	2.78599e+08	1.71655e+08	6.90736e+07	1.21149e+08	0	0.002968	High	31.7	0.00483399	High	24.74	0.0240052	High	27.34	0.0131919	High	23.58	0.0313549	High	27.62	0.0123682	High	37.8	0.0011866	1
	KQISNLQQSISDAEQR	5	1	1	P04264		1844.95	5.90307e+07	2.88242e+07	6.98988e+07	0	1.57701e+07	50701307	0	1.784e-05	High	31.05	0.00306242	High	27.3	0.00763456	High	34.74	0.00134295				High	23.7	0.0172765	High	36.52	0.00086909	1
	LLRDYQELMNTK	9	1	1	P04264		1523.79	1.48707e+08	1.664e+08	3.64286e+08	6.33315e+08	0	4.5203e+08	0	0.0005222	High	29.77	0.00374307	High	38.77	0.000517684	High	17.52	0.0699193	High	35.58	0.00094076				High	19.14	0.0475406	1
	NKYEDEINK	7	7	4	P13647;P02538;P04259;P04264		1152.55	43776700	1.69886e+07	75894898	4.92678e+07	2.00366e+07	32269624	0	0.02296	High	22.68	0.026436	High	34.53	0.001709	High	38.91	0.000623364	High	37.58	0.000864182	High	31.01	0.00384363	High	22.92	0.0247595	1
	GSYGSGGSSYGSGGGSYGSGGGGGGHGSYGSGSSSGGYR	6	1	1	P04264		3312.3	445695240	7.1913e+07	1.99719e+08	6.09701e+08	4.06909e+08	4.09563e+08	0	4.961e-14	High	13.99	0.039808	High	38.81	0.000131211	High	61.22	7.53304e-07	High	46.12	2.43764e-05	High	77.42	1.80705e-08	High	43.1	4.88619e-05	0
	QISNLQQSISDAEQRGENALK	7	1	1	P04264		2329.18	0	16717936	8.07969e+07	0	1.46149e+07	159728773	0	1.322e-07				High	24.4	0.0139785	High	19.85	0.0367475	High	55.83	9.40378e-06	High	21.11	0.0298168	High	34.08	0.00146565	1
	SLDLDSIIAEVKAQYEDIAQK	4	1	1	P04264		2349.22	0	0	0	4.10813e+07	39273941	1.04718e+08	0	1.333e-12				High	19.29	0.0406274				High	62.9	1.43601e-06	High	49.38	3.97941e-05	High	49.65	3.41437e-05	1
	DVDGAYMTKVDLQAK	2	1	1	P04264		1653.82	0	2.48362e+07	0	6.00882e+07	0	0	0	1.146e-06				High	16.96	0.0785352				High	33.64	0.00166518							1
	NSKIEISELNR	3	1	1	P04264		1302.7	0	0	0	78411917	1.27464e+07	37729318	0	4.015e-08										High	60.18	5.03685e-06	High	39.93	0.000558937	High	60.6	4.26772e-06	1
	AQYEDIAQKSK	1	1	1	P04264		1280.65	0	0	0	2.19871e+07	0	0	0	0.0001709										High	30.11	0.0047287							1
	WELLQQVDTSTR	1	1	1	P04264		1475.75	0	0	0	1.0143e+07	0	0	0	0.003313										High	23.45	0.0205594							0
	LLRDYQELMNTK	1	1	1	P04264	M9(Oxidation)	1539.78	0	0	0	0	0	48600292	0	9.491e-05																High	23.32	0.0169939	1
	MSGECAPNVSVSVSTSHTTISGGGSR	1	1	1	P04264	C5(Carbamidomethyl)	2565.16	0	0	0	0	0	2.10873e+07	0	0.006035																High	18.23	0.0187893	0
	MSGECAPNVSVSVSTSHTTISGGGSR	1	1	1	P04264	M1(Oxidation); C5(Carbamidomethyl)	2581.16	0	0	1.78572e+07	0	0	0	0.001	0.03872							High	22.99	0.0052746										0
	GSGGGSSGGSIGGRGSSSGGVK	4	1	1	P04264		1751.83	4.03847e+07	0	867396	1.44485e+07	0	0	0.003	0.006284	Medium	20.04	0.0391379	High	30.01	0.00394092	Medium	17.95	0.0617249	High	31.04	0.00306948							1
	SGGGFSSGSAGIINYQRR	1	1	1	P04264		1813.9	0	2.08194e+07	0	0	0	0	0.003	0.0378				High	13.6	0.148415													1
	SEIDNVKK	2	1	1	P04264		932.506	0	0	0	0	0	4.1464e+07	0.004	0.03324				High	27.96	0.00855764										High	18.63	0.0733422	1
	GGSGGGGGGSSGGRGSGGGSSGGSIGGR	1	1	1	P04264		2079.91	0	0	0	0	1.4625e+07	0	0.007	0.08275													High	25.27	0.00297167				1
	SDQSRLDSELK	2	1	1	P04264		1277.63	0	2.01604e+07	0	0	0	1.72008e+08	0.008	0.09551				High	15.21	0.192832										Medium	10.19	0.612604	1
	SLVNLGGSK	2	1	1	P04264		874.498	0	3518896687	3.50636e+09	0	0	0	0.009	0.116				High	40.91	0.000681207	Medium	44.09	0.000327551										0
P13645	Keratin, type I cytoskeletal 10 OS=Homo sapiens GN=KRT10 PE=1 SV=6 - [K1C10_HUMAN]	67.47	10	32	42	528	4.2203e+09	1.54656e+09	4.91437e+09	4.82081e+09	2.83981e+09	6.92729e+09	2866.08	47.6	31	102	1744.4	49.66	29	65	2792.27	60.1	36	98	2205.68	55.31	35	89	1540.13	48.29	29	67	2824.38	55.99	36	107	584	58.7917	5.21143
	Sequence	# PSMs	# Proteins	# Protein Groups	Protein Group Accessions	Modifications	MH+ [Da]	A5: Area	B5: Area	C5: Area	D5: Area	E5: Area	F5: Area	q-Value	PEP	A2	IonScore A2	Exp Value A2	B2	IonScore B2	Exp Value B2	C2	IonScore C2	Exp Value C2	D2	IonScore D2	Exp Value D2	E2	IonScore E2	Exp Value E2	F2	IonScore F2	Exp Value F2	# Missed Cleavages
	TIDDLKNQILNLTTDNANILLQIDNAR	21	1	1	P13645		3052.63	1.00648e+08	1.77464e+08	8.04273e+07	7.41575e+07	6.73341e+07	8.11202e+08	0	2.05737e-10	High	121.5	8.49535e-13	High	72.45	7.11066e-08	High	98.39	1.73853e-10	High	99.98	1.20554e-10	High	65.88	3.09871e-07	High	115.71	3.22241e-12	1
	GSLGGGFSSGGFSGGSFSR	10	1	1	P13645		1707.77	1.3176e+09	1120448254	1.06607e+09	1.08076e+09	8.72391e+08	2.43518e+09	0	3.39e-05	High	110.37	1.97442e-11	High	91.35	1.46565e-09	High	90.89	1.58867e-09	High	98.41	2.74002e-10	High	97.18	3.82851e-10	High	84.91	6.13414e-09	0
	NVQALEIELQSQLALK	37	1	1	P13645		1797.01	402156278	3.51522e+08	140373499	1.22265e+08	3.79475e+07	9.56337e+08	0	3.429e-08	High	106.13	2.68159e-11	High	93.48	6.05806e-10	High	92.1	7.70744e-10	High	97.94	2.00868e-10	High	63.94	4.4401e-07	High	93.15	6.53633e-10	0
	ELTTEIDNNIEQISSYK	20	1	1	P13645		1996.97	4.34155e+08	176261450	4.31921e+08	3.22205e+08	1.88346e+08	4.1102e+08	0	9.148e-05	High	95.72	8.97521e-10	High	78.87	4.99414e-08	High	99.5	3.81486e-10	High	95.28	1.17111e-09	High	68.24	5.6988e-07	High	79.09	4.43918e-08	0
	ALEESNYELEGK	12	1	1	P13645		1381.65	3.08031e+09	454355985	4428276280	3.88797e+09	2203015774	5.93516e+09	0	6.778e-06	High	93.1	2.05707e-09	High	93	2.10499e-09	High	93	2.10499e-09	High	93.02	2.09531e-09	High	93	1.95463e-09	High	93.15	2.03352e-09	0
	ADLEMQIESLTEELAYLKK	12	1	1	P13645	M5(Oxidation)	2240.14	1.28617e+08	7.93827e+07	1.97276e+08	1.39277e+08	4.31043e+07	274287029	0	5.86e-07	High	81.36	2.30309e-08	High	93.44	1.44927e-09	High	80.76	2.56035e-08	High	71.19	2.39503e-07	High	75.07	9.64632e-08	High	84.35	1.04675e-08	1
	NQILNLTTDNANILLQIDNAR	18	1	1	P13645		2367.26	4.70181e+07	1.76692e+08	60199480	3.20566e+07	2.55061e+07	3.89608e+08	0	9.196e-07	High	78.3	3.4759e-08	High	72.48	1.3841e-07	High	74.02	9.31253e-08	High	72.74	1.30367e-07	High	43.1	0.000124894	High	63.26	1.18016e-06	0
	QSLEASLAETEGR	10	1	1	P13645		1390.68	989531650	168379750	1.4242e+09	1.04667e+09	4.50004e+08	411460344	0	1.735e-09	High	78.18	5.85411e-08	High	77.72	6.5082e-08	High	86.34	7.66503e-09	High	100.53	3.45195e-10	High	81.02	3.08365e-08	High	86.5	7.38778e-09	0
	VTMQNLNDR	22	7	5	P13645;P02533;P08779;Q7Z3Y7;Q7Z3Z0	M3(Oxidation)	1106.53	6.09253e+08	0	285211169	5.8711e+08	3.06321e+08	3.8062e+08	0	4.35e-05	High	76.91	1.16111e-07	High	91.89	3.68871e-09	High	92.08	3.53081e-09	High	76.94	1.04185e-07	High	76.79	1.19364e-07	High	76.63	1.26017e-07	0
	NVSTGDVNVEMNAAPGVDLTQLLNNMR	19	1	1	P13645		2872.39	1.78491e+08	5.49698e+08	346902029	4.29448e+08	2.18079e+08	1.32216e+09	0	9.316e-07	High	65.75	6.65181e-07	High	46.53	5.33594e-05	High	51.32	1.5496e-05	High	76.91	5.19446e-08	High	62.8	1.02337e-06	High	54.35	9.3657e-06	0
	SLLEGEGSSGGGGR	8	1	1	P13645		1262.6	1.99124e+09	0	1.75533e+09	1.26213e+09	1028776664	2389117580	0	0.003545	High	65	9.96117e-07	High	48.21	5.28528e-05	High	65.57	1.22026e-06	High	71.93	2.82132e-07	High	37.42	0.00079699	High	68.64	6.01801e-07	0
	ADLEMQIESLTEELAYLK	20	1	1	P13645	M5(Oxidation)	2112.04	3.2019e+07	1.09266e+07	4.29932e+06	1502051	9.01306e+06	37801095	0	2.915e-06	High	63.34	2.68799e-06	High	21.88	0.0353506	High	23.63	0.0240599	High	21.03	0.0445706	High	41.57	0.000379661	High	50.56	4.96648e-05	0
	NVSTGDVNVEMNAAPGVDLTQLLNNMR	20	1	1	P13645	M11(Oxidation)	2888.38	2.12541e+08	1.30306e+08	1.28752e+08	1.96124e+08	1.54401e+08	3.10234e+08	0	0.0004216	High	62.04	2.00055e-06	High	49.72	2.66649e-05	High	81.82	2.03874e-08	High	52.68	1.64551e-05	High	59.91	2.55235e-06	High	51.65	2.22271e-05	0
	LENEIQTYR	11	1	1	P13645		1165.58	1.3189e+09	1.7324e+08	1.9056e+09	1.40218e+09	2.01908e+09	1.8309e+09	0	0.0001035	High	55.93	1.37846e-05	High	37.21	0.00107411	High	42.38	0.000323734	High	44.3	0.000200629	High	43.59	0.00023845	High	44.92	0.00018038	0
	LAADDFR	21	17	6	P13645;P13646;P02533;P08779;Q04695;Q7Z3Y7		807.402	4.15347e+09	9.64266e+08	6506614491	6564309973	3.905e+09	9.87327e+09	0	0.004232	High	55.05	2.34456e-05	High	54.92	2.4158e-05	High	54.95	2.43116e-05	High	55.02	2.39229e-05	High	45.46	0.000213335	High	55.09	2.32306e-05	0
	LASYLDK	14	8	5	P13645;P02533;P08779;Q04695;P35527		809.441	4099776746	8.78298e+08	3150951838	3054889982	1302690936	3.10083e+09	0	0.0006272	High	54.29	1.56405e-05	High	54.12	1.68457e-05	Medium	39.51	0.000425386	High	53.92	1.54093e-05	High	38.42	0.000625877	High	54.04	1.67644e-05	0
	VTMQNLNDR	18	7	5	P13645;P02533;P08779;Q7Z3Y7;Q7Z3Z0		1090.53	1660865438	411046410	1891540838	1504503004	440641362	1917585228	0	7.002e-06	High	52.14	4.03222e-05	High	54.22	2.51664e-05	High	55.21	1.59689e-05	High	53.04	3.30234e-05	High	47.8	0.000110363	High	57.39	1.21289e-05	0
	SQYEQLAEQNRK	12	1	1	P13645		1493.73	4.40765e+09	1.95189e+09	3.80821e+09	4.01016e+09	2411417477	4973441879	0	0.0007026	High	48.67	7.33489e-05	High	42.43	0.000297169	High	60.36	4.87838e-06	High	49.33	6.30077e-05	High	60.35	4.8435e-06	High	36.63	0.00110808	1
	DAEAWFNEK	12	4	3	P13645;Q7Z3Y7;Q7Z3Z0		1109.49	1.3616e+09	5.00609e+08	2.31419e+09	2.87794e+09	1.33328e+09	2.03042e+09	0	6.133e-05	High	45.5	6.48228e-05	High	37.54	0.000414064	High	49.62	2.56488e-05	High	49.78	2.41951e-05	High	43.68	0.000102852	High	49.92	2.39369e-05	0
	VLDELTLTK	12	1	1	P13645		1031.6	1.7759e+09	1.56733e+09	3.73283e+09	2.9728e+09	1.36031e+09	3.70302e+09	0	0.006221	High	44.57	8.90308e-05	High	44.18	9.73958e-05	High	59.62	2.78317e-06	High	57.82	4.2125e-06	High	32.16	0.00155074	High	54.76	8.52197e-06	0
	SQYEQLAEQNR	8	1	1	P13645		1365.64	4.49822e+08	1.22636e+08	4.97655e+08	426779135	5.73214e+08	6.78687e+08	0	7.703e-05	High	44.28	9.89113e-05	High	38.21	0.000415272	High	35.62	0.000808764	High	31.55	0.00230948	High	40.81	0.000261403	High	29.9	0.0033257	0
	ADLEMQIESLTEELAYLKK	9	1	1	P13645		2224.14	1.75374e+08	2.10833e+08	4.36648e+08	2.55429e+08	42487554	3.98404e+08	0	1.382e-06	High	41.87	0.000188538	High	75.09	1.00666e-07	High	64.94	9.29818e-07	High	41.04	0.000247919	High	22.77	0.0163818	High	52.63	1.77371e-05	1
	LASYLDKVR	21	7	4	P13645;P02533;P08779;Q04695		1064.61	5.2156e+08	2.1161e+07	454503992	807025197	177638233	665076144	0	0.0004706	High	40.41	0.000250226	High	46.83	5.9135e-05	High	38.71	0.0003903	High	39.64	0.000298767	High	37.25	0.000518003	High	42.11	0.000178401	1
	IRLENEIQTYR	16	1	1	P13645		1434.77	9.60653e+08	1.27858e+08	1.57775e+09	1.19123e+09	7.6143e+08	1.36513e+09	0	1.51e-07	High	39.92	0.000432901	High	33.49	0.00163415	High	42.28	0.000251414	High	40.66	0.000365081	High	24.16	0.0163076	High	58.73	5.69363e-06	1
	YENEVALR	10	1	1	P13645		993.499	3.03059e+08	8.74501e+07	1.87845e+08	1.88842e+08	1.15577e+08	3.86979e+08	0	0.005844	High	36.12	0.00152714	High	43.4	0.000313105	High	35.06	0.0019649	High	44.17	0.00024118	High	21.71	0.0435071	High	46.59	0.000146918	0
	DYSKYYK	6	1	1	P13645		966.456	4.94218e+07	7.64058e+06	3.45443e+07	7.94868e+07	4.97468e+07	1.87808e+08	0	0.001078	High	32.29	0.00215423	High	24.14	0.01407	High	32.58	0.00201508	High	22.19	0.0220441	High	29.07	0.00452161	High	32.48	0.00206202	1
	ADLEMQIESLTEELAYLK	8	1	1	P13645		2096.05	49514861	0	1.63651e+07	0	3.56501e+06	1.81397e+07	0	0.004483	High	32.17	0.00221459				High	53.45	1.53631e-05				Medium	10.6	0.296128	High	13.26	0.155781	0
	LKYENEVALR	6	1	1	P13645		1234.68	398945403	0	1224140524	8.80358e+08	0	1668815779	0	0.0335	High	31.97	0.00250956				High	20.5	0.0262919	High	26.97	0.00592682				High	24.97	0.00939338	1
	IKEWYEK	11	1	1	P13645		995.523	392424856	1.66701e+07	276362785	466945519	213671892	416199670	0	0.02843	High	30.18	0.0062361	High	29.81	0.00433559	High	23.44	0.0185688	High	26.81	0.0135492	High	25.65	0.0112992	Medium	33.05	0.00203135	1
	NHEEEMKDLR	17	1	1	P13645		1300.6	1.66719e+09	0	2.06446e+09	1.53094e+09	9.2164e+08	2.77212e+09	0	1.895e-05	Medium	29.26	0.00166008	Medium	12.8	0.0865932	High	28.47	0.00234684	High	23.87	0.00574286	High	23.63	0.00715293	High	38.54	0.000209938	1
	SKELTTEIDNNIEQISSYK	6	1	1	P13645		2212.1	2.51552e+07	0	3.88607e+07	2.37774e+07	0	4.67767e+07	0	2.307e-06	High	29.17	0.00447921				High	25.68	0.00838227	High	12.12	0.220954				High	43.12	0.000195011	1
	NHEEEMKDLR	29	1	1	P13645	M6(Oxidation)	1316.59	2.32947e+08	0	5.93965e+07	9.81869e+06	2.13325e+07	8.22915e+06	0	0.0101	High	27.27	0.00262499	High	10.26	0.150702	Medium	16.71	0.022397	High	30.91	0.00117589	High	26.39	0.00229071	High	29.16	0.00175941	1
	RVLDELTLTK	7	1	1	P13645		1187.7	1.23839e+08	7.14572e+06	1.53609e+08	1.81134e+08	0	1.24043e+08	0	0.01265	High	25.84	0.00625477	Medium	22.15	0.0137146	High	32.8	0.00165314	Medium	41.68	0.000169801				High	25.57	0.00873596	1
	QSVEADINGLRR	12	2	2	P13645;P13646		1357.72	1.12917e+09	834527627	1.76869e+09	2.5603e+09	1.53188e+09	3482147560	0	0.001884	High	25.07	0.0182035	High	36.66	0.00106808	High	29.59	0.00549503	High	28.45	0.00835903	High	27.78	0.0097534	High	31.15	0.00376007	1
	KDAEAWFNEK	4	2	2	P13645;Q7Z3Y7		1237.59	3.05205e+07	0	2.56447e+07	13995084	0	1.15096e+07	0	0.0003104	High	16.93	0.0618443				High	16.45	0.0679393	High	24.06	0.012172				High	27.85	0.0050038	1
	NVSTGDVNVEMNAAPGVDLTQLLNNMR	4	1	1	P13645	M11(Oxidation); M26(Oxidation)	2904.38	9.21408e+07	0	3.07734e+07	6.57086e+07	4.78013e+06	0	0	0.0001556	High	15.07	0.065346				High	11.64	0.167945	High	10.34	0.231175	High	25.71	0.00684763				0
	SGGGGGGGGCGGGGGVSSLR	2	1	1	P13645	C10(Carbamidomethyl)	1549.67	0	0	2.42347e+07	3.10951e+06	0	0	0	0.01634							High	86.91	2.44445e-09	High	42.29	8.85302e-05							0
	AETECQNTEYQQLLDIK	3	1	1	P13645	C5(Carbamidomethyl)	2082.96	0	0	0	28952043	0	1.17056e+07	0	3.035e-08							High	47.09	5.66758e-05	High	62.06	1.77356e-06				High	40.13	0.0002863	0
	ISSSKGSLGGGFSSGGFSGGSFSR	2	1	1	P13645		2210.05	0	0	4309993	0	0	1.27077e+07	0	0.0002546							Medium	20.63	0.0233541							High	42.03	0.000178585	1
	VTMQNLNDRLASYLDK	2	3	3	P13645;P02533;P08779		1880.96	0	0	0	3.00396e+07	0	9.039e+07	0	0.001445										High	17.11	0.09435				High	11.66	0.327523	1
	QSVEADINGLR	1	3	2	P13645;P13646		1201.62	0	0	0	0	0	395622640	0	1.169e-06																High	59.38	4.95985e-06	0
	TIDDLK	7	3	1	P13645		704.382	2.60533e+08	0	2.52516e+08	1.9052e+08	1.21108e+08	0	0.002	0.03679	High	34.51	0.00244258	High	35.35	0.00201302	Medium	35.38	0.00199917	Medium	35.89	0.00177766	High	23.29	0.0323481				0
	SSSSGSVGESSSKGPR	1	1	1	P13645		1495.69	0	0	0	0	0	0	0.003	0.02735				High	32.1	0.00206559													1
	YCVQLSQIQAQISALEEQLQQIR	1	1	1	P13645	C2(Carbamidomethyl)	2746.42	0	0	0	0	0	0	0.005	0.09879							High	14.09	0.0896867										0
	GSSGGGCFGGSSGGYGGLGGFGGGSFR	1	1	1	P13645	C7(Carbamidomethyl)	2342.98	0	0	0	0	0	1.10256e+07	0.005	0.0657																High	52.34	5.82063e-06	0
	LAADDFRLK	1	7	3	P13645;P13646;Q7Z3Y7		1048.58	0	0	0	0	0	1.1012e+07	0.005	0.04037																High	26.59	0.0111833	1
	SEITELRR	3	1	1	P13645		1003.55	0	0	8.76439e+08	5.43935e+08	3.44283e+08	0	0.007	0.06633							Medium	15.08	0.133496	High	22.65	0.0233598	Medium	16.06	0.106529				1
	EWYEK	1	1	1	P13645		754.34	0	0	0	0	4.0716e+07	0	0.041	0.3368													Medium	11.37	0.149539				0
P35527	Keratin, type I cytoskeletal 9 OS=Homo sapiens GN=KRT9 PE=1 SV=3 - [K1C9_HUMAN]	65.81	1	36	37	428	3.34516e+09	1.45446e+09	3.16863e+09	4.7854e+09	1.48134e+09	2.58545e+09	2444.43	60.19	31	84	2115.89	64.37	33	77	1648.03	61.32	33	62	2858.69	62.28	33	91	1208	56.66	25	43	1876.85	61.96	33	71	623	62.0268	5.23682
	Sequence	# PSMs	# Proteins	# Protein Groups	Protein Group Accessions	Modifications	MH+ [Da]	A5: Area	B5: Area	C5: Area	D5: Area	E5: Area	F5: Area	q-Value	PEP	A2	IonScore A2	Exp Value A2	B2	IonScore B2	Exp Value B2	C2	IonScore C2	Exp Value C2	D2	IonScore D2	Exp Value D2	E2	IonScore E2	Exp Value E2	F2	IonScore F2	Exp Value F2	# Missed Cleavages
	HGVQELEIELQSQLSK	27	1	1	P35527		1837.97	819288414	5.88419e+08	5.11008e+08	6.67751e+08	2.42365e+08	1348253987	0	3.594e-07	High	141.19	2.16693e-14	High	110.35	2.99836e-11	High	93.67	1.39599e-09	High	121.58	2.08507e-12	High	69.67	3.23684e-07	High	123.98	1.31982e-12	0
	GGGGSFGYSYGGGSGGGFSASSLGGGFGGGSR	9	1	1	P35527		2705.16	96206225	5.84347e+07	8.27238e+07	2.57854e+08	6.41382e+07	282944095	0	7.77489e-20	High	90.81	8.27885e-10	High	86.53	2.21804e-09	High	67.29	1.86196e-07	High	164.03	3.9443e-17	High	99.07	1.23586e-10	High	48.36	1.45536e-05	0
	GGSGGSYGGGGSGGGYGGGSGSR	8	1	1	P35527		1791.73	8.87557e+08	0	6.30518e+08	1.09793e+09	5.0171e+08	7.2061e+08	0	7.093e-16	High	84.32	3.68952e-09	High	128.72	1.33958e-13	High	76.47	2.2489e-08	High	130.76	8.37471e-14	High	101.17	7.62026e-11	Medium	38.61	0.000137395	0
	HGVQELEIELQSQLSKK	11	1	1	P35527		1966.06	8.47631e+07	1.40662e+08	181059437	8.28011e+08	154093437	4.21872e+08	0	7.19576e-15	High	83.51	1.15871e-08	High	65.07	7.77929e-07	High	25.59	0.0071775	High	72.97	1.26165e-07	High	87.1	5.0696e-09	High	84.45	8.97305e-09	1
	GGSGGSHGGGSGFGGESGGSYGGGEEASGSGGGYGGGSGK	6	1	1	P35527		3223.28	2.70829e+08	8.40325e+07	6.77681e+07	9.65275e+07	9.82333e+07	1.30073e+08	0	4.643e-16	High	78.17	1.52044e-08	High	109.25	1.18569e-11	High	88.79	1.31817e-09	High	107.34	1.84064e-11	High	90.63	8.62919e-10	High	115.42	2.86398e-12	0
	SDLEMQYETLQEELMALKK	12	1	1	P35527	M5(Oxidation)	2315.11	5.36955e+07	1.14263e+08	6.01856e+07	6.17736e+07	0	5.47068e+07	0	8.985e-07	High	74.03	1.22564e-07	High	97.96	4.95863e-10	High	75.45	7.98285e-08	High	81.13	2.15853e-08				High	93.77	1.30125e-09	1
	FSSSSGYGGGSSR	16	1	1	P35527		1235.53	2.54932e+09	7.43348e+06	1.70021e+09	3.25874e+09	1.12357e+09	1.91305e+09	0	0.0006487	High	70.34	9.22508e-08	High	67.63	1.72175e-07	High	66.98	1.99972e-07	High	70.49	8.91189e-08	High	62.25	5.94251e-07	High	67.05	1.96775e-07	0
	VQALEEANNDLENK	7	1	1	P35527		1586.77	4.35363e+08	2.20041e+08	7.01606e+08	3.86492e+08	1.5936e+08	4.1277e+08	0	6.459e-05	High	70.02	4.62864e-07	High	68.56	5.92092e-07	High	47.81	7.45096e-05	High	31.64	0.0030847	High	57.55	6.76801e-06	High	47.96	6.1583e-05	0
	SGGGGGGGLGSGGSIR	8	1	1	P35527		1232.6	2.85553e+09	2.0913e+09	2.2547e+09	3.20233e+09	1.43069e+09	1.94427e+09	0	5.691e-09	High	69.9	3.37687e-07	High	84.58	1.72427e-08	High	84.54	1.16015e-08	High	84.6	1.647e-08	High	47.48	5.89541e-05	High	55.45	9.40836e-06	0
	SDLEMQYETLQEELMALKK	4	1	1	P35527	M5(Oxidation); M15(Oxidation)	2331.11	7.59413e+07	0	0	8.51704e+07	0	0	0	1.201e-09	High	66.61	6.65733e-07							High	74.56	1.06733e-07							1
	LASYLDKVQALEEANNDLENK	9	1	1	P35527		2377.19	3.12098e+08	2.0102e+08	353482904	455847118	6.22134e+07	128420184	0	2.08e-06	High	66.24	7.24936e-07	High	90.18	2.97414e-09	High	84.97	9.7118e-09	High	80.69	2.68727e-08	High	65.3	9.00119e-07	High	80.93	2.46207e-08	1
	NYSPYYNTIDDLKDQIVDLTVGNNK	17	1	1	P35527		2902.41	286669944	7.9852e+08	5.3775e+08	1.37434e+09	1.77438e+08	8.43528e+08	0	4.643e-16	High	66.16	7.38414e-07	High	59.2	3.72702e-06	High	57.25	6.21604e-06	High	46.5	7.38778e-05	High	40.89	0.000268852	High	71.83	2.03405e-07	1
	FEMEQNLR	4	1	1	P35527	M3(Oxidation)	1082.49	66241035	0	42396318	7.00573e+07	28831985	0	0	0.0001548	High	66.01	7.39302e-07				High	50.9	2.11336e-05	High	22.7	0.0142313	High	50.39	2.4224e-05				0
	STMQELNSR	47	1	1	P35527	M3(Oxidation)	1081.49	2.28924e+08	436044	9.08728e+07	3.45116e+08	9.07048e+07	8.55565e+07	0	0.0001143	High	62.65	1.3038e-06	High	58.16	5.42286e-06	High	49.65	2.33044e-05	High	63.86	9.86759e-07	High	49.67	2.48158e-05	High	58.36	3.42821e-06	0
	EIETYHNLLEGGQEDFESSGAGK	8	1	1	P35527		2510.13	6.9276e+08	8.57745e+08	9.19904e+08	8.47571e+08	2.08979e+08	6.9148e+08	0	9.42e-08	High	61.89	7.11857e-07	High	46.29	3.28949e-05	High	67.05	2.76139e-07	High	72.89	7.19661e-08	High	71.45	1.0026e-07	High	59.49	1.57445e-06	0
	QGVDADINGLR	10	1	1	P35527		1157.59	1349789291	6.06517e+08	1.43528e+09	3.20182e+09	8.41503e+08	1.38679e+09	0	5.227e-05	High	60.13	3.93057e-06	High	61.01	2.73413e-06	High	49.91	3.52224e-05	High	68.95	4.39359e-07	High	44.92	0.000111127	High	68.5	4.87325e-07	0
	DIENQYETQITQIEHEVSSSGQEVQSSAK	9	1	1	P35527		3264.51	321010944	1116289339	405942349	1051748374	1.3536e+08	877973950	0	2.639e-08	High	58.28	2.45179e-06	High	50.15	1.54568e-05	High	61.33	1.14112e-06	High	63.43	7.0361e-07	High	49.91	1.6335e-05	High	60.72	1.3132e-06	0
	SDLEMQYETLQEELMALKK	6	1	1	P35527		2299.12	1.42341e+08	301911008	3.42984e+08	1.36272e+08	0	144740864	0	1.839e-10	High	56.34	8.47799e-06	High	46.79	7.64351e-05	High	56.75	7.39721e-06	High	53.56	1.47586e-05				High	65.83	8.75074e-07	1
	LASYLDK	14	8	5	P13645;P02533;P08779;Q04695;P35527		809.441	4099776746	8.78298e+08	3150951838	3054889982	1302690936	3.10083e+09	0	0.0006272	High	54.29	1.56405e-05	High	54.12	1.68457e-05	Medium	39.51	0.000425386	High	53.92	1.54093e-05	High	38.42	0.000625877	High	54.04	1.67644e-05	0
	LEKEIETYHNLLEGGQEDFESSGAGK	3	1	1	P35527		2880.36	1.16759e+07	0	2.24868e+07	6.31003e+07	0	0	0	0.0001186	High	54.21	9.86219e-06				High	43.82	0.000109963	High	48.48	3.83146e-05							1
	MTLDDFR	10	1	1	P35527		897.414	1.10695e+09	1.15579e+09	2.05321e+09	3.97435e+09	802653366	2.02202e+09	0	0.0004177	High	47.1	6.43449e-05	High	47.36	6.06058e-05	High	47.11	6.41969e-05	High	47.34	6.08855e-05	High	40.71	0.00028023	High	47.19	6.30252e-05	0
	QVLDNLTMEK	7	1	1	P35527		1190.61	4.65981e+08	2.90306e+08	1.08751e+09	8.95431e+08	2.26229e+08	6.00668e+08	0	0.000723	High	46.55	0.000115081	High	47.56	0.00012891	High	43.69	0.000237297	High	35.42	0.00163634	High	23.15	0.0358288	High	41.71	0.000384481	0
	IKFEMEQNLR	19	1	1	P35527		1307.68	1.06914e+09	3.81603e+08	1.50274e+09	2.23291e+09	6.2821e+08	1.21546e+09	0	5.96e-05	High	42.48	0.000254222	High	32.59	0.00247863	High	28.21	0.00724838	High	35.2	0.00135898	High	14.33	0.16604	High	41.7	0.000368465	1
	TLNDMR	5	1	1	P35527		749.36	290383233	0	462655963	2.40062e+08	0	1.52517e+08	0	0.005902	Medium	42.46	0.000397281				Medium	42.54	0.00039003	High	42.15	0.000426676				High	42.39	0.000403737	0
	IKFEMEQNLR	5	1	1	P35527	M5(Oxidation)	1323.67	2.57805e+08	0	0	2.96924e+08	0	0	0	0.0009242	High	42.01	0.000327343							High	58.93	6.14103e-06							1
	SDLEMQYETLQEELMALK	7	1	1	P35527		2171.02	5.58781e+07	9.84332e+07	45463965	4.49286e+07	0	1.88894e+07	0	1.121e-05	High	41.33	0.000235586	High	66.92	6.50354e-07	High	24.65	0.0101116	High	31.25	0.00217469				High	17.27	0.0590623	0
	TLLDIDNTR	16	1	1	P35527		1060.56	3.08018e+09	5.13138e+07	4.10022e+09	6.97211e+09	1.71065e+09	2.63351e+09	0	1.139e-07	High	40.53	0.000734646	High	40.72	0.000546462	High	40.85	0.000682461	High	49.83	8.37136e-05	High	40.77	0.000540206	High	58.03	1.30641e-05	0
	STMQELNSR	15	1	1	P35527		1065.5	2.26594e+09	0	2.09201e+09	3.40975e+09	9.47797e+08	1.94078e+09	0	3.677e-06	Medium	39.83	0.000363972	High	44.18	0.000173785	High	30.64	0.00314987	High	40.03	0.000347591	High	39.19	0.000421763	High	49.94	3.19382e-05	0
	TLNDMRQEYEQLIAK	11	1	1	P35527		1851.93	1.25692e+09	1.07199e+09	8.34421e+08	1.93913e+08	5.88716e+08	1.08245e+09	0	0.0001252	High	36.9	0.000898365	High	26.07	0.0108756	High	14.69	0.147737	Medium	20.53	0.0393876	High	16.14	0.107017	High	32.95	0.00220541	1
	QVLDNLTMEK	10	1	1	P35527	M8(Oxidation)	1206.6	4.14419e+08	0	1.81899e+08	3.62739e+08	1.75241e+08	231817891	0	0.004071	High	36.86	0.00124668	High	26.5	0.0145517	High	23.05	0.0322043	High	34.13	0.00241479	High	20.21	0.0619318	High	19.46	0.0719074	0
	QFSSSYLSR	7	1	1	P35527		1074.52	4.13133e+08	3.37901e+08	394711832	1.26277e+09	207682884	5.55704e+08	0	0.004353	High	36.67	0.000807293	High	31.68	0.00230929	High	25.63	0.00929991	High	70.01	3.94092e-07	High	31.53	0.00239045	High	33.76	0.00155669	0
	QEYEQLIAK	9	1	1	P35527		1121.58	6.82067e+08	3.3692e+08	1057436689	821798784	2.37731e+08	5.96494e+08	0	0.0002187	High	33.71	0.00219183	High	33.43	0.0023378	High	25	0.0199223	High	43.74	0.000177521	High	21.65	0.0430864	High	52.55	2.86291e-05	0
	SDLEMQYETLQEELMALK	1	1	1	P35527	M5(Oxidation); M15(Oxidation)	2203.02	4.31538e+06	0	0	0	0	0	0	0.0001644	High	32.31	0.0011456																0
	IQDWYDK	5	1	1	P35527		967.449	138158988	0	262461944	171546212	32081870	126144850	0	0.007686	Medium	32.18	0.00175549				High	30.67	0.00291393	High	30.59	0.0030554	High	30.71	0.00250508	High	27.25	0.00640441	0
	MTLDDFR	6	1	1	P35527	M1(Oxidation)	913.407	4.4043e+08	98415127	0	2.51285e+08	0	1.36788e+08	0	0.007056	High	31.41	0.000867324	High	36.94	0.000333798				High	34.95	0.000527818				High	36.23	0.000321613	0
	NYSPYYNTIDDLK	5	1	1	P35527		1605.74	8.40545e+06	5.56465e+06	2.74421e+07	1.44806e+07	0	7.34532e+06	0	0.001922	High	20.49	0.0245659	Medium	20.2	0.0233973	High	38.52	0.000386663	High	38.07	0.000421079				High	34.74	0.000822557	0
	TLNDMRQEYEQLIAK	6	1	1	P35527	M5(Oxidation)	1867.92	1.14157e+07	2.79992e+07	0	2.12631e+08	1.04279e+08	0	0	0.0001693	High	10.29	0.350777	High	12.47	0.209509				High	18.68	0.056918	High	12.36	0.232306				1
	NHKEEMSQLTGQNSGDVNVEINVAPGK	5	1	1	P35527		2895.39	0	25360131	85877959	54471798	1.47019e+07	7.17567e+06	0	0.0001874				High	37.13	0.000658383	High	38.57	0.000451735	High	36.11	0.0007837	High	19.23	0.0352226	High	27.7	0.00526456	1
	IQDWYDKK	10	1	1	P35527		1095.55	0	2.53113e+07	29285341	79943180	0	2.43303e+07	0	0.003133				High	35.98	0.000870601	High	25.14	0.0105638	High	25.42	0.0113396				High	19.58	0.0435108	1
	NHKEEMSQLTGQNSGDVNVEINVAPGK	3	1	1	P35527	M6(Oxidation)	2911.38	0	4.93747e+06	0	3.04965e+07	0	4021500	0	0.003458				High	27.51	0.0037258				High	35.99	0.000528712				High	26.41	0.00548544	1
	EEMSQLTGQNSGDVNVEINVAPGK	2	1	1	P35527		2516.2	0	1.27102e+07	0	0	0	4.62014e+06	0	0.009766				Medium	18.7	0.0330496										High	17.61	0.0398775	0
	KDIENQYETQITQIEHEVSSSGQEVQSSAK	2	1	1	P35527		3392.62	0	1.72287e+07	0	0	0	0	0	0.0001595				High	15.29	0.0547232										High	15.06	0.0576995	1
	DQIVDLTVGNNK	2	1	1	P35527		1315.68	0	0	6.20025e+07	2.06493e+07	0	0	0	0.002373							High	49.45	6.24256e-05	High	47.77	0.000103608							0
	FEMEQNLR	6	1	1	P35527		1066.49	1.2583e+08	12826184	366084989	2.9078e+08	6.31382e+07	198804651	0.001	0.06037	High	29.14	0.00365697	Medium	10.5	0.280744	High	12.95	0.152097	High	21.78	0.0265497	High	11.93	0.195569	High	17.04	0.0751248	0
	SDLEMQYETLQEELMALK	4	1	1	P35527	M5(Oxidation)	2187.02	7.59046e+06	1.10755e+07	7.10404e+06	0	0	3.26684e+06	0.001	0.0625	High	22.99	0.0108004	High	11.25	0.194972	High	32.03	0.00137855							High	24.48	0.00784192	0
	TLNDMR	8	1	1	P35527	M5(Oxidation)	765.355	695472	0	0	0	0	0	0.002	0.01371	High	36.33	0.00119897	Medium	26.75	0.0108845				High	27.49	0.00917925				Medium	23.05	0.025268	0
	FSSSGGGGGGGRFSSSSGYGGGSSR	4	1	1	P35527		2198.95	4.69903e+07	2.39687e+07	0	8.44599e+06	0	7.0543e+06	0.002	0.005103	Medium	14.64	0.0342744	High	17.57	0.017457				High	28.9	0.0012852				Medium	12.95	0.050579	1
	IGLGGRGGSGGSYGR	2	1	1	P35527		1350.69	1.83921e+08	4.80828e+07	0	0	0	0	0.012	0.1215	Medium	11.96	0.350238	Medium	10.33	0.537561													1
	EVTQLR	1	1	1	P35527		745.42	0	0	1.13795e+09	0	0	0	0.02	0.1953							Medium	34.55	0.00569972										0
P08779	Keratin, type I cytoskeletal 16 OS=Homo sapiens GN=KRT16 PE=1 SV=4 - [K1C16_HUMAN]	65.12	7	18	35	220	3.3047e+09	7.74438e+08	3849702389	3.7079e+09	1.88278e+09	4.96389e+09	1529.57	65.12	33	63	830.308	38.69	21	34	596.159	32.98	16	27	1043.82	47.36	24	45	420.967	29.6	15	23	652.959	27.48	15	28	473	51.2362	5.04639
	Sequence	# PSMs	# Proteins	# Protein Groups	Protein Group Accessions	Modifications	MH+ [Da]	A5: Area	B5: Area	C5: Area	D5: Area	E5: Area	F5: Area	q-Value	PEP	A2	IonScore A2	Exp Value A2	B2	IonScore B2	Exp Value B2	C2	IonScore C2	Exp Value C2	D2	IonScore D2	Exp Value D2	E2	IonScore E2	Exp Value E2	F2	IonScore F2	Exp Value F2	# Missed Cleavages
	IIAATIENAQPILQIDNAR	10	1	1	P08779		2064.14	4.41652e+08	5.30582e+07	2.8807e+07	159763266	1.3598e+07	2.27634e+07	0	4.587e-07	High	96.21	2.87198e-10	High	70.08	1.1781e-07	High	51.13	1.04072e-05	High	69.13	1.40507e-07	High	17.69	0.0195748	High	47.82	2.14755e-05	0
	VTMQNLNDR	22	7	5	P13645;P02533;P08779;Q7Z3Y7;Q7Z3Z0	M3(Oxidation)	1106.53	6.09253e+08	0	285211169	5.8711e+08	3.06321e+08	3.8062e+08	0	4.35e-05	High	76.91	1.16111e-07	High	91.89	3.68871e-09	High	92.08	3.53081e-09	High	76.94	1.04185e-07	High	76.79	1.19364e-07	High	76.63	1.26017e-07	0
	EVASNSELVQSSR	4	1	1	P08779		1405.69	2.28671e+08	1.30798e+07	0	3.3058e+07	6.79576e+06	0	0	0.0005281	High	68.94	5.48869e-07	High	77.49	9.62485e-08				High	74.01	2.04554e-07	Medium	14.47	0.180423				0
	TDLEMQIEGLKEELAYLR	2	1	1	P08779	M5(Oxidation)	2167.1	2.83144e+07	0	0	15839941	0	0	0	2.952e-08	High	68.06	4.45497e-07							High	58.96	3.68466e-06							1
	QFTSSSSMK	7	2	2	P02533;P08779		1002.46	2.04202e+08	0	48570040	1.36726e+08	1.92477e+07	0	0	4.032e-05	High	62.73	7.20002e-07	High	32.88	0.000695559	Medium	17.89	0.0300727	High	53.92	5.47437e-06	High	31.97	0.00117536				0
	TEELNKEVASNSELVQSSR	6	1	1	P08779		2120.05	2.37856e+08	29891583	1.88986e+07	1.87701e+08	7.66666e+06	9.12168e+06	0	1.395e-07	High	62.6	2.25312e-06	High	58.95	5.22136e-06	High	30.15	0.0037193	High	60.25	3.87065e-06	High	27.38	0.00740381	High	34.47	0.00141123	1
	TDLEMQIEGLKEELAYLR	3	1	1	P08779		2151.1	0	0	0	24299061	0	0	0	3.71e-08	High	60.81	2.57254e-06							High	56.14	7.05339e-06							1
	ALEEANADLEVK	8	4	3	P13646;P02533;P08779		1301.66	1.30598e+09	3.27151e+08	512485462	8.47881e+08	2.39685e+08	4.30098e+08	0	1.309e-06	High	59.06	5.64952e-06	High	57.56	7.01552e-06	High	56.09	9.59543e-06	High	63.55	1.7442e-06	High	53.83	1.6146e-05	High	54.2	1.72986e-05	0
	TRLEQEIATYR	6	6	4	P13646;P02533;P08779;Q04695		1379.73	2.39024e+08	1.9326e+07	0	87068667	0	0	0	5.394e-06	High	57.36	9.09086e-06	High	41.41	0.000357771				High	37.74	0.000832924							1
	LAADDFR	21	17	6	P13645;P13646;P02533;P08779;Q04695;Q7Z3Y7		807.402	4.15347e+09	9.64266e+08	6506614491	6564309973	3.905e+09	9.87327e+09	0	0.004232	High	55.05	2.34456e-05	High	54.92	2.4158e-05	High	54.95	2.43116e-05	High	55.02	2.39229e-05	High	45.46	0.000213335	High	55.09	2.32306e-05	0
	LASYLDK	14	8	5	P13645;P02533;P08779;Q04695;P35527		809.441	4099776746	8.78298e+08	3150951838	3054889982	1302690936	3.10083e+09	0	0.0006272	High	54.29	1.56405e-05	High	54.12	1.68457e-05	Medium	39.51	0.000425386	High	53.92	1.54093e-05	High	38.42	0.000625877	High	54.04	1.67644e-05	0
	VTMQNLNDR	18	7	5	P13645;P02533;P08779;Q7Z3Y7;Q7Z3Z0		1090.53	1660865438	411046410	1891540838	1504503004	440641362	1917585228	0	7.002e-06	High	52.14	4.03222e-05	High	54.22	2.51664e-05	High	55.21	1.59689e-05	High	53.04	3.30234e-05	High	47.8	0.000110363	High	57.39	1.21289e-05	0
	LLEGEDAHLSSQQASGQSYSSR	1	1	1	P08779		2350.09	2.78354e+08	0	0	0	0	0	0	9.842e-07	High	47.08	4.89711e-05																0
	LEQEIATYR	5	8	4	P13646;P02533;P08779;Q04695		1122.58	381368636	1.85196e+08	1.76857e+08	1.49784e+08	0	9.42163e+07	0	0.004888	High	46.82	0.00013622	High	55.65	1.78337e-05	High	37.58	0.00100385	High	51.86	4.203e-05				High	34.39	0.0025656	0
	VLDELTLAR	8	5	3	P02533;P08779;Q04695		1029.59	1.04415e+09	4.8075e+08	5.74934e+08	1142615679	3.13208e+08	4.8399e+08	0	0.004841	High	46.12	9.52938e-05	High	40.99	0.000318464	High	40.72	0.000338891	High	45.22	0.000120243	High	40.98	0.000319198	High	45.3	0.000118048	0
	ASLENSLEETK	5	2	2	P02533;P08779		1220.59	3.69186e+08	5002839	0	6.06679e+07	0	9.4118e+07	0	0.005575	High	45.3	0.000178548	High	26.94	0.0100139				High	20.51	0.0520183				High	17.59	0.0757686	0
	LASYLDKVR	21	7	4	P13645;P02533;P08779;Q04695		1064.61	5.2156e+08	2.1161e+07	454503992	807025197	177638233	665076144	0	0.0004706	High	40.41	0.000250226	High	46.83	5.9135e-05	High	38.71	0.0003903	High	39.64	0.000298767	High	37.25	0.000518003	High	42.11	0.000178401	1
	DAETWFLSK	6	1	1	P08779		1096.53	4.73701e+08	5.49497e+07	31699276	2.34871e+08	1.50118e+07	0	0	0.02968	High	40.01	0.000404069	High	28.13	0.00492209	High	38.52	0.000569449	High	38.67	0.000550117	High	29.41	0.00389474				0
	APSTYGGGLSVSSR	2	1	1	P08779		1338.66	117966530	0	0	6.00925e+07	0	0	0	0.0001735	High	36.65	0.000832647							High	27.35	0.00625862							0
	ASLENSLEETKGR	6	2	2	P02533;P08779		1433.72	94981310	1.03332e+07	2.91486e+07	7.74597e+07	1.58735e+07	3.23568e+07	0	0.0002368	High	25.41	0.013236	High	29.86	0.00464743	High	20.71	0.0403361	High	30.8	0.0038677	High	18.15	0.0711956	High	33.59	0.00190322	1
	TIEDLR	6	3	2	P02533;P08779		746.404	0	9.77935e+07	2.6975e+08	4.06532e+08	1.02753e+08	1.96203e+08	0	0.007215	High	18.94	0.123176	High	37.2	0.00183877	Medium	39.18	0.00116554	High	39.14	0.00117632	High	29.89	0.00989754	High	39.08	0.00119269	0
	VTMQNLNDRLASYLDK	2	3	3	P13645;P02533;P08779		1880.96	0	0	0	3.00396e+07	0	9.039e+07	0	0.001445										High	17.11	0.09435				High	11.66	0.327523	1
	EVFTSSSSSSSR	7	1	1	P08779		1260.57	3.69655e+08	0	1.24821e+07	7.6182e+07	1.01717e+07	8.77866e+06	0.002	0.0007209	High	53.73	7.20193e-06	High	43.34	7.8786e-05	Medium	32.16	0.000851389	High	26.17	0.00410628	Medium	30.69	0.00145027	High	16.44	0.0397226	0
	KNHEEEMLALR	1	1	1	P08779	M7(Oxidation)	1385.68	6.33194e+07	0	0	0	0	0	0.002	0.005464	High	40.49	0.000410921																1
	TKYEHELALR	2	1	1	P08779		1259.67	4.55492e+08	1.1951e+07	0	0	0	0	0.002	0.002034	High	39.2	0.000486917	High	34.77	0.00166713													1
	DQYEQMAEK	1	1	1	P08779		1141.48	2.12236e+08	0	0	0	0	0	0.002	0.0158	High	35.19	0.000605383																0
	NHEEEMLALR	2	1	1	P08779	M6(Oxidation)	1257.59	190219201	0	0	0	0	0	0.002	0.009539	High	29.79	0.00293872																0
	QTVEADVNGLRR	2	1	1	P08779		1357.72	62778907	0	0	1.46426e+08	0	0	0.002	0.005103	High	26.9	0.0119442							High	32.81	0.00306306							1
	TDLEMQIEGLK	1	2	1	P08779		1276.65	6.11517e+06	0	0	0	0	0	0.002	0.008709	High	22.26	0.0282289																0
	QRPSEIKDYSPYFK	1	1	1	P08779		1757.89	0	0	0	0	0	0	0.002	0.007269	High	17.2	0.070502																1
	NHEEEMLALR	1	1	1	P08779		1241.6	84076841	0	0	0	0	0	0.002	0.02117	High	14.44	0.142101																0
	GQTGGDVNVEMDAAPGVDLSR	3	1	1	P08779	M11(Oxidation)	2103.96	3.48998e+07	0	0	9.49242e+06	0	0	0.003	0.00626	Medium	32.07	0.00145904							High	41.06	0.000184106							0
	ILNEMRDQYEQMAEK	2	1	1	P08779		1897.88	0	2.39357e+07	0	2.40784e+07	0	0	0.003	0.01884				High	15.86	0.0635574				High	15.5	0.0676412							1
	ILNEMR	3	3	3	P02533;P08779;Q04695	M5(Oxidation)	791.407	6.69637e+07	0	0	3.38211e+07	0	0	0.007	0.04921	Medium	30.4	0.00775209							High	18.96	0.106093							0
	DYSPYFK	4	2	2	P02533;P08779		919.424	3.19172e+08	4.55653e+07	0	0	0	0	0.007	0.05441	Medium	22.04	0.0131286	High	21.49	0.0156107	Medium	23.89	0.00857471				High	11.19	0.167272				0
	SEVTELR	3	1	1	P08779		833.436	1.50643e+08	1.48364e+07	1.45148e+07	0	0	0	0.014	0.1549	Medium	30.64	0.00552306	Medium	30.38	0.00586381	Medium	21.52	0.0451004										0
	ILNEMR	2	3	3	P02533;P08779;Q04695		775.413	0	0	0	1.28578e+08	0	8.2054e+07	0.015	0.1312										Medium	29.56	0.00708239				Medium	23.55	0.0247279	0
	DWYQR	1	3	3	P02533;P08779;Q04695		767.347	2.81951e+07	0	0	0	0	0	0.02	0.1548	Medium	19.76	0.0237784																0
	GSCGIGGGIGGGSSR	1	2	2	P02533;P08779	C3(Carbamidomethyl)	1278.59	1.4932e+07	0	0	0	0	0	0.048	0.2727	Medium	11.01	0.297188																0
P02533	Keratin, type I cytoskeletal 14 OS=Homo sapiens GN=KRT14 PE=1 SV=4 - [K1C14_HUMAN]	64.19	7	11	34	238	3.3047e+09	7.74438e+08	3849702389	3.7079e+09	1.88278e+09	4.96389e+09	1376.73	63.14	31	60	921.104	50	23	37	671.908	45.55	21	33	1052.44	52.54	26	48	588.775	35.59	16	25	962.461	42.58	20	35	472	51.5294	5.16064
	Sequence	# PSMs	# Proteins	# Protein Groups	Protein Group Accessions	Modifications	MH+ [Da]	A5: Area	B5: Area	C5: Area	D5: Area	E5: Area	F5: Area	q-Value	PEP	A2	IonScore A2	Exp Value A2	B2	IonScore B2	Exp Value B2	C2	IonScore C2	Exp Value C2	D2	IonScore D2	Exp Value D2	E2	IonScore E2	Exp Value E2	F2	IonScore F2	Exp Value F2	# Missed Cleavages
	GQVGGDVNVEMDAAPGVDLSR	6	1	1	P02533		2085.98	98092564	6.60171e+07	8.76029e+07	8.8379e+07	2.42338e+07	6.80084e+07	0	1.768e-07	High	92.28	1.92258e-09	High	79.92	3.31042e-08	High	81.43	2.33821e-08	High	54.43	1.31611e-05	High	101.55	2.23949e-10	High	84.21	1.21381e-08	0
	VTMQNLNDR	22	7	5	P13645;P02533;P08779;Q7Z3Y7;Q7Z3Z0	M3(Oxidation)	1106.53	6.09253e+08	0	285211169	5.8711e+08	3.06321e+08	3.8062e+08	0	4.35e-05	High	76.91	1.16111e-07	High	91.89	3.68871e-09	High	92.08	3.53081e-09	High	76.94	1.04185e-07	High	76.79	1.19364e-07	High	76.63	1.26017e-07	0
	EVATNSELVQSGK	5	2	2	P02533;Q04695		1361.69	7.11442e+08	1.78327e+08	0	2.76555e+08	1.11508e+08	2.16281e+08	0	0.0001998	High	70.29	5.1915e-07	High	73.82	2.19926e-07				High	59.97	6.54506e-06	High	68.03	8.7356e-07	High	30.15	0.00632763	0
	APSTYGGGLSVSSSR	7	1	1	P02533		1425.7	1.30717e+08	8.12882e+07	3.18791e+07	118829344	0	59275457	0	1.35e-05	High	63.93	1.90151e-06	High	57.84	7.72855e-06	High	24.59	0.016508	High	45.63	0.00010394				High	38.99	0.000643532	0
	QFTSSSSMK	7	2	2	P02533;P08779		1002.46	2.04202e+08	0	48570040	1.36726e+08	1.92477e+07	0	0	4.032e-05	High	62.73	7.20002e-07	High	32.88	0.000695559	Medium	17.89	0.0300727	High	53.92	5.47437e-06	High	31.97	0.00117536				0
	ALEEANADLEVK	8	4	3	P13646;P02533;P08779		1301.66	1.30598e+09	3.27151e+08	512485462	8.47881e+08	2.39685e+08	4.30098e+08	0	1.309e-06	High	59.06	5.64952e-06	High	57.56	7.01552e-06	High	56.09	9.59543e-06	High	63.55	1.7442e-06	High	53.83	1.6146e-05	High	54.2	1.72986e-05	0
	TRLEQEIATYR	6	6	4	P13646;P02533;P08779;Q04695		1379.73	2.39024e+08	1.9326e+07	0	87068667	0	0	0	5.394e-06	High	57.36	9.09086e-06	High	41.41	0.000357771				High	37.74	0.000832924							1
	LAADDFR	21	17	6	P13645;P13646;P02533;P08779;Q04695;Q7Z3Y7		807.402	4.15347e+09	9.64266e+08	6506614491	6564309973	3.905e+09	9.87327e+09	0	0.004232	High	55.05	2.34456e-05	High	54.92	2.4158e-05	High	54.95	2.43116e-05	High	55.02	2.39229e-05	High	45.46	0.000213335	High	55.09	2.32306e-05	0
	LASYLDK	14	8	5	P13645;P02533;P08779;Q04695;P35527		809.441	4099776746	8.78298e+08	3150951838	3054889982	1302690936	3.10083e+09	0	0.0006272	High	54.29	1.56405e-05	High	54.12	1.68457e-05	Medium	39.51	0.000425386	High	53.92	1.54093e-05	High	38.42	0.000625877	High	54.04	1.67644e-05	0
	VTMQNLNDR	18	7	5	P13645;P02533;P08779;Q7Z3Y7;Q7Z3Z0		1090.53	1660865438	411046410	1891540838	1504503004	440641362	1917585228	0	7.002e-06	High	52.14	4.03222e-05	High	54.22	2.51664e-05	High	55.21	1.59689e-05	High	53.04	3.30234e-05	High	47.8	0.000110363	High	57.39	1.21289e-05	0
	ILTATVDNANVLLQIDNAR	9	1	1	P02533		2054.12	8.5922e+06	1.29066e+08	0	28208674	0	1.22377e+08	0	7.718e-16	High	50.19	1.57937e-05	High	84.4	5.44617e-09	High	38.5	0.000211881	High	70.15	1.59398e-07				High	110.97	1.4397e-11	0
	VVSTHEQVLR	2	1	1	P02533		1167.65	2.28795e+08	0	0	0	0	0	0	0.0001821	High	49.97	2.81941e-05																0
	LEQEIATYR	5	8	4	P13646;P02533;P08779;Q04695		1122.58	381368636	1.85196e+08	1.76857e+08	1.49784e+08	0	9.42163e+07	0	0.004888	High	46.82	0.00013622	High	55.65	1.78337e-05	High	37.58	0.00100385	High	51.86	4.203e-05				High	34.39	0.0025656	0
	VLDELTLAR	8	5	3	P02533;P08779;Q04695		1029.59	1.04415e+09	4.8075e+08	5.74934e+08	1142615679	3.13208e+08	4.8399e+08	0	0.004841	High	46.12	9.52938e-05	High	40.99	0.000318464	High	40.72	0.000338891	High	45.22	0.000120243	High	40.98	0.000319198	High	45.3	0.000118048	0
	ASLENSLEETK	5	2	2	P02533;P08779		1220.59	3.69186e+08	5002839	0	6.06679e+07	0	9.4118e+07	0	0.005575	High	45.3	0.000178548	High	26.94	0.0100139				High	20.51	0.0520183				High	17.59	0.0757686	0
	LASYLDKVR	21	7	4	P13645;P02533;P08779;Q04695		1064.61	5.2156e+08	2.1161e+07	454503992	807025197	177638233	665076144	0	0.0004706	High	40.41	0.000250226	High	46.83	5.9135e-05	High	38.71	0.0003903	High	39.64	0.000298767	High	37.25	0.000518003	High	42.11	0.000178401	1
	DAEEWFFTK	7	1	1	P02533		1172.53	2.8241e+08	1.16981e+08	123307291	1.52096e+08	42162681	9.35343e+07	0	0.0001337	High	34.86	0.00081647	High	29.11	0.00300723	High	29.1	0.00301416	High	23.38	0.01148	High	29.04	0.00311846	High	36.83	0.000383859	0
	GQVGGDVNVEMDAAPGVDLSR	5	1	1	P02533	M11(Oxidation)	2101.98	2.13161e+07	0	1.21976e+07	2.13164e+07	1.97312e+07	1.35436e+07	0	2.511e-06	High	34.68	0.00102122				High	31.01	0.00241713	High	63.83	1.242e-06	High	49.3	3.64218e-05	High	77.63	5.09122e-08	0
	NHEEEMNALR	9	2	2	P02533;Q04695		1242.55	1.48281e+08	0	9.64074e+07	3.84829e+07	1.22998e+07	2.8524e+07	0	6.905e-05	High	34.61	0.000484315	High	41.54	9.46965e-05	High	39.23	0.000137309	High	43.38	6.19917e-05	High	39.66	0.000124365	High	42.85	5.9662e-05	0
	LLEGEDAHLSSSQFSSGSQSSR	6	1	1	P02533		2309.06	1.80443e+08	1.99783e+07	5.70919e+07	7.73518e+07	3.08103e+07	4.83596e+07	0	0.00607	High	33.08	0.000984079	High	33.2	0.000909397	Medium	14.86	0.0702164	High	28.15	0.0035215	High	17.9	0.0308144	High	22.84	0.0109199	0
	ADLEMQIESLKEELAYLK	2	1	1	P02533		2123.09	2.67615e+07	1.82684e+07	0	0	0	0	0	0.00271	High	32.36	0.0019746	High	38.18	0.000562603													1
	MSVEADINGLRR	5	2	1	P02533		1360.7	6.22193e+07	0	8.68646e+07	1.3813e+08	4.03405e+07	5.68044e+07	0	0.02714	High	30.53	0.00641709				High	18.53	0.125552	High	17.93	0.133684	High	23.14	0.0422201	High	24.79	0.0278791	1
	ASLENSLEETKGR	6	2	2	P02533;P08779		1433.72	94981310	1.03332e+07	2.91486e+07	7.74597e+07	1.58735e+07	3.23568e+07	0	0.0002368	High	25.41	0.013236	High	29.86	0.00464743	High	20.71	0.0403361	High	30.8	0.0038677	High	18.15	0.0711956	High	33.59	0.00190322	1
	TIEDLR	6	3	2	P02533;P08779		746.404	0	9.77935e+07	2.6975e+08	4.06532e+08	1.02753e+08	1.96203e+08	0	0.007215	High	18.94	0.123176	High	37.2	0.00183877	Medium	39.18	0.00116554	High	39.14	0.00117632	High	29.89	0.00989754	High	39.08	0.00119269	0
	TEELNREVATNSELVQSGK	3	2	2	P02533;Q04695		2104.05	1.06938e+07	5.0673e+06	0	26172831	0	0	0	0.0002277	High	18.32	0.0449055	High	14.5	0.102896				High	35.56	0.00077832							1
	MSVEADINGLR	1	2	1	P02533		1204.6	0	0	3.39905e+07	0	0	0	0	0.0101							High	43.63	0.000214588										0
	VTMQNLNDRLASYLDK	2	3	3	P13645;P02533;P08779		1880.96	0	0	0	3.00396e+07	0	9.039e+07	0	0.001445										High	17.11	0.09435				High	11.66	0.327523	1
	KNHEEEMNALR	1	2	2	P02533;Q04695		1370.65	1.75841e+07	0	0	0	0	0	0.002	0.0002269	High	36.05	0.000869097																1
	TKYETELNLR	2	1	1	P02533		1266.67	1.47874e+07	0	81366728	0	0	0	0.002	0.0333	High	18.23	0.0608772				Medium	11.37	0.313667										1
	QRPAEIKDYSPYFK	1	1	1	P02533		1741.89	5.0322e+07	0	0	0	0	0	0.002	0.0005925	High	11.03	0.287934																1
	ADLEMQIESLKEELAYLK	1	1	1	P02533	M5(Oxidation)	2139.09	0	0	0	7.55791e+06	0	0	0.002	0.005103										High	10.25	0.363463							1
	ILNEMRDQYEK	2	2	2	P02533;Q04695		1438.7	0	17962281	0	6.76489e+07	0	0	0.003	0.03449				High	20.72	0.0343127				High	10.25	0.401226							1
	SEISELR	3	2	2	P02533;Q04695		833.438	9.89293e+07	0	34758763	32922071	0	0	0.004	0.02033	Medium	29.37	0.00861304				High	14.42	0.26925	High	14.74	0.250125							0
	ILNEMR	3	3	3	P02533;P08779;Q04695	M5(Oxidation)	791.407	6.69637e+07	0	0	3.38211e+07	0	0	0.007	0.04921	Medium	30.4	0.00775209							High	18.96	0.106093							0
	DYSPYFK	4	2	2	P02533;P08779		919.424	3.19172e+08	4.55653e+07	0	0	0	0	0.007	0.05441	Medium	22.04	0.0131286	High	21.49	0.0156107	Medium	23.89	0.00857471				High	11.19	0.167272				0
	NHEEEMNALR	1	2	2	P02533;Q04695	M6(Oxidation)	1258.55	6.27051e+07	0	0	0	0	0	0.011	0.09564	Medium	37.22	0.000237088																0
	ILNEMR	2	3	3	P02533;P08779;Q04695		775.413	0	0	0	1.28578e+08	0	8.2054e+07	0.015	0.1312										Medium	29.56	0.00708239				Medium	23.55	0.0247279	0
	DWYQR	1	3	3	P02533;P08779;Q04695		767.347	2.81951e+07	0	0	0	0	0	0.02	0.1548	Medium	19.76	0.0237784																0
	GSCGIGGGIGGGSSR	1	2	2	P02533;P08779	C3(Carbamidomethyl)	1278.59	1.4932e+07	0	0	0	0	0	0.048	0.2727	Medium	11.01	0.297188																0
P02538	Keratin, type II cytoskeletal 6A OS=Homo sapiens GN=KRT6A PE=1 SV=3 - [K2C6A_HUMAN]	59.57	6	5	44	187	2.49578e+09	9.66901e+08	8.99771e+08	1.61556e+09	6.66735e+08	2.02401e+09	1292.86	55.85	36	55	651.299	38.83	24	32	350.828	23.58	15	19	731.932	39.72	31	39	353.564	21.28	15	17	508.727	28.19	20	25	564	60.0083	8.00146
	Sequence	# PSMs	# Proteins	# Protein Groups	Protein Group Accessions	Modifications	MH+ [Da]	A5: Area	B5: Area	C5: Area	D5: Area	E5: Area	F5: Area	q-Value	PEP	A2	IonScore A2	Exp Value A2	B2	IonScore B2	Exp Value B2	C2	IonScore C2	Exp Value C2	D2	IonScore D2	Exp Value D2	E2	IonScore E2	Exp Value E2	F2	IonScore F2	Exp Value F2	# Missed Cleavages
	NTKQEIAEINR	3	3	2	P02538;P04259		1315.7	187602714	0	0	4.59321e+07	0	0	0	0.0005846	High	79.9	5.42345e-08							High	51.05	3.1802e-05							1
	ADTLTDEINFLR	9	3	2	P02538;P04259		1407.71	1012569161	2.09457e+08	102102208	379335484	41238288	5.37214e+07	0	1.961e-05	High	74.06	1.72764e-07	High	56.63	1.03203e-05	High	35.73	0.00136323	High	55.37	1.27777e-05	High	30.86	0.00360955	High	31.99	0.00271937	0
	NLDLDSIIAEVK	13	7	4	P35908;P13647;P02538;P04259		1329.73	3691211353	1.56675e+09	1.36893e+09	1.97463e+09	5.13027e+08	2.58862e+09	0	1.091e-05	High	63.3	1.80078e-06	High	64.13	1.54547e-06	High	63.39	1.76385e-06	High	69.25	4.75401e-07	High	62.02	2.41802e-06	High	64.94	1.23441e-06	0
	YEELQVTAGR	4	3	1	P02538		1165.59	715204084	3.92715e+07	0	1.10644e+08	0	0	0	0.002724	High	62.55	3.36322e-06	High	31.57	0.00386628				High	24.13	0.0214434							0
	GMQDLVEDFK	2	1	1	P02538		1181.55	132034961	3.19432e+07	0	0	0	0	0	0.003293	High	58.9	4.31564e-06	High	60.86	2.17393e-06													0
	TAAENEFVTLK	2	4	3	P12035;P02538;P04259		1222.63	3.21443e+08	0	0	0	0	0	0	7.403e-05	High	58.04	8.95107e-06																0
	LALDVEIATYR	8	9	5	P35908;P12035;P13647;P02538;P04259		1263.69	1.92892e+08	6.19065e+08	0	0	1.95922e+08	7.04631e+08	0	9.705e-05	High	52.1	2.55887e-05	High	49.21	4.97792e-05	High	27.27	0.00899997	High	30.08	0.00407425	High	18.68	0.0562404	High	52.29	2.44933e-05	0
	AEAESWYQTK	4	4	2	P02538;P04259		1212.55	2.45077e+08	0	0	7.07444e+07	1.12893e+07	0	0	0.0003393	High	51.79	1.98665e-05							High	16.44	0.0601514	High	18.64	0.0471866				0
	TAAENEFVTLKK	8	4	3	P12035;P02538;P04259		1350.72	4.39389e+08	4.57058e+06	6.30807e+07	3.71577e+08	0	41735790	0	4.429e-05	High	51.34	3.15841e-05	High	49.16	4.85356e-05	High	12.22	0.233919	High	41.1	0.000302736				High	15.95	0.113073	1
	SGFSSVSVSR	5	1	1	P02538		1012.51	5.37224e+08	2.70806e+08	6.27214e+07	2.51233e+08	0	35473827	0	0.002354	High	50.6	2.65644e-05	High	51.07	2.38396e-05	High	30.38	0.00279447	High	50.53	2.6996e-05				High	37.08	0.000597448	0
	WTLLQEQGTK	5	4	3	P13647;P02538;P04259		1203.64	6.5808e+08	2.3856e+08	0	5.86838e+08	149403200	149718500	0	0.0001153	High	50.34	4.94714e-05	High	45.59	0.000169776				High	41.46	0.000439415	High	42.48	0.000347436	High	31.89	0.00397993	0
	FASFIDKVR	3	17	7	P35908;Q7Z794;P12035;P13647;P02538;P04259;Q3SY84		1082.6	5.84509e+07	0	0	127150792	0	6.53803e+07	0	0.000254	High	49.74	4.14061e-05							High	56.98	7.81744e-06				High	57.18	7.4656e-06	1
	LLKEYQELMNVK	3	3	2	P02538;P04259		1507.82	6.30528e+07	0	0	9562578	0	0	0	1.663e-05	High	49.36	5.04068e-05							High	12.22	0.20093							1
	LLEGEECR	6	11	5	P35908;P13647;P02538;P04259;Q8N1N4	C7(Carbamidomethyl)	1005.47	2.46201e+07	7.52119e+06	7.60015e+07	40518166	1.61738e+07	3.46965e+07	0	0.0001568	High	42.26	0.000199088	High	33.97	0.0013429	High	41.75	0.000230579	High	35.55	0.000961212	High	34.86	0.00119205	High	42.49	0.000194455	0
	YEDEINKR	14	11	7	P35908;Q7Z794;P12035;P13647;P02538;P04259;P04264		1066.52	3.3775e+08	0	2.61246e+08	2.09779e+08	1.08534e+08	2.49969e+08	0	7.776e-07	High	42.01	0.000336786	High	38.15	0.000819132	High	33.56	0.00235697	High	35.12	0.00164571	High	49.73	5.2143e-05	High	51.51	3.46096e-05	1
	AIGGGLSSVGGGSSTIK	3	2	1	P02538		1447.78	4.82257e+08	2.80214e+06	0	0	0	1.00463e+07	0	0.000171	High	41.63	0.000264521	Medium	17.74	0.0656243										High	24.19	0.0148616	0
	AQYEEIAQR	5	6	4	P35908;P19013;P02538;P04259		1107.54	2.78357e+09	7.14889e+08	0	2131451568	1154298916	2.66122e+09	0	0.001131	High	41.09	0.000392908	High	41.05	0.000325873				High	41.33	0.000298164	High	41.17	0.000309353	High	38.33	0.000609604	0
	QNLEPLFEQYINNLR	10	4	3	P13647;P02538;P04259		1890.98	1.07927e+08	3.602e+07	1.68543e+07	1.37817e+07	1.36913e+07	1.25896e+07	0	0.009809	High	39.3	0.0005757	High	46.75	0.000103561	High	51.99	3.3834e-05	High	22.99	0.0266242	High	40.24	0.000449463	High	30.18	0.00508482	0
	LALDVEIATYRK	5	9	5	P35908;P12035;P13647;P02538;P04259		1391.79	5.76547e+07	6.15463e+07	0	9.84964e+07	5.51611e+07	6.62114e+07	0	2.239e-05	High	35.83	0.000548554	High	27.13	0.00426013				High	42.07	0.000136591	High	12.31	0.129248	High	41.55	0.000153965	1
	YEDEINK	4	12	7	P35908;Q7Z794;P12035;P13647;P02538;P04259;P04264		910.415	3.93359e+07	0	5.90667e+07	9.78733e+07	3.21005e+07	0	0	0.02173	High	34.39	0.00134649				High	34.06	0.00145279	High	39.3	0.000434712	High	35.71	0.000993577				0
	DVDAAYMNKVELQAK	3	4	2	P02538;P04259		1694.84	44986659	0	0	8.61868e+07	0	0	0	0.000121	Medium	31.59	0.00357114							High	30.89	0.00456234							1
	QLDSIVGER	6	3	2	P13647;P02538		1016.54	587670250	1.80967e+07	2.97937e+08	5.78793e+08	0	376954538	0	0.007821	High	30.93	0.0051663	Medium	17.94	0.0932026	High	15.8	0.152556	High	23.72	0.0246279				High	25.7	0.0166875	0
	NKYEDEINK	7	7	4	P13647;P02538;P04259;P04264		1152.55	43776700	1.69886e+07	75894898	4.92678e+07	2.00366e+07	32269624	0	0.02296	High	22.68	0.026436	High	34.53	0.001709	High	38.91	0.000623364	High	37.58	0.000864182	High	31.01	0.00384363	High	22.92	0.0247595	1
	QNLEPLFEQYINNLRR	6	4	3	P13647;P02538;P04259		2047.07	1.31339e+08	27947712	0	1.35325e+08	0	1.00852e+08	0	4.593e-07	High	18.88	0.0427085	High	19.54	0.0350195				High	23.67	0.0150338				High	26.28	0.00777166	1
	FASFIDK	8	18	8	P35908;Q7Z794;P12035;P19013;P13647;P02538;P04259;Q3SY84		827.43	0	2.36676e+08	820822774	740593962	3.32879e+08	822202434	0	0.01024				High	53.29	2.57847e-05	High	34.84	0.00180452	High	35.75	0.0014634	High	34.54	0.00193358	High	36.02	0.00137519	0
	FLEQQNK	2	18	6	P08670;P12035;P13647;P02538;P04259;Q8N1N4		906.468	0	0	5.09562e+08	0	3.23008e+08	0	0	0.009715							Medium	36.94	0.00188141				High	36.53	0.00206768				0
	AEAESWYQTKYEELQVTAGR	1	3	1	P02538		2359.12	0	0	0	1.67414e+07	0	0	0	7.797e-09										High	65.64	9.14208e-07							1
	KLLEGEECR	2	10	4	P35908;P13647;P02538;P04259	C8(Carbamidomethyl)	1133.56	0	0	0	4.13536e+06	0	2.83645e+06	0	0.001526										High	25.34	0.0172525				High	24.15	0.0224986	1
	TLNNKFASFIDK	1	12	5	P35908;P12035;P13647;P02538;P04259		1397.74	0	0	0	0	0	1.01836e+07	0	0.0004433																High	19.08	0.0642693	1
	ISIGGGSCAISGGYGSR	1	3	2	P02538;P04259	C8(Carbamidomethyl)	1598.76	3.55772e+07	0	0	0	0	0	0.002	0.0004446	High	94.4	1.63385e-09																0
	NKLEGLEDALQK	7	3	2	P02538;P04259		1357.73	2.18375e+08	9.10885e+06	0	50997748	0	0	0.002	0.01379	High	43.89	0.000187827	Medium	23.59	0.019251				High	22.51	0.0246861							1
	QEIAEINR	3	3	2	P02538;P04259		972.511	4.81475e+08	4.70027e+07	0	8.70202e+07	0	0	0.002	0.008161	High	42.06	0.000308039	High	39.96	0.00049958				High	29.44	0.00574502							0
	ALYDAELSQMQTHISDTSVVLSMDNNR	1	3	2	P02538;P04259	M10(Oxidation); M23(Oxidation)	3070.4	1.71651e+07	0	0	0	0	0	0.002	0.01359	High	33.51	0.000668484																0
	SRAEAESWYQTK	3	4	2	P02538;P04259		1455.69	201078498	0	1.35011e+07	0	0	0	0.002	0.0004931	High	29	0.00446919				Medium	12.83	0.14854										1
	LRSEIDHVK	2	3	2	P02538;P04259		1096.61	1.3052e+08	4.83621e+06	0	0	0	0	0.002	0.001924	High	27.34	0.00738006	High	12.48	0.194903													1
	SLYGLGGSK	2	3	2	P02538;P04259		881.471	0	5.26843e+06	0	59918188	0	0	0.003	0.02599				High	33.54	0.00161545				High	27.42	0.00661139							0
	RQLDSIVGER	1	3	2	P13647;P02538		1172.64	0	0	0	0	0	0	0.004	0.05291	High	19.16	0.0509623																1
	LDSELR	1	9	4	P13647;P02538;P04259;Q3SY84		732.389	0	0	0	1.58734e+08	0	0	0.004	0.009098										High	42.9	0.000641077							0
	GFSANSAR	4	3	2	P02538;P04259		809.391	9.71503e+07	0	0	3.20187e+07	0	0	0.005	0.02355	Medium	34.95	0.000895691	Medium	19.45	0.0238352				High	21.71	0.0188868							0
	GRLDSELR	5	5	3	P13647;P02538;P04259		945.511	2.76451e+08	0	1.34633e+08	2.33119e+08	7.0201e+07	145755940	0.005	0.03714	Medium	32.81	0.00382228				High	33.47	0.0030585	Medium	33.14	0.00329996	High	32.55	0.00397472	High	32.36	0.0039492	1
	GSGGLGGACGGAGFGSR	1	3	2	P02538;P04259	C9(Carbamidomethyl)	1424.63	2.81178e+07	0	0	0	0	0	0.006	0.06763	High	32.82	0.00104479																0
	EYQELMNVK	1	4	2	P02538;P04259		1153.56	0	8.32895e+06	0	0	0	0	0.008	0.09894				High	12.38	0.234129													0
	DVDAAYMNK	1	6	3	P13647;P02538;P04259	M7(Oxidation)	1042.45	0	0	0	9.57643e+06	0	0	0.013	0.1073										Medium	22.75	0.00716694							0
	DVDAAYMNK	1	6	3	P13647;P02538;P04259		1026.46	85544922	0	0	0	0	0	0.018	0.1331	Medium	29.89	0.00210259																0
	RGFSANSAR	1	3	2	P02538;P04259		965.492	3.96994e+07	0	0	0	0	0	0.021	0.1579	Medium	45.51	0.000154655																1
P04259	Keratin, type II cytoskeletal 6B OS=Homo sapiens GN=KRT6B PE=1 SV=5 - [K2C6B_HUMAN]	58.87	6	3	42	192	3.61849e+09	1.06166e+09	2.27853e+09	3.50247e+09	1.41184e+09	3.68631e+09	1294.88	54.26	34	53	684.643	33.69	21	31	458.439	25	15	21	798.7	39.01	30	41	441.425	23.05	16	19	600.197	27.48	20	27	564	60.0303	8.00146
	Sequence	# PSMs	# Proteins	# Protein Groups	Protein Group Accessions	Modifications	MH+ [Da]	A5: Area	B5: Area	C5: Area	D5: Area	E5: Area	F5: Area	q-Value	PEP	A2	IonScore A2	Exp Value A2	B2	IonScore B2	Exp Value B2	C2	IonScore C2	Exp Value C2	D2	IonScore D2	Exp Value D2	E2	IonScore E2	Exp Value E2	F2	IonScore F2	Exp Value F2	# Missed Cleavages
	NTKQEIAEINR	3	3	2	P02538;P04259		1315.7	187602714	0	0	4.59321e+07	0	0	0	0.0005846	High	79.9	5.42345e-08							High	51.05	3.1802e-05							1
	ADTLTDEINFLR	9	3	2	P02538;P04259		1407.71	1012569161	2.09457e+08	102102208	379335484	41238288	5.37214e+07	0	1.961e-05	High	74.06	1.72764e-07	High	56.63	1.03203e-05	High	35.73	0.00136323	High	55.37	1.27777e-05	High	30.86	0.00360955	High	31.99	0.00271937	0
	YEELQITAGR	18	2	2	P04259;P04264		1179.6	4.3807e+09	9.03327e+08	4.64585e+09	6.40134e+09	2.56819e+09	5809081084	0	9.282e-05	High	66.08	1.04807e-06	High	62.86	2.61391e-06	High	63.18	1.99548e-06	High	63.09	2.03727e-06	High	63.17	2.04828e-06	High	62.7	2.36294e-06	0
	NLDLDSIIAEVK	13	7	4	P35908;P13647;P02538;P04259		1329.73	3691211353	1.56675e+09	1.36893e+09	1.97463e+09	5.13027e+08	2.58862e+09	0	1.091e-05	High	63.3	1.80078e-06	High	64.13	1.54547e-06	High	63.39	1.76385e-06	High	69.25	4.75401e-07	High	62.02	2.41802e-06	High	64.94	1.23441e-06	0
	TAAENEFVTLK	2	4	3	P12035;P02538;P04259		1222.63	3.21443e+08	0	0	0	0	0	0	7.403e-05	High	58.04	8.95107e-06																0
	LALDVEIATYR	8	9	5	P35908;P12035;P13647;P02538;P04259		1263.69	1.92892e+08	6.19065e+08	0	0	1.95922e+08	7.04631e+08	0	9.705e-05	High	52.1	2.55887e-05	High	49.21	4.97792e-05	High	27.27	0.00899997	High	30.08	0.00407425	High	18.68	0.0562404	High	52.29	2.44933e-05	0
	AEAESWYQTK	4	4	2	P02538;P04259		1212.55	2.45077e+08	0	0	7.07444e+07	1.12893e+07	0	0	0.0003393	High	51.79	1.98665e-05							High	16.44	0.0601514	High	18.64	0.0471866				0
	TAAENEFVTLKK	8	4	3	P12035;P02538;P04259		1350.72	4.39389e+08	4.57058e+06	6.30807e+07	3.71577e+08	0	41735790	0	4.429e-05	High	51.34	3.15841e-05	High	49.16	4.85356e-05	High	12.22	0.233919	High	41.1	0.000302736				High	15.95	0.113073	1
	WTLLQEQGTK	5	4	3	P13647;P02538;P04259		1203.64	6.5808e+08	2.3856e+08	0	5.86838e+08	149403200	149718500	0	0.0001153	High	50.34	4.94714e-05	High	45.59	0.000169776				High	41.46	0.000439415	High	42.48	0.000347436	High	31.89	0.00397993	0
	FASFIDKVR	3	17	7	P35908;Q7Z794;P12035;P13647;P02538;P04259;Q3SY84		1082.6	5.84509e+07	0	0	127150792	0	6.53803e+07	0	0.000254	High	49.74	4.14061e-05							High	56.98	7.81744e-06				High	57.18	7.4656e-06	1
	LLKEYQELMNVK	3	3	2	P02538;P04259		1507.82	6.30528e+07	0	0	9562578	0	0	0	1.663e-05	High	49.36	5.04068e-05							High	12.22	0.20093							1
	LLEGEECR	6	11	5	P35908;P13647;P02538;P04259;Q8N1N4	C7(Carbamidomethyl)	1005.47	2.46201e+07	7.52119e+06	7.60015e+07	40518166	1.61738e+07	3.46965e+07	0	0.0001568	High	42.26	0.000199088	High	33.97	0.0013429	High	41.75	0.000230579	High	35.55	0.000961212	High	34.86	0.00119205	High	42.49	0.000194455	0
	YEDEINKR	14	11	7	P35908;Q7Z794;P12035;P13647;P02538;P04259;P04264		1066.52	3.3775e+08	0	2.61246e+08	2.09779e+08	1.08534e+08	2.49969e+08	0	7.776e-07	High	42.01	0.000336786	High	38.15	0.000819132	High	33.56	0.00235697	High	35.12	0.00164571	High	49.73	5.2143e-05	High	51.51	3.46096e-05	1
	AQYEEIAQR	5	6	4	P35908;P19013;P02538;P04259		1107.54	2.78357e+09	7.14889e+08	0	2131451568	1154298916	2.66122e+09	0	0.001131	High	41.09	0.000392908	High	41.05	0.000325873				High	41.33	0.000298164	High	41.17	0.000309353	High	38.33	0.000609604	0
	QNLEPLFEQYINNLR	10	4	3	P13647;P02538;P04259		1890.98	1.07927e+08	3.602e+07	1.68543e+07	1.37817e+07	1.36913e+07	1.25896e+07	0	0.009809	High	39.3	0.0005757	High	46.75	0.000103561	High	51.99	3.3834e-05	High	22.99	0.0266242	High	40.24	0.000449463	High	30.18	0.00508482	0
	LALDVEIATYRK	5	9	5	P35908;P12035;P13647;P02538;P04259		1391.79	5.76547e+07	6.15463e+07	0	9.84964e+07	5.51611e+07	6.62114e+07	0	2.239e-05	High	35.83	0.000548554	High	27.13	0.00426013				High	42.07	0.000136591	High	12.31	0.129248	High	41.55	0.000153965	1
	YEDEINK	4	12	7	P35908;Q7Z794;P12035;P13647;P02538;P04259;P04264		910.415	3.93359e+07	0	5.90667e+07	9.78733e+07	3.21005e+07	0	0	0.02173	High	34.39	0.00134649				High	34.06	0.00145279	High	39.3	0.000434712	High	35.71	0.000993577				0
	DVDAAYMNKVELQAK	3	4	2	P02538;P04259		1694.84	44986659	0	0	8.61868e+07	0	0	0	0.000121	Medium	31.59	0.00357114							High	30.89	0.00456234							1
	NKYEDEINK	7	7	4	P13647;P02538;P04259;P04264		1152.55	43776700	1.69886e+07	75894898	4.92678e+07	2.00366e+07	32269624	0	0.02296	High	22.68	0.026436	High	34.53	0.001709	High	38.91	0.000623364	High	37.58	0.000864182	High	31.01	0.00384363	High	22.92	0.0247595	1
	QNLEPLFEQYINNLRR	6	4	3	P13647;P02538;P04259		2047.07	1.31339e+08	27947712	0	1.35325e+08	0	1.00852e+08	0	4.593e-07	High	18.88	0.0427085	High	19.54	0.0350195				High	23.67	0.0150338				High	26.28	0.00777166	1
	FASFIDK	8	18	8	P35908;Q7Z794;P12035;P19013;P13647;P02538;P04259;Q3SY84		827.43	0	2.36676e+08	820822774	740593962	3.32879e+08	822202434	0	0.01024				High	53.29	2.57847e-05	High	34.84	0.00180452	High	35.75	0.0014634	High	34.54	0.00193358	High	36.02	0.00137519	0
	FLEQQNK	2	18	6	P08670;P12035;P13647;P02538;P04259;Q8N1N4		906.468	0	0	5.09562e+08	0	3.23008e+08	0	0	0.009715							Medium	36.94	0.00188141				High	36.53	0.00206768				0
	VLDTKWTLLQEQGTK	2	3	2	P13647;P04259		1759.96	0	0	0	4.80491e+07	0	31456198	0	0.001238										High	38.7	0.000330496				High	33.11	0.00114833	1
	KLLEGEECR	2	10	4	P35908;P13647;P02538;P04259	C8(Carbamidomethyl)	1133.56	0	0	0	4.13536e+06	0	2.83645e+06	0	0.001526										High	25.34	0.0172525				High	24.15	0.0224986	1
	TLNNKFASFIDK	1	12	5	P35908;P12035;P13647;P02538;P04259		1397.74	0	0	0	0	0	1.01836e+07	0	0.0004433																High	19.08	0.0642693	1
	ISIGGGSCAISGGYGSR	1	3	2	P02538;P04259	C8(Carbamidomethyl)	1598.76	3.55772e+07	0	0	0	0	0	0.002	0.0004446	High	94.4	1.63385e-09																0
	NKLEGLEDALQK	7	3	2	P02538;P04259		1357.73	2.18375e+08	9.10885e+06	0	50997748	0	0	0.002	0.01379	High	43.89	0.000187827	Medium	23.59	0.019251				High	22.51	0.0246861							1
	QEIAEINR	3	3	2	P02538;P04259		972.511	4.81475e+08	4.70027e+07	0	8.70202e+07	0	0	0.002	0.008161	High	42.06	0.000308039	High	39.96	0.00049958				High	29.44	0.00574502							0
	ATGGGLSSVGGGSSTIK	4	1	1	P04259		1435.74	1.24041e+08	17499180	6.99584e+06	0	0	4.1109e+06	0.002	0.01068	High	35.69	0.00117352	Medium	16.19	0.108196	High	11.46	0.292943							Medium	16.59	0.108544	0
	SGFSSISVSR	2	2	1	P04259		1026.52	4.06005e+08	0	0	202052104	0	0	0.002	0.00184	High	34.2	0.0016158							High	17.48	0.0741392							0
	ALYDAELSQMQTHISDTSVVLSMDNNR	1	3	2	P02538;P04259	M10(Oxidation); M23(Oxidation)	3070.4	1.71651e+07	0	0	0	0	0	0.002	0.01359	High	33.51	0.000668484																0
	SRAEAESWYQTK	3	4	2	P02538;P04259		1455.69	201078498	0	1.35011e+07	0	0	0	0.002	0.0004931	High	29	0.00446919				Medium	12.83	0.14854										1
	LRSEIDHVK	2	3	2	P02538;P04259		1096.61	1.3052e+08	4.83621e+06	0	0	0	0	0.002	0.001924	High	27.34	0.00738006	High	12.48	0.194903													1
	NMQDLVEDLK	1	2	1	P04259		1204.59	89122353	0	0	0	0	0	0.002	0.01463	High	19	0.0572811																0
	SLYGLGGSK	2	3	2	P02538;P04259		881.471	0	5.26843e+06	0	59918188	0	0	0.003	0.02599				High	33.54	0.00161545				High	27.42	0.00661139							0
	LDSELR	1	9	4	P13647;P02538;P04259;Q3SY84		732.389	0	0	0	1.58734e+08	0	0	0.004	0.009098										High	42.9	0.000641077							0
	GFSANSAR	4	3	2	P02538;P04259		809.391	9.71503e+07	0	0	3.20187e+07	0	0	0.005	0.02355	Medium	34.95	0.000895691	Medium	19.45	0.0238352				High	21.71	0.0188868							0
	GRLDSELR	5	5	3	P13647;P02538;P04259		945.511	2.76451e+08	0	1.34633e+08	2.33119e+08	7.0201e+07	145755940	0.005	0.03714	Medium	32.81	0.00382228				High	33.47	0.0030585	Medium	33.14	0.00329996	High	32.55	0.00397472	High	32.36	0.0039492	1
	GSGGLGGACGGAGFGSR	1	3	2	P02538;P04259	C9(Carbamidomethyl)	1424.63	2.81178e+07	0	0	0	0	0	0.006	0.06763	High	32.82	0.00104479																0
	EYQELMNVK	1	4	2	P02538;P04259		1153.56	0	8.32895e+06	0	0	0	0	0.008	0.09894				High	12.38	0.234129													0
	DVDAAYMNK	1	6	3	P13647;P02538;P04259	M7(Oxidation)	1042.45	0	0	0	9.57643e+06	0	0	0.013	0.1073										Medium	22.75	0.00716694							0
	DVDAAYMNK	1	6	3	P13647;P02538;P04259		1026.46	85544922	0	0	0	0	0	0.018	0.1331	Medium	29.89	0.00210259																0
	RGFSANSAR	1	3	2	P02538;P04259		965.492	3.96994e+07	0	0	0	0	0	0.021	0.1579	Medium	45.51	0.000154655																1
P06702	Protein S100-A9 OS=Homo sapiens GN=S100A9 PE=1 SV=1 - [S10A9_HUMAN]	56.14	1	6	6	17	1.30194e+08	3.10841e+06	1.70957e+07	3.34667e+06	0	0	133.819	49.12	5	9	31.795	12.28	2	3	38.7979	25.44	3	4	0	7.02	1	1						0			114	13.2335	6.12549
	Sequence	# PSMs	# Proteins	# Protein Groups	Protein Group Accessions	Modifications	MH+ [Da]	A5: Area	B5: Area	C5: Area	D5: Area	E5: Area	F5: Area	q-Value	PEP	A2	IonScore A2	Exp Value A2	B2	IonScore B2	Exp Value B2	C2	IonScore C2	Exp Value C2	D2	IonScore D2	Exp Value D2	E2	IonScore E2	Exp Value E2	F2	IonScore F2	Exp Value F2	# Missed Cleavages
	VIEHIMEDLDTNADK	3	1	1	P06702		1742.83	2.98505e+07	0	1.85133e+07	0	0	0	0	2.051e-05	High	48.12	4.16259e-05				High	19.3	0.0311348										0
	NIETIINTFHQYSVK	3	1	1	P06702		1806.94	1.38469e+08	0	0	0	0	0	0	2.5e-05	High	36.19	0.000781418																0
	LGHPDTLNQGEFK	2	1	1	P06702		1455.72	1.83629e+08	0	0	0	0	0	0.002	0.01116	High	23.86	0.0215854																0
	MSQLER	5	1	1	P06702		763.377	4.67739e+07	0	2.27654e+07	0	0	0	0.004	0.05148	High	43.93	0.000333775	Medium	28.84	0.01058	Medium	32.09	0.00500593										0
	DLQNFLK	1	1	1	P06702		877.478	68483429	0	0	0	0	0	0.016	0.1222	Medium	18.39	0.0992409																0
	LTWASHEK	3	1	1	P06702		971.493	0	3.10841e+06	1.00083e+07	3.34667e+06	0	0	0.021	0.202				Medium	16.76	0.0822365	Medium	24.52	0.0137741	Medium	13.61	0.165495							0
P13647	Keratin, type II cytoskeletal 5 OS=Homo sapiens GN=KRT5 PE=1 SV=3 - [K2C5_HUMAN]	50.17	6	22	43	226	1.64565e+09	8.21863e+08	8.99771e+08	1.10069e+09	4.30625e+08	1.37182e+09	957.789	44.24	34	48	691.164	36.61	26	35	635.853	36.44	26	32	750.991	42.37	35	41	442.646	34.41	24	26	819.315	47.63	36	44	590	62.34	7.73779
	Sequence	# PSMs	# Proteins	# Protein Groups	Protein Group Accessions	Modifications	MH+ [Da]	A5: Area	B5: Area	C5: Area	D5: Area	E5: Area	F5: Area	q-Value	PEP	A2	IonScore A2	Exp Value A2	B2	IonScore B2	Exp Value B2	C2	IonScore C2	Exp Value C2	D2	IonScore D2	Exp Value D2	E2	IonScore E2	Exp Value E2	F2	IonScore F2	Exp Value F2	# Missed Cleavages
	YEELQQTAGR	7	1	1	P13647		1194.57	5.23617e+08	0	3.53068e+08	3.43774e+08	1.93835e+08	3.00385e+08	0	0.0001309	High	71.14	3.65337e-07	High	21.16	0.0382798	High	62.38	2.91939e-06	High	67.9	8.75777e-07	High	70.75	4.20698e-07	High	68.5	7.6277e-07	0
	VDALMDEINFMK	4	1	1	P13647	M11(Oxidation)	1441.67	2.46508e+07	0	1.77354e+07	0	0	1.43954e+07	0	1.557e-05	High	65.13	8.43981e-07				High	32.57	0.00193673							Medium	13.77	0.123829	0
	NLDLDSIIAEVK	13	7	4	P35908;P13647;P02538;P04259		1329.73	3691211353	1.56675e+09	1.36893e+09	1.97463e+09	5.13027e+08	2.58862e+09	0	1.091e-05	High	63.3	1.80078e-06	High	64.13	1.54547e-06	High	63.39	1.76385e-06	High	69.25	4.75401e-07	High	62.02	2.41802e-06	High	64.94	1.23441e-06	0
	QSSVSFR	5	1	1	P13647		810.41	1.41507e+08	4.71423e+07	2.68964e+07	5.47919e+07	3.16286e+07	0	0	0.0203	High	58.12	3.0834e-06	High	35.31	0.000794994	High	39.37	0.000265906	High	38.86	0.000351046	High	38.25	0.000403984				0
	LALDVEIATYR	8	9	5	P35908;P12035;P13647;P02538;P04259		1263.69	1.92892e+08	6.19065e+08	0	0	1.95922e+08	7.04631e+08	0	9.705e-05	High	52.1	2.55887e-05	High	49.21	4.97792e-05	High	27.27	0.00899997	High	30.08	0.00407425	High	18.68	0.0562404	High	52.29	2.44933e-05	0
	WTLLQEQGTK	5	4	3	P13647;P02538;P04259		1203.64	6.5808e+08	2.3856e+08	0	5.86838e+08	149403200	149718500	0	0.0001153	High	50.34	4.94714e-05	High	45.59	0.000169776				High	41.46	0.000439415	High	42.48	0.000347436	High	31.89	0.00397993	0
	FASFIDKVR	3	17	7	P35908;Q7Z794;P12035;P13647;P02538;P04259;Q3SY84		1082.6	5.84509e+07	0	0	127150792	0	6.53803e+07	0	0.000254	High	49.74	4.14061e-05							High	56.98	7.81744e-06				High	57.18	7.4656e-06	1
	SLYNLGGSK	4	1	1	P13647		938.494	149164277	52058098	0	0	0	8.66763e+07	0	4.311e-05	High	46.8	9.1929e-05	High	36.3	0.000750153										High	43.54	0.000141628	0
	TTAENEFVMLK	4	1	1	P13647		1282.63	53695913	2.89983e+07	0	6.63489e+07	0	3.8514e+07	0	4.6e-05	High	43.6	0.000154963	High	16.2	0.0983521				High	16.89	0.0757185				High	14.04	0.161727	0
	LLEGEECR	6	11	5	P35908;P13647;P02538;P04259;Q8N1N4	C7(Carbamidomethyl)	1005.47	2.46201e+07	7.52119e+06	7.60015e+07	40518166	1.61738e+07	3.46965e+07	0	0.0001568	High	42.26	0.000199088	High	33.97	0.0013429	High	41.75	0.000230579	High	35.55	0.000961212	High	34.86	0.00119205	High	42.49	0.000194455	0
	YEDEINKR	14	11	7	P35908;Q7Z794;P12035;P13647;P02538;P04259;P04264		1066.52	3.3775e+08	0	2.61246e+08	2.09779e+08	1.08534e+08	2.49969e+08	0	7.776e-07	High	42.01	0.000336786	High	38.15	0.000819132	High	33.56	0.00235697	High	35.12	0.00164571	High	49.73	5.2143e-05	High	51.51	3.46096e-05	1
	ISISTSGGSFR	9	1	1	P13647		1111.57	4.61421e+08	1.51792e+08	4.70115e+08	5.3595e+08	445968824	6.3953e+08	0	0.0009641	High	40.55	0.00035242	High	52.88	2.06091e-05	High	45.53	0.000128753	High	52.82	2.7687e-05	Medium	10.33	0.49122	High	46.34	0.000106846	0
	TEAESWYQTK	3	1	1	P13647		1242.56	1.00194e+08	0	0	5.15432e+07	0	82663974	0	0.001633	High	39.83	0.000270379							High	33.84	0.00107392				High	45.47	7.0948e-05	0
	SFSTASAITPSVSR	6	1	1	P13647		1410.72	1.9924e+08	1.12025e+08	0	1.62663e+08	9.42914e+07	9.78924e+07	0	3.247e-08	High	39.65	0.000422731	High	60.07	3.83764e-06	High	55.03	1.2248e-05	High	55.53	1.0916e-05	High	40.73	0.000329659	High	55.38	1.12996e-05	0
	QNLEPLFEQYINNLR	10	4	3	P13647;P02538;P04259		1890.98	1.07927e+08	3.602e+07	1.68543e+07	1.37817e+07	1.36913e+07	1.25896e+07	0	0.009809	High	39.3	0.0005757	High	46.75	0.000103561	High	51.99	3.3834e-05	High	22.99	0.0266242	High	40.24	0.000449463	High	30.18	0.00508482	0
	TSFTSVSR	6	1	1	P13647		884.447	4.11647e+08	1.0669e+08	124232919	1.85585e+08	1.07021e+08	106211038	0	0.0001158	High	36.66	0.000668901	High	38.58	0.000429894	High	36.79	0.000649175	High	38.52	0.000435875	High	33.95	0.00124842	High	38.5	0.000437887	0
	LALDVEIATYRK	5	9	5	P35908;P12035;P13647;P02538;P04259		1391.79	5.76547e+07	6.15463e+07	0	9.84964e+07	5.51611e+07	6.62114e+07	0	2.239e-05	High	35.83	0.000548554	High	27.13	0.00426013				High	42.07	0.000136591	High	12.31	0.129248	High	41.55	0.000153965	1
	YEDEINK	4	12	7	P35908;Q7Z794;P12035;P13647;P02538;P04259;P04264		910.415	3.93359e+07	0	5.90667e+07	9.78733e+07	3.21005e+07	0	0	0.02173	High	34.39	0.00134649				High	34.06	0.00145279	High	39.3	0.000434712	High	35.71	0.000993577				0
	QLDSIVGER	6	3	2	P13647;P02538		1016.54	587670250	1.80967e+07	2.97937e+08	5.78793e+08	0	376954538	0	0.007821	High	30.93	0.0051663	Medium	17.94	0.0932026	High	15.8	0.152556	High	23.72	0.0246279				High	25.7	0.0166875	0
	NMQDLVEDFK	6	1	1	P13647		1238.57	1.04798e+08	7.50261e+07	9.33454e+07	4.22413e+07	2.1656e+07	68528317	0	0.0005822	High	29.8	0.00293196	High	66.14	7.05339e-07	High	38.48	0.000383146	High	38.6	0.000427919	High	13.86	0.11101	High	10.56	0.246126	0
	HEISEMNR	7	1	1	P13647		1015.46	8.03635e+07	0	8.41236e+07	4.34234e+07	2.12113e+07	4.17268e+07	0	0.003152	High	26.5	0.00347002	High	31.03	0.00130162	High	13.28	0.0728336	High	19.75	0.0174777	High	14.72	0.0522795	High	27.65	0.00283455	0
	LRAEIDNVK	4	1	1	P13647		1057.6	4.50854e+07	1.21147e+07	2.39844e+07	0	0	2.84289e+07	0	0.0111	High	24.45	0.0193818	High	26.97	0.0106482	High	22.34	0.0309226							High	22.47	0.0297276	1
	NKYEDEINK	7	7	4	P13647;P02538;P04259;P04264		1152.55	43776700	1.69886e+07	75894898	4.92678e+07	2.00366e+07	32269624	0	0.02296	High	22.68	0.026436	High	34.53	0.001709	High	38.91	0.000623364	High	37.58	0.000864182	High	31.01	0.00384363	High	22.92	0.0247595	1
	QNLEPLFEQYINNLRR	6	4	3	P13647;P02538;P04259		2047.07	1.31339e+08	27947712	0	1.35325e+08	0	1.00852e+08	0	4.593e-07	High	18.88	0.0427085	High	19.54	0.0350195				High	23.67	0.0150338				High	26.28	0.00777166	1
	NTKHEISEMNR	6	1	1	P13647		1358.65	2.63709e+07	0	2.69886e+07	2.61234e+07	1.61914e+07	2.83987e+07	0	0.001224	High	17.42	0.0579629	High	25.2	0.0117778	High	36.43	0.000887288	High	27.72	0.00684629	High	20.86	0.0332242	High	26.29	0.00751883	1
	TEAESWYQTKYEELQQTAGR	6	1	1	P13647		2418.12	1.27318e+07	2.15519e+07	1.2021e+07	3.94354e+07	1.75386e+07	33029517	0	9.457e-11	High	15.06	0.0608183	High	42.09	0.000117423	High	51.48	1.38687e-05	High	38.37	0.000283815	High	21.96	0.0124175	High	64.43	7.03128e-07	1
	FASFIDK	8	18	8	P35908;Q7Z794;P12035;P19013;P13647;P02538;P04259;Q3SY84		827.43	0	2.36676e+08	820822774	740593962	3.32879e+08	822202434	0	0.01024				High	53.29	2.57847e-05	High	34.84	0.00180452	High	35.75	0.0014634	High	34.54	0.00193358	High	36.02	0.00137519	0
	VDALMDEINFMK	2	1	1	P13647		1425.67	0	7.88612e+07	98571750	0	0	0	0	0.0001421				High	22.81	0.017017	High	46.58	9.23101e-05										0
	FLEQQNK	2	18	6	P08670;P12035;P13647;P02538;P04259;Q8N1N4		906.468	0	0	5.09562e+08	0	3.23008e+08	0	0	0.009715							Medium	36.94	0.00188141				High	36.53	0.00206768				0
	SRTEAESWYQTK	5	1	1	P13647		1485.7	0	0	3.05079e+07	4.0806e+07	0	5.18404e+07	0	1.668e-05							High	17.4	0.0536812	High	26.66	0.00647323				High	29.52	0.00362981	1
	DVDAAYMNKVELEAK	4	2	1	P13647		1695.83	0	0	0	5.23097e+07	0	18568427	0	9.03e-09							High	13.59	0.170634	High	34.52	0.00137741				High	36.11	0.000869417	1
	VLDTKWTLLQEQGTK	2	3	2	P13647;P04259		1759.96	0	0	0	4.80491e+07	0	31456198	0	0.001238										High	38.7	0.000330496				High	33.11	0.00114833	1
	KLLEGEECR	2	10	4	P35908;P13647;P02538;P04259	C8(Carbamidomethyl)	1133.56	0	0	0	4.13536e+06	0	2.83645e+06	0	0.001526										High	25.34	0.0172525				High	24.15	0.0224986	1
	LAELEEALQK	1	1	1	P13647		1143.63	0	0	0	0	0	132393188	0	0.006303																High	40.26	0.000372046	0
	TLNNKFASFIDK	1	12	5	P35908;P12035;P13647;P02538;P04259		1397.74	0	0	0	0	0	1.01836e+07	0	0.0004433																High	19.08	0.0642693	1
	AEIDNVK	5	1	1	P13647		788.415	3.80405e+07	0	2.92981e+07	2.39586e+07	1.31247e+07	1.14563e+07	0.001	0.07075	High	31.83	0.00446179				High	29.18	0.00893782	High	30.34	0.00628795	Medium	15.91	0.174385	Medium	17.15	0.131072	0
	AQYEEIANR	8	1	1	P13647		1093.53	5.34042e+08	279772314	4.30294e+08	4.80306e+08	2.74498e+08	5.11996e+08	0.002	0.01453	High	40.03	0.000600835	High	40.12	0.000588512	Medium	20.77	0.0406202	High	25.25	0.017166	Medium	13.39	0.249687	High	31.16	0.00463186	0
	GLGVGFGSGGGSSSSVK	4	1	1	P13647		1439.71	63311192	0	0	1.45479e+07	1.11125e+07	3.95913e+06	0.002	0.002123	High	37.5	0.000666855							High	22.5	0.0222125	Medium	11.75	0.263996	Medium	13.91	0.156481	0
	NMQDLVEDFK	1	1	1	P13647	M2(Oxidation)	1254.57	2.09706e+07	0	0	0	0	0	0.002	0.03264	High	25.65	0.00626221																0
	EYQELMNTK	3	1	1	P13647	M6(Oxidation)	1171.53	3.20763e+07	0	0	1.78782e+07	0	1.21662e+07	0.002	0.01079	High	22.99	0.0113027							High	19.29	0.0264961				High	13.99	0.0897806	0
	EYQELMNTK	1	1	1	P13647		1155.53	8.42056e+07	0	0	0	0	0	0.002	0.02051	High	15.4	0.0994991																0
	VDALMDEINFMK	1	1	1	P13647	M5(Oxidation); M11(Oxidation)	1457.67	1.44677e+07	0	0	0	0	0	0.003	0.04382	High	16.1	0.058913																0
	RQLDSIVGER	1	3	2	P13647;P02538		1172.64	0	0	0	0	0	0	0.004	0.05291	High	19.16	0.0509623																1
	LDSELR	1	9	4	P13647;P02538;P04259;Q3SY84		732.389	0	0	0	1.58734e+08	0	0	0.004	0.009098										High	42.9	0.000641077							0
	GRLDSELR	5	5	3	P13647;P02538;P04259		945.511	2.76451e+08	0	1.34633e+08	2.33119e+08	7.0201e+07	145755940	0.005	0.03714	Medium	32.81	0.00382228				High	33.47	0.0030585	Medium	33.14	0.00329996	High	32.55	0.00397472	High	32.36	0.0039492	1
	SLYNLGGSKR	2	1	1	P13647		1094.59	1.25614e+07	6.16156e+06	0	0	0	0	0.012	0.1067	Medium	17.66	0.041992	Medium	16.15	0.087358													1
	DVDAAYMNK	1	6	3	P13647;P02538;P04259	M7(Oxidation)	1042.45	0	0	0	9.57643e+06	0	0	0.013	0.1073										Medium	22.75	0.00716694							0
	DVDAAYMNK	1	6	3	P13647;P02538;P04259		1026.46	85544922	0	0	0	0	0	0.018	0.1331	Medium	29.89	0.00210259																0
	TTAENEFVMLK	1	1	1	P13647	M9(Oxidation)	1298.63	0	5.24044e+06	0	0	0	0	0.027	0.1876				Medium	11.72	0.259096													0
Q04695	Keratin, type I cytoskeletal 17 OS=Homo sapiens GN=KRT17 PE=1 SV=2 - [K1C17_HUMAN]	46.76	6	10	24	131	3.09913e+09	7.74438e+08	3.41083e+09	3587271878	1840300874	4.54639e+09	702.324	45.6	23	36	419.16	24.54	13	22	307.513	18.98	10	18	471.034	28.47	16	26	249.495	13.89	7	12	385.269	19.68	10	17	432	48.076	5.021
	Sequence	# PSMs	# Proteins	# Protein Groups	Protein Group Accessions	Modifications	MH+ [Da]	A5: Area	B5: Area	C5: Area	D5: Area	E5: Area	F5: Area	q-Value	PEP	A2	IonScore A2	Exp Value A2	B2	IonScore B2	Exp Value B2	C2	IonScore C2	Exp Value C2	D2	IonScore D2	Exp Value D2	E2	IonScore E2	Exp Value E2	F2	IonScore F2	Exp Value F2	# Missed Cleavages
	GQVGGEINVEMDAAPGVDLSR	1	1	1	Q04695		2114.02	2.07235e+07	0	0	0	0	0	0	2.842e-05	High	79.22	2.87218e-08																0
	EVATNSELVQSGK	5	2	2	P02533;Q04695		1361.69	7.11442e+08	1.78327e+08	0	2.76555e+08	1.11508e+08	2.16281e+08	0	0.0001998	High	70.29	5.1915e-07	High	73.82	2.19926e-07				High	59.97	6.54506e-06	High	68.03	8.7356e-07	High	30.15	0.00632763	0
	TRLEQEIATYR	6	6	4	P13646;P02533;P08779;Q04695		1379.73	2.39024e+08	1.9326e+07	0	87068667	0	0	0	5.394e-06	High	57.36	9.09086e-06	High	41.41	0.000357771				High	37.74	0.000832924							1
	LAADDFR	21	17	6	P13645;P13646;P02533;P08779;Q04695;Q7Z3Y7		807.402	4.15347e+09	9.64266e+08	6506614491	6564309973	3.905e+09	9.87327e+09	0	0.004232	High	55.05	2.34456e-05	High	54.92	2.4158e-05	High	54.95	2.43116e-05	High	55.02	2.39229e-05	High	45.46	0.000213335	High	55.09	2.32306e-05	0
	LASYLDK	14	8	5	P13645;P02533;P08779;Q04695;P35527		809.441	4099776746	8.78298e+08	3150951838	3054889982	1302690936	3.10083e+09	0	0.0006272	High	54.29	1.56405e-05	High	54.12	1.68457e-05	Medium	39.51	0.000425386	High	53.92	1.54093e-05	High	38.42	0.000625877	High	54.04	1.67644e-05	0
	LEQEIATYR	5	8	4	P13646;P02533;P08779;Q04695		1122.58	381368636	1.85196e+08	1.76857e+08	1.49784e+08	0	9.42163e+07	0	0.004888	High	46.82	0.00013622	High	55.65	1.78337e-05	High	37.58	0.00100385	High	51.86	4.203e-05				High	34.39	0.0025656	0
	VLDELTLAR	8	5	3	P02533;P08779;Q04695		1029.59	1.04415e+09	4.8075e+08	5.74934e+08	1142615679	3.13208e+08	4.8399e+08	0	0.004841	High	46.12	9.52938e-05	High	40.99	0.000318464	High	40.72	0.000338891	High	45.22	0.000120243	High	40.98	0.000319198	High	45.3	0.000118048	0
	LASYLDKVR	21	7	4	P13645;P02533;P08779;Q04695		1064.61	5.2156e+08	2.1161e+07	454503992	807025197	177638233	665076144	0	0.0004706	High	40.41	0.000250226	High	46.83	5.9135e-05	High	38.71	0.0003903	High	39.64	0.000298767	High	37.25	0.000518003	High	42.11	0.000178401	1
	ALEEANTELEVK	6	1	1	Q04695		1345.69	1.9831e+08	2.61387e+07	4.3956e+07	8.52977e+07	2.05771e+07	5.35043e+07	0	0.008551	High	40.28	0.000506283	High	40.15	0.000454044	High	52.36	3.3394e-05	Medium	11.17	0.359003	High	26.49	0.0129023	High	31.71	0.00323773	0
	LLEGEDAHLTQYK	1	1	1	Q04695		1516.76	74326992	0	0	0	0	0	0	3.494e-05	High	36.97	0.00086391																0
	NHEEEMNALR	9	2	2	P02533;Q04695		1242.55	1.48281e+08	0	9.64074e+07	3.84829e+07	1.22998e+07	2.8524e+07	0	6.905e-05	High	34.61	0.000484315	High	41.54	9.46965e-05	High	39.23	0.000137309	High	43.38	6.19917e-05	High	39.66	0.000124365	High	42.85	5.9662e-05	0
	TEELNREVATNSELVQSGK	3	2	2	P02533;Q04695		2104.05	1.06938e+07	5.0673e+06	0	26172831	0	0	0	0.0002277	High	18.32	0.0449055	High	14.5	0.102896				High	35.56	0.00077832							1
	TKFETEQALR	5	2	1	Q04695		1222.65	7.52282e+07	0	6.98841e+06	3.04408e+07	0	1.93211e+07	0.001	0.05446	High	18	0.0705277				High	18.57	0.0653278	High	31.11	0.00418209				Medium	20.77	0.0393639	1
	QFTSSSSIK	3	1	1	Q04695		984.5	1.02372e+08	2.43342e+06	0	1.61017e+07	0	0	0.002	0.002927	High	44.95	0.000126356	Medium	16.94	0.0809208				High	25.68	0.0112214							0
	DAEDWFFSK	5	1	1	Q04695		1144.5	8.31086e+07	7.66866e+06	9925909	9.61947e+06	0	0	0.002	0.0004763	High	43.76	7.78344e-05	High	15.63	0.0506025	Medium	11.51	0.148327	High	21.03	0.0145939							0
	KNHEEEMNALR	1	2	2	P02533;Q04695		1370.65	1.75841e+07	0	0	0	0	0	0.002	0.0002269	High	36.05	0.000869097																1
	TIVEEVQDGK	1	1	1	Q04695		1117.57	3.19969e+07	0	0	0	0	0	0.002	0.002154	High	35.47	0.00171694																0
	ASLEGNLAETENR	1	1	1	Q04695		1403.67	1.77935e+07	0	0	0	0	0	0.002	0.0326	High	31.26	0.00276823																0
	DYSQYYR	1	1	1	Q04695		994.43	13249070	0	0	0	0	0	0.002	0.01194	High	13.01	0.0925064																0
	ILNEMRDQYEK	2	2	2	P02533;Q04695		1438.7	0	17962281	0	6.76489e+07	0	0	0.003	0.03449				High	20.72	0.0343127				High	10.25	0.401226							1
	SEISELR	3	2	2	P02533;Q04695		833.438	9.89293e+07	0	34758763	32922071	0	0	0.004	0.02033	Medium	29.37	0.00861304				High	14.42	0.26925	High	14.74	0.250125							0
	ILNEMR	3	3	3	P02533;P08779;Q04695	M5(Oxidation)	791.407	6.69637e+07	0	0	3.38211e+07	0	0	0.007	0.04921	Medium	30.4	0.00775209							High	18.96	0.106093							0
	NHEEEMNALR	1	2	2	P02533;Q04695	M6(Oxidation)	1258.55	6.27051e+07	0	0	0	0	0	0.011	0.09564	Medium	37.22	0.000237088																0
	ILNEMR	2	3	3	P02533;P08779;Q04695		775.413	0	0	0	1.28578e+08	0	8.2054e+07	0.015	0.1312										Medium	29.56	0.00708239				Medium	23.55	0.0247279	0
	ATMQNLNDR	1	2	1	Q04695		1062.5	1.58323e+08	0	0	0	0	0	0.016	0.1256	Medium	25.48	0.0103346																0
	DWYQR	1	3	3	P02533;P08779;Q04695		767.347	2.81951e+07	0	0	0	0	0	0.02	0.1548	Medium	19.76	0.0237784																0
	GQVGGEINVEMDAAPGVDLSR	1	1	1	Q04695	M11(Oxidation)	2130.01	7.69918e+06	0	0	0	0	0	0.034	0.2159	Medium	20.65	0.0253993																0
P13646	Keratin, type I cytoskeletal 13 OS=Homo sapiens GN=KRT13 PE=1 SV=4 - [K1C13_HUMAN]	46.07	16	19	26	128	2.1962e+09	7.08648e+08	2.92926e+09	3.32416e+09	1.89219e+09	4.59517e+09	568.246	41.92	21	28	643.554	40.83	21	31	361.821	26.42	14	19	454.182	26.42	14	22	164.208	15.5	8	11	364.889	21.4	12	17	458	49.5574	4.95752
	Sequence	# PSMs	# Proteins	# Protein Groups	Protein Group Accessions	Modifications	MH+ [Da]	A5: Area	B5: Area	C5: Area	D5: Area	E5: Area	F5: Area	q-Value	PEP	A2	IonScore A2	Exp Value A2	B2	IonScore B2	Exp Value B2	C2	IonScore C2	Exp Value C2	D2	IonScore D2	Exp Value D2	E2	IonScore E2	Exp Value E2	F2	IonScore F2	Exp Value F2	# Missed Cleavages
	EVSTNTAMIQTSK	3	1	1	P13646	M8(Oxidation)	1425.69	7.26286e+06	5.49682e+06	0	4.51446e+06	0	0	0	1.408e-06	High	68.62	4.60304e-07	Medium	18.5	0.0529702				High	42.76	0.000201272							0
	ALEEANADLEVK	8	4	3	P13646;P02533;P08779		1301.66	1.30598e+09	3.27151e+08	512485462	8.47881e+08	2.39685e+08	4.30098e+08	0	1.309e-06	High	59.06	5.64952e-06	High	57.56	7.01552e-06	High	56.09	9.59543e-06	High	63.55	1.7442e-06	High	53.83	1.6146e-05	High	54.2	1.72986e-05	0
	TRLEQEIATYR	6	6	4	P13646;P02533;P08779;Q04695		1379.73	2.39024e+08	1.9326e+07	0	87068667	0	0	0	5.394e-06	High	57.36	9.09086e-06	High	41.41	0.000357771				High	37.74	0.000832924							1
	VILEIDNAR	6	2	1	P13646		1042.59	1.66317e+08	4.29452e+07	4.27211e+07	23369137	0	4.34204e+07	0	0.03344	High	56.46	8.8118e-06	High	52.83	2.05872e-05	High	34.53	0.00137425	High	47.4	7.09683e-05				High	23.7	0.0166366	0
	LAADDFR	21	17	6	P13645;P13646;P02533;P08779;Q04695;Q7Z3Y7		807.402	4.15347e+09	9.64266e+08	6506614491	6564309973	3.905e+09	9.87327e+09	0	0.004232	High	55.05	2.34456e-05	High	54.92	2.4158e-05	High	54.95	2.43116e-05	High	55.02	2.39229e-05	High	45.46	0.000213335	High	55.09	2.32306e-05	0
	LEQEIATYR	5	8	4	P13646;P02533;P08779;Q04695		1122.58	381368636	1.85196e+08	1.76857e+08	1.49784e+08	0	9.42163e+07	0	0.004888	High	46.82	0.00013622	High	55.65	1.78337e-05	High	37.58	0.00100385	High	51.86	4.203e-05				High	34.39	0.0025656	0
	ILTATIENNR	4	1	1	P13646		1144.63	1.7721e+08	1.54741e+08	4.02503e+07	1.07673e+07	0	0	0	0.001519	High	42.44	0.000267977	High	69.72	5.06633e-07	High	41.53	0.000330444	High	22.29	0.0280346							0
	EVSTNTAMIQTSK	5	1	1	P13646		1409.7	6.9506e+07	3.13431e+07	1.50594e+07	6.17039e+06	0	5.59047e+06	0	0.0003906	High	41.3	0.000285404	High	78.69	5.20548e-08	High	71.43	2.41015e-07	High	62.31	1.93871e-06				High	46.53	8.33741e-05	0
	VLDELTLSK	5	1	1	P13646		1017.58	5.73806e+07	9.15066e+07	43111597	0	2.4406e+07	2.35425e+07	0	0.01746	High	31.63	0.00240474	High	33.08	0.00172214	High	29.23	0.00417896				High	14.94	0.112219	High	27.77	0.00584882	0
	QSVEADINGLRR	12	2	2	P13645;P13646		1357.72	1.12917e+09	834527627	1.76869e+09	2.5603e+09	1.53188e+09	3482147560	0	0.001884	High	25.07	0.0182035	High	36.66	0.00106808	High	29.59	0.00549503	High	28.45	0.00835903	High	27.78	0.0097534	High	31.15	0.00376007	1
	DYSPYYK	5	1	1	P13646		935.418	6.76228e+07	1.0373e+08	35885379	2.11812e+07	6081417	0	0	0.006474	High	21.15	0.0176493	High	21.97	0.0146126	High	21.91	0.011595	High	16.81	0.0375208	High	19.57	0.0198734				0
	ITMQNLNDR	6	3	1	P13646		1104.55	1.04067e+08	6.76885e+07	3.57253e+07	2.00946e+07	1.49795e+07	2.02562e+07	0	0.03259	High	20.82	0.0484346	High	30.74	0.00337334	High	34.87	0.00208535	High	21.45	0.0418944	High	34.24	0.00152565	High	33.97	0.00234507	0
	QSVEADINGLR	1	3	2	P13645;P13646		1201.62	0	0	0	0	0	395622640	0	1.169e-06																High	59.38	4.95985e-06	0
	SLLEGQDAK	6	2	1	P13646		960.501	2.32276e+08	1.06651e+08	6.41148e+07	4.44019e+07	3.86607e+07	34869717	0.001	0.05112	High	41.9	0.000451958	High	30.72	0.00588823	High	34.49	0.00247164	Medium	30.11	0.00682493	High	23.53	0.0308308	High	33.94	0.00286588	0
	STSVTTTSSASVTTTSNASGR	2	1	1	P13646		2002.95	1.07411e+07	4.35798e+06	0	0	0	0	0.002	0.03499	High	62.99	1.30609e-06	High	54.48	9.0895e-06													0
	LASYLEK	7	8	1	P13646		823.457	8.12239e+07	1.95091e+07	1.17061e+07	18584049	0	1.54337e+07	0.002	0.0094	High	53.64	1.38404e-05	High	53.91	1.05675e-05	Medium	14.57	0.111725	Medium	24.32	0.0118345				High	29.94	0.00304173	0
	TDLEMQIESLNEELAYMK	2	2	1	P13646		2157.01	22800552	0	0	0	0	0	0.002	0.00144	High	30.52	0.00292761																0
	ITMQNLNDR	3	3	1	P13646	M3(Oxidation)	1120.54	1.81033e+07	3885073	0	0	1.23736e+07	0	0.002	0.00631	High	26.06	0.0104052	High	24.77	0.0133371							High	24.32	0.0155328				0
	TEITELR	1	1	1	P13646		861.469	2.25433e+07	0	0	0	0	0	0.002	0.02159	High	21.17	0.0553781																0
	EQYEAMAER	2	1	1	P13646		1126.48	1.37244e+08	3.49034e+07	0	0	0	0	0.002	0.003187	High	17.82	0.0214755	High	32.52	0.000755673													0
	YENELALR	2	3	1	P13646		1007.52	4.27388e+07	6.47463e+06	0	0	0	0	0.003	0.0335	High	14.95	0.257511	High	19.78	0.0799491													0
	LKYENELALR	1	2	1	P13646		1248.69	0	39102622	0	0	0	0	0.003	0.00875				High	37.61	0.00071086													1
	TLQGLEIELQSQLSMK	3	2	1	P13646		1817.97	0	1.59899e+07	0	0	0	0	0.003	0.04902				High	27.88	0.00464349													0
	EQYEAMAER	1	1	1	P13646	M6(Oxidation)	1142.48	0	0	0	1.26315e+07	0	0	0.003	0.007185										High	27.5	0.00177407							0
	LAADDFRLK	1	7	3	P13645;P13646;Q7Z3Y7		1048.58	0	0	0	0	0	1.1012e+07	0.005	0.04037																High	26.59	0.0111833	1
	TIEELR	5	3	1	P13646		760.42	5.85073e+07	4.42419e+07	1.69419e+07	1.16527e+07	8.39834e+06	0	0.007	0.08503	Medium	28.92	0.0179526	High	33.64	0.00501716	High	36.42	0.0026452	High	36.71	0.00247433	High	32.17	0.00849431				0
	TIEELRDK	3	2	1	P13646		1003.54	8.9865e+07	0	2.21921e+07	0	0	0	0.013	0.1176	Medium	17.54	0.108362	Medium	14.76	0.207201	Medium	14.21	0.242762										1
	TEITELRR	1	1	1	P13646		1017.57	0	2.37033e+07	0	0	0	0	0.02	0.1477				Medium	16.89	0.0931132													1
	VLAEMR	1	2	1	P13646		718.391	7.11075e+07	0	0	0	0	0	0.039	0.2468	Medium	24.24	0.0274994																0
P0CG48	Polyubiquitin-C OS=Homo sapiens GN=UBC PE=1 SV=3 - [UBC_HUMAN]	44.67	4	3	3	16	5.13916e+07	2.68797e+07	5.64906e+07	3.47999e+07	5.50052e+07	5.80963e+07	71.7067	44.67	3	3	49.32	44.67	3	3	32.4433	44.67	3	3	30.3	32.85	2	2	61.29	32.85	2	2	39.82	44.67	3	3	685	76.9915	7.66455
	Sequence	# PSMs	# Proteins	# Protein Groups	Protein Group Accessions	Modifications	MH+ [Da]	A5: Area	B5: Area	C5: Area	D5: Area	E5: Area	F5: Area	q-Value	PEP	A2	IonScore A2	Exp Value A2	B2	IonScore B2	Exp Value B2	C2	IonScore C2	Exp Value C2	D2	IonScore D2	Exp Value D2	E2	IonScore E2	Exp Value E2	F2	IonScore F2	Exp Value F2	# Missed Cleavages
	TLSDYNIQK	5	4	1	P0CG48		1081.55	7.33823e+07	3.15929e+07	8.6153e+07	0	6.80082e+07	9.34962e+07	0	0.0002041	High	36.39	0.000975863	High	31.07	0.00324376	High	13.3	0.184755				High	25.87	0.0107411	High	24.32	0.0153479	0
	TITLEVEPSDTIENVK	6	4	1	P0CG48		1787.93	6.37935e+07	3.8995e+07	6.63737e+07	5.59155e+07	4.20021e+07	6.85966e+07	0	0.01256	High	35.23	0.00139461	Medium	16.46	0.0982855	High	30.77	0.00372701	High	26.88	0.00892256	High	50.42	4.0398e-05	High	25.56	0.0120918	0
	ESTLHLVLR	5	4	1	P0CG48		1067.62	1.6999e+07	10051234	1.69452e+07	1.36844e+07	0	1.21961e+07	0	0.0008943	High	29.42	0.00320006	High	29.79	0.00293872	High	15.04	0.087732	High	17.42	0.0552459				High	17.94	0.0449944	0
P19013	Keratin, type II cytoskeletal 4 OS=Homo sapiens GN=KRT4 PE=1 SV=4 - [K2C4_HUMAN]	41.95	1	15	21	110	1.11944e+09	9.83356e+08	3.01766e+08	1.05228e+09	5.49041e+08	2.13274e+09	490.569	33.71	16	24	446.564	39.7	20	22	322.283	19.85	10	19	443.86	22.28	11	21	338.049	15.17	7	14	249.115	14.61	7	10	534	57.2498	6.60986
	Sequence	# PSMs	# Proteins	# Protein Groups	Protein Group Accessions	Modifications	MH+ [Da]	A5: Area	B5: Area	C5: Area	D5: Area	E5: Area	F5: Area	q-Value	PEP	A2	IonScore A2	Exp Value A2	B2	IonScore B2	Exp Value B2	C2	IonScore C2	Exp Value C2	D2	IonScore D2	Exp Value D2	E2	IonScore E2	Exp Value E2	F2	IonScore F2	Exp Value F2	# Missed Cleavages
	NLEPLFETYLSVLR	5	1	1	P19013		1693.91	4505213	2.78401e+07	0	8.12498e+06	3.96071e+06	9.17616e+06	0	2.139e-06	High	69.19	3.3741e-07	High	57.32	5.09721e-06				High	36.5	0.000582067	High	32.02	0.00172716	High	30.44	0.00280131	0
	NLDLDSIIAEVR	6	2	1	P19013		1357.73	5.81971e+07	7.61208e+07	3.25865e+07	0	2.31829e+07	2.60281e+07	0	0.0004124	High	58.27	6.85106e-06	High	59.62	5.02063e-06	High	61.55	3.0793e-06				High	53.52	1.95638e-05	High	48.63	6.03188e-05	0
	LALDIEIATYR	38	6	3	P19013;Q6KB66;P04264		1277.71	5.16542e+08	1.9985e+09	5.18887e+07	2.84804e+08	1.59946e+08	2.91481e+09	0	5.813e-05	High	57.61	5.46148e-06	High	61.46	2.25066e-06	High	50.14	3.00166e-05	High	61.64	2.12501e-06	High	66.48	7.30943e-07	High	63.37	1.44981e-06	0
	VDSLNDEINFLK	2	1	1	P19013		1406.72	40493906	5.96509e+07	0	0	0	0	0	1.892e-05	High	56.52	9.91654e-06	High	27.7	0.00942525													0
	SKAEAEALYQTK	4	5	3	P12035;P19013;Q3SY84		1338.69	3.84532e+07	4.78671e+06	6.49499e+06	0	0	0	0	0.01749	High	48.93	7.0366e-05	High	19	0.0604284	High	23.59	0.0227511										1
	SISMSVAGSR	4	1	1	P19013	M4(Oxidation)	1010.49	2.26273e+07	6.12817e+06	1.51715e+07	1.96386e+07	0	0	0	0.03286	High	42.98	0.000236645	High	34.84	0.00155845	High	32.81	0.0024871	High	36.41	0.00108566							0
	AQYEEIAQR	5	6	4	P35908;P19013;P02538;P04259		1107.54	2.78357e+09	7.14889e+08	0	2131451568	1154298916	2.66122e+09	0	0.001131	High	41.09	0.000392908	High	41.05	0.000325873				High	41.33	0.000298164	High	41.17	0.000309353	High	38.33	0.000609604	0
	GAFSSVSMSGGAGR	5	1	1	P19013		1270.58	1.49463e+07	1.90719e+07	1.07336e+07	8190741	0	4.76855e+06	0	0.007984	Medium	26.95	0.00433949	High	40.79	0.00018341	High	12.82	0.109703	High	19.83	0.0218383				High	31.24	0.00157841	0
	RVELEAALQQAK	3	1	1	P19013		1355.76	8.7505e+06	0	1.44119e+07	0	0	0	0	0.006651	Medium	11.85	0.156751				High	16.71	0.0522596	High	17.4	0.0445827							1
	FASFIDK	8	18	8	P35908;Q7Z794;P12035;P19013;P13647;P02538;P04259;Q3SY84		827.43	0	2.36676e+08	820822774	740593962	3.32879e+08	822202434	0	0.01024				High	53.29	2.57847e-05	High	34.84	0.00180452	High	35.75	0.0014634	High	34.54	0.00193358	High	36.02	0.00137519	0
	TAAENDFVVLK	4	1	1	P19013		1206.64	0	3.02852e+07	1.79902e+07	1.5509e+07	0	9.12637e+06	0	0.002543				High	37.52	0.000867353	High	12.58	0.270518	High	32.64	0.00266806				High	19.77	0.0500834	0
	QLDTLGNDK	4	1	1	P19013		1003.51	9.21491e+06	3.4047e+06	3.58881e+06	3.17895e+06	0	0	0.001	0.06235	High	19.42	0.0685727	High	23.61	0.0256952	High	19.61	0.0618085	High	18.72	0.109435							0
	WNLLQQQTTTTSSK	4	1	1	P19013		1635.83	8.22308e+06	2.49323e+07	0	1.37824e+07	9.34782e+06	0	0.002	0.005256	High	27.51	0.00762901	High	18.44	0.0558553				High	43.91	0.000201189	High	24.49	0.0152921				0
	VQQLQISVDQHGDNLK	2	1	1	P19013		1821.94	2.72188e+07	1.84689e+07	0	0	0	0	0.002	0.001027	High	26.71	0.00895879	High	30.24	0.00435269													0
	SEIAELNR	2	1	1	P19013		931.479	1.02313e+07	735961	0	0	0	0	0.002	0.01518	High	21.9	0.0736046	High	21	0.0834045													0
	YEEEINKR	2	3	2	P19013;Q3SY84		1080.53	1.60342e+07	298576	0	0	0	0	0.002	0.003769	High	16.51	0.110562	Medium	23.3	0.0201126													1
	EYQELMSVK	1	2	1	P19013	M6(Oxidation)	1142.54	0	3.6823e+06	0	0	0	0	0.003	0.03752				High	24.06	0.0119757													0
	DVDAAYLNK	1	1	1	P19013		1008.5	0	1.30354e+07	0	0	0	0	0.003	0.01515				High	24.05	0.023613													0
	IISTTTLNK	2	1	1	P19013		990.583	2.12957e+07	7.7532e+06	0	0	0	0	0.004	0.06217	High	17.91	0.0323616	High	21.39	0.0123438													0
	LLEGEEYR	3	2	2	P12035;P19013		1008.5	0	4.28065e+07	0	0	0	0	0.004	0.01794				High	22.67	0.0321749	Medium	14.46	0.18621	High	15.13	0.181072							0
	SISMSVAGSR	2	1	1	P19013		994.501	1.53046e+07	0	2.69746e+07	0	0	0	0.005	0.09251	Medium	30	0.00525				High	17.15	0.126253										0
	TMQDSVEDFK	2	1	1	P19013		1199.52	1.77708e+07	1.1693e+07	0	0	0	0	0.005	0.06335	High	10.21	0.157211	High	12.37	0.0695314													0
	GAFSSVSMSGGAGR	1	1	1	P19013	M8(Oxidation)	1286.58	0	0	0	0	1.1091e+07	0	0.007	0.08432													High	30.08	0.00161988				0
P05109	Protein S100-A8 OS=Homo sapiens GN=S100A8 PE=1 SV=1 - [S10A8_HUMAN]	39.78	1	4	4	11	6.7439e+07	3.02083e+07	3.4307e+07	2.81812e+07	1.22026e+07	0	80.1347	39.78	4	5	27.2	7.53	1	1	30.89	19.35	2	2	21.79	19.35	2	2	14.05	7.53	1	1					93	10.8276	7.03467
	Sequence	# PSMs	# Proteins	# Protein Groups	Protein Group Accessions	Modifications	MH+ [Da]	A5: Area	B5: Area	C5: Area	D5: Area	E5: Area	F5: Area	q-Value	PEP	A2	IonScore A2	Exp Value A2	B2	IonScore B2	Exp Value B2	C2	IonScore C2	Exp Value C2	D2	IonScore D2	Exp Value D2	E2	IonScore E2	Exp Value E2	F2	IonScore F2	Exp Value F2	# Missed Cleavages
	MLTELEK	4	1	1	P05109		863.455	7.72591e+07	3.02083e+07	4.53507e+07	1.64323e+07	0	0	0.001	0.06813	High	53.31	3.31328e-05	High	27.2	0.0135288	High	31.78	0.00471258	High	21.79	0.0470174							0
	ALNSIIDVYHK	3	1	1	P05109		1272.7	94777811	0	2.32633e+07	3.99302e+07	0	0	0.001	0.04543	High	18.27	0.072234				High	14.61	0.167781	High	11.25	0.359949							0
	GNFHAVYR	1	1	1	P05109		963.479	30280194	0	0	0	0	0	0.002	0.01312	High	28.75	0.00700099																0
	MLTELEK	2	1	1	P05109	M1(Oxidation)	879.449	2.19648e+07	0	0	0	1.22026e+07	0	0.002	0.007346	High	26.55	0.00630732										Medium	14.05	0.118065				0
	LLETECPQYIR	1	1	1	P05109	C6(Carbamidomethyl)	1421.71	1.2391e+07	0	0	0	0	0	0.002	0.002533	High	20.52	0.0408092																0
P08670	Vimentin OS=Homo sapiens GN=VIM PE=1 SV=4 - [VIME_HUMAN]	39.48	7	17	18	49	1.01327e+07	1.91466e+07	1.90567e+08	4.31965e+07	1.38236e+08	4.52292e+07	104.802	7.51	3	3	189.25	15.02	7	8	130.507	12.45	6	6	166.213	22.53	10	10	173.873	25.32	11	11	155.441	23.39	11	11	466	53.6191	5.12256
	Sequence	# PSMs	# Proteins	# Protein Groups	Protein Group Accessions	Modifications	MH+ [Da]	A5: Area	B5: Area	C5: Area	D5: Area	E5: Area	F5: Area	q-Value	PEP	A2	IonScore A2	Exp Value A2	B2	IonScore B2	Exp Value B2	C2	IonScore C2	Exp Value C2	D2	IonScore D2	Exp Value D2	E2	IonScore E2	Exp Value E2	F2	IonScore F2	Exp Value F2	# Missed Cleavages
	QDVDNASLAR	3	1	1	P08670		1088.53	2.09138e+07	3.0686e+07	0	4.77861e+07	0	0	0	1.09e-05	High	74.19	1.65764e-07	High	72.83	2.2672e-07				High	41.24	0.000341988							0
	EEAENTLQSFR	6	1	1	P08670		1323.62	3.93502e+06	4.66722e+06	2.81956e+07	4.42952e+07	4.34857e+07	0	0	9.06e-05	High	47.81	5.21568e-05	High	34.89	0.00120006	High	42.61	0.000183673	High	39.84	0.000378698	High	38.93	0.000396608				0
	ISLPLPNFSSLNLR	4	1	1	P08670		1570.89	5.54934e+06	0	0	2.03091e+07	2.37667e+07	0	0	0.007987	High	12.91	0.056285				High	30.33	0.000924634	Medium	21.93	0.00897693	High	43.36	5.76647e-05				0
	SLYASSPGGVYATR	3	1	1	P08670		1428.71	0	1.09814e+07	0	0	37629042	4.21311e+07	0	1.616e-05				High	42.8	0.000230915							High	26.18	0.0103626	High	30.75	0.00357593	0
	FANYIDK	5	1	1	P08670		870.436	0	1.57185e+07	2.03346e+07	3.75083e+07	3.15674e+07	4.1968e+07	0	0.003552				High	31.99	0.00275099	High	23.09	0.0213545	High	26.3	0.0101974	High	26.18	0.0104831	High	26.23	0.0103631	0
	QVDQLTNDK	4	1	1	P08670		1060.53	0	3.12237e+06	8.64146e+06	1.98755e+07	0	1.57555e+07	0	0.001503				High	30.24	0.00468387	High	37	0.00115725	High	33.8	0.0020635				High	32.26	0.00282289	0
	MALDIEIATYR	3	2	1	P08670		1295.67	0	8.0246e+06	0	0	7.32684e+06	1.43136e+07	0	4.262e-05				Medium	23.65	0.0172608							High	40	0.00032	High	37.22	0.000616429	0
	LGDLYEEEMR	3	1	1	P08670		1254.56	0	0	3.39442e+07	0	4.82149e+07	5.15885e+07	0	4.078e-12							High	39.45	0.000312128				High	40.03	0.000268141	High	75.3	8.11583e-08	0
	FLEQQNK	2	18	6	P08670;P12035;P13647;P02538;P04259;Q8N1N4		906.468	0	0	5.09562e+08	0	3.23008e+08	0	0	0.009715							Medium	36.94	0.00188141				High	36.53	0.00206768				0
	KVESLQEEIAFLK	3	1	1	P08670		1533.85	0	0	0	1.92865e+07	1.1943e+07	11203682	0	0.004495										High	21.75	0.0153719	High	18.7	0.0418178	Medium	14.78	0.0765117	1
	NLQEAEEWYK	2	2	1	P08670		1309.61	0	0	0	16044964	6188100	0	0	0.003172										High	14.83	0.120031	High	14.34	0.149092				0
	TYSLGSALRPSTSR	2	1	1	P08670		1495.79	0	0	0	0	3.09786e+07	3.78366e+07	0	0.01063													High	11.07	0.375181	High	12.28	0.295781	0
	GTNESLER	2	2	1	P08670		905.432	0	0	0	976664	0	891257	0.002	0.005103										High	52.18	2.60297e-05				Medium	11.72	0.28938	0
	SYVTTSTR	2	1	1	P08670		914.458	0	1.10353e+07	0	0	0	3.38615e+07	0.003	0.05323				High	34.21	0.0014414										Medium	19.05	0.0479138	0
	LQDEIQNMKEEMAR	1	1	1	P08670		1734.82	0	0	0	1.30359e+07	0	0	0.003	0.006123										High	11.24	0.172873							1
	QQYESVAAK	1	1	1	P08670		1023.51	0	0	0	1.8925e+07	0	0	0.004	0.01374										High	34.65	0.00195378							0
	LLEGEESR	1	6	1	P08670		932.469	0	0	0	0	0	2.69172e+07	0.015	0.1055																Medium	16.15	0.177143	0
	SSVPGVR	2	1	1	P08670		701.394	0	0	0	0	1.41761e+07	1.39867e+07	0.036	0.3151													Medium	28.83	0.0102116	Medium	28.26	0.0121663	0
P62805	Histone H4 OS=Homo sapiens GN=HIST1H4A PE=1 SV=2 - [H4_HUMAN]	38.83	1	4	4	30	1.14911e+08	1.50355e+08	1.17775e+08	9.95251e+07	9.39297e+07	1.04057e+08	214.933	38.83	4	6	194.843	38.83	4	6	136.44	38.83	4	5	129.47	27.18	3	4	87.27	27.18	3	3	126.521	38.83	4	6	103	11.3604	11.356
	Sequence	# PSMs	# Proteins	# Protein Groups	Protein Group Accessions	Modifications	MH+ [Da]	A5: Area	B5: Area	C5: Area	D5: Area	E5: Area	F5: Area	q-Value	PEP	A2	IonScore A2	Exp Value A2	B2	IonScore B2	Exp Value B2	C2	IonScore C2	Exp Value C2	D2	IonScore D2	Exp Value D2	E2	IonScore E2	Exp Value E2	F2	IonScore F2	Exp Value F2	# Missed Cleavages
	DAVTYTEHAK	11	1	1	P62805		1134.54	3.83229e+07	22747269	24301740	2.75061e+07	2.43997e+07	2.50604e+07	0	0.003946	High	62.77	2.6158e-06	High	57.44	8.47418e-06	High	38.08	0.000879121	High	49.77	5.21922e-05	High	37.42	0.000941897	High	42.39	0.000325873	0
	ISGLIYEETR	9	1	1	P62805		1180.62	2.10295e+08	3.38451e+08	2.38648e+08	183009426	1.89501e+08	1.91907e+08	0	5.244e-05	High	61.42	2.6681e-06	High	51.5	3.78751e-05	High	42.72	0.000269955	High	43.75	0.000212957	High	46.64	0.000115972	High	29.93	0.00543693	0
	VFLENVIR	6	1	1	P62805		989.578	9.61146e+07	8.98677e+07	9.03743e+07	8.80599e+07	6.78882e+07	9.52047e+07	0	0.01895	High	39.25	0.000475401	High	39.08	0.000494379	High	50.59	3.49189e-05	High	39.84	0.000415011	High	33.21	0.00191012	High	44.1	0.000155618	0
	TVTAMDVVYALK	4	1	1	P62805		1310.7	2.037e+07	4.98578e+06	7.54976e+06	0	0	6.8482e+06	0	0.002023	High	35.91	0.000923214	High	33.86	0.00156237	High	32.66	0.0026829							High	22.47	0.0215171	0
Q9NZT1	Calmodulin-like protein 5 OS=Homo sapiens GN=CALML5 PE=1 SV=2 - [CALL5_HUMAN]	37.67	1	5	5	9	1.51898e+08	0	7.1157e+07	6.30104e+07	0	5.97798e+07	57.13	37.67	4	4					26.84	6.16	2	2	36.13	5.48	1	1		0			57.92	21.23	2	2	146	15.8828	4.43701
	Sequence	# PSMs	# Proteins	# Protein Groups	Protein Group Accessions	Modifications	MH+ [Da]	A5: Area	B5: Area	C5: Area	D5: Area	E5: Area	F5: Area	q-Value	PEP	A2	IonScore A2	Exp Value A2	B2	IonScore B2	Exp Value B2	C2	IonScore C2	Exp Value C2	D2	IonScore D2	Exp Value D2	E2	IonScore E2	Exp Value E2	F2	IonScore F2	Exp Value F2	# Missed Cleavages
	LISEVDSDGDGEISFQEFLTAAK	1	1	1	Q9NZT1		2471.19	2.35603e+07	0	0	0	0	0	0	9.266e-05	High	38.44	0.000365208																0
	NLSEAQLR	4	1	1	Q9NZT1		930.503	378509027	0	139093448	6.30104e+07	0	1.03064e+08	0	0.02467	High	35.06	0.00285378				High	27.35	0.0168431	High	36.13	0.00207214				High	38.19	0.0013881	0
	KLISEVDSDGDGEISFQEFLTAAK	1	1	1	Q9NZT1		2599.28	2.48696e+07	0	0	0	0	0	0.002	0.002847	High	13.63	0.136556																1
	AFSAVDTDGNGTINAQELGAALK	2	1	1	Q9NZT1		2263.12	5.23144e+07	0	0	0	0	1.64954e+07	0.003	0.01792	Medium	11.73	0.201429													High	36.23	0.000762342	0
	NLSEAQLRK	1	1	1	Q9NZT1		1058.6	0	0	3.22053e+06	0	0	0	0.005	0.08725							High	14.99	0.160063										1
P60709	Actin, cytoplasmic 1 OS=Homo sapiens GN=ACTB PE=1 SV=1 - [ACTB_HUMAN]	36.53	11	7	11	33	1.46061e+08	1.04598e+08	8.26493e+07	1.19522e+08	7.47006e+07	9.07223e+07	156.953	21.07	6	6	200.682	21.87	6	6	105.393	14.67	4	4	114.791	21.87	7	8	87.8981	13.87	4	4	120.538	17.07	5	5	375	41.7097	5.47803
	Sequence	# PSMs	# Proteins	# Protein Groups	Protein Group Accessions	Modifications	MH+ [Da]	A5: Area	B5: Area	C5: Area	D5: Area	E5: Area	F5: Area	q-Value	PEP	A2	IonScore A2	Exp Value A2	B2	IonScore B2	Exp Value B2	C2	IonScore C2	Exp Value C2	D2	IonScore D2	Exp Value D2	E2	IonScore E2	Exp Value E2	F2	IonScore F2	Exp Value F2	# Missed Cleavages
	SYELPDGQVITIGNER	6	10	2	P60709;Q562R1		1790.89	9.61677e+07	8.60755e+07	4.5456e+07	6.69078e+07	4.24094e+07	4.16621e+07	0	9.444e-09	High	74.22	1.68407e-07	High	74.39	1.60123e-07	High	57.29	9.05194e-06	High	54.2	1.76788e-05	High	45.3	0.000113622	High	74.29	1.60128e-07	0
	AGFAGDDAPR	6	10	1	P60709		976.45	201722400	1.4844e+08	102995529	126039893	100763452	1.04276e+08	0	1.866e-05	High	49.49	2.86774e-05	High	44.86	9.30775e-05	High	45.84	6.12446e-05	High	32.98	0.00128393	High	46.82	5.5112e-05	High	31.95	0.0016914	0
	DLYANTVLSGGTTMYPGIADR	2	2	1	P60709		2215.08	1.4004e+07	1.6818e+07	0	0	0	0	0	0.002506	High	41.11	0.000255572	High	68.17	5.02937e-07													0
	QEYDESGPSIVHR	1	7	1	P60709		1516.7	24532085	0	0	0	0	0	0	0.0001961	High	35.68	0.000973425																0
	DLTDYLMK	4	7	2	P60709;Q562R1		998.487	140293796	0	0	5.00758e+07	3.18883e+07	4.37083e+07	0	0.005244	High	14.88	0.136537							High	26.29	0.00857616	High	14.35	0.137731	High	22.8	0.0191555	0
	VAPEEHPVLLTEAPLNPK	5	2	1	P60709		1954.07	0	7.92779e+07	9.94965e+07	158201484	8.09289e+07	1.24182e+08	0	0.000291				High	41.92	0.000115684	High	13.28	0.0963283	High	16.45	0.0396313	High	26.53	0.00455779	High	27.23	0.00321698	0
	EITALAPSTMK	1	6	1	P60709		1161.62	0	0	34692633	0	0	0	0	0.01152							High	32.93	0.00290319										0
	DSYVGDEAQSKR	2	6	1	P60709		1354.62	0	0	0	2.09361e+06	0	6.17324e+06	0	0.0006782										Medium	11.43	0.294974				High	23.72	0.012314	1
	HQGVMVGMGQK	1	7	2	P60709;Q562R1	M5(Oxidation)	1187.57	3.56588e+06	0	0	0	0	0	0.002	0.0322	High	15.74	0.0786723																0
	GYSFTTTAER	1	2	1	P60709		1132.53	0	3.4806e+07	0	0	0	0	0.003	0.0458				High	10.12	0.233459													0
	DLTDYLMK	1	7	2	P60709;Q562R1	M7(Oxidation)	1014.48	0	0	0	2.22899e+07	0	0	0.004	0.01537										High	21.43	0.0201446							0
	EITALAPSTMK	1	6	1	P60709	M10(Oxidation)	1177.61	0	0	0	2.11482e+07	0	0	0.004	0.007666										High	19.2	0.0649223							0
	IIAPPER	2	7	2	P60709;Q562R1		795.472	0	4.61809e+07	0	7.43236e+07	0	0	0.022	0.1667				Medium	36.72	0.000553316				Medium	36.47	0.000586102							0
P12273	Prolactin-inducible protein OS=Homo sapiens GN=PIP PE=1 SV=1 - [PIP_HUMAN]	36.3	1	5	5	15	2.52514e+07	1.14045e+07	5.48861e+07	7.47441e+06	1.1827e+07	2.28311e+07	32.1767	24.66	3	3	44.8251	13.7	2	2	104.79	36.3	5	5	17.43	5.48	1	1	51.2289	13.7	2	2	54.4151	19.18	2	2	146	16.5618	8.04541
	Sequence	# PSMs	# Proteins	# Protein Groups	Protein Group Accessions	Modifications	MH+ [Da]	A5: Area	B5: Area	C5: Area	D5: Area	E5: Area	F5: Area	q-Value	PEP	A2	IonScore A2	Exp Value A2	B2	IonScore B2	Exp Value B2	C2	IonScore C2	Exp Value C2	D2	IonScore D2	Exp Value D2	E2	IonScore E2	Exp Value E2	F2	IonScore F2	Exp Value F2	# Missed Cleavages
	TYLISSIPLQGAFNYK	3	1	1	P12273		1814.97	1.2978e+07	0	1.77989e+07	0	0	1.06394e+07	0	0.004281	High	26.26	0.00745265				High	33.23	0.00166367							High	15.27	0.0995508	0
	TVQIAAVVDVIR	5	1	1	P12273		1283.77	3.69419e+07	1.78647e+07	8.23501e+07	0	1.49614e+07	35022893	0	2.337e-05	High	18.51	0.0183208	High	43.43	5.90124e-05	High	52.52	7.27685e-06				High	44.9	3.88312e-05	High	52.72	6.94934e-06	0
	FYTIEILK	5	1	1	P12273		1026.59	2.58342e+07	4.94422e+06	47052633	7.47441e+06	8.69266e+06	0	0	0.02456	High	14.74	0.0470033	High	14.97	0.0541314	High	37.75	0.000302185	High	17.43	0.0253004	High	20.23	0.0170715				0
	FYTIEILKVE	1	1	1	P12273		1254.7	0	0	3.52557e+07	0	0	0	0	0.02358							High	21.63	0.0161461										1
	ELGICPDDAAVIPIK	1	1	1	P12273	C5(Carbamidomethyl)	1610.85	0	0	2.03232e+07	0	0	0	0.001	0.04731							High	17.38	0.0758662										0
P35232	Prohibitin OS=Homo sapiens GN=PHB PE=1 SV=1 - [PHB_HUMAN]	36.03	1	8	8	23	2.2022e+07	4.22275e+07	3.20135e+07	3.42203e+07	3.24571e+07	2.5529e+07	79.55	18.38	4	4	105.461	18.01	5	5	57.2474	14.34	4	4	59.1028	14.34	3	3	98.9127	14.71	4	4	62.1727	13.24	3	3	272	29.7859	5.75732
	Sequence	# PSMs	# Proteins	# Protein Groups	Protein Group Accessions	Modifications	MH+ [Da]	A5: Area	B5: Area	C5: Area	D5: Area	E5: Area	F5: Area	q-Value	PEP	A2	IonScore A2	Exp Value A2	B2	IonScore B2	Exp Value B2	C2	IonScore C2	Exp Value C2	D2	IonScore D2	Exp Value D2	E2	IonScore E2	Exp Value E2	F2	IonScore F2	Exp Value F2	# Missed Cleavages
	IFTSIGEDYDER	3	1	1	P35232		1444.66	1.8228e+07	0	0	3.88934e+07	3.04977e+07	0	0	0.001162	High	48.09	3.57049e-05							High	19.37	0.0265906	High	40.04	0.000203121				0
	FDAGELITQR	6	1	1	P35232		1149.59	23696455	66928232	4.57389e+07	50331356	3.92003e+07	4.5311e+07	0	0.001332	High	44.65	0.000203947	High	51.7	3.85367e-05	High	50.22	5.75116e-05	High	55.6	1.55614e-05	High	50.27	5.40341e-05	High	38.8	0.000751406	0
	DLQNVNITLR	1	1	1	P35232		1185.66	0	3.19816e+07	0	0	0	0	0	0.003373				High	32.8	0.0039623													0
	ILFRPVASQLPR	3	1	1	P35232		1396.84	0	1.93847e+07	2.53515e+07	0	2.76734e+07	0	0	0.002183				High	25.91	0.00255841	High	12.63	0.0544465				High	11.6	0.0690192				0
	VLPSITTEILK	3	1	1	P35232		1213.74	2.41417e+07	2.77728e+07	2.49501e+07	0	0	0	0.001	0.05337	Medium	16.39	0.0229071	High	23.33	0.00463415	High	20.62	0.00864908										0
	NITYLPAGQSVLLQLPQ	2	1	1	P35232		1855.03	1.0438e+07	0	0	1.3436e+07	0	0	0.002	0.005833	Medium	13.17	0.055424							High	15.82	0.0353455							0
	AVIFDR	4	1	1	P35232		720.403	0	2.63877e+07	1.99698e+07	0	1.94694e+07	2.45527e+07	0.019	0.1768				Medium	34.19	0.00194344	Medium	22.35	0.0296873				Medium	42.66	0.00027642	Medium	40.42	0.000462988	0
	AAELIANSLATAGDGLIELR	1	1	1	P35232		1998.09	0	0	0	0	0	6723244	0.02	0.1407																Medium	15.01	0.0552126	0
P81605	Dermcidin OS=Homo sapiens GN=DCD PE=1 SV=2 - [DCD_HUMAN]	35.45	1	4	4	24	2.1593e+08	5.75853e+07	6.76964e+08	1.73611e+08	1.80948e+08	2.79401e+08	69.8433	22.73	3	3	70.7942	22.73	3	3	157.721	35.45	4	7	71.5833	22.73	3	3	34.77	22.73	3	3	82.78	35.45	4	5	110	11.2768	6.53662
	Sequence	# PSMs	# Proteins	# Protein Groups	Protein Group Accessions	Modifications	MH+ [Da]	A5: Area	B5: Area	C5: Area	D5: Area	E5: Area	F5: Area	q-Value	PEP	A2	IonScore A2	Exp Value A2	B2	IonScore B2	Exp Value B2	C2	IonScore C2	Exp Value C2	D2	IonScore D2	Exp Value D2	E2	IonScore E2	Exp Value E2	F2	IonScore F2	Exp Value F2	# Missed Cleavages
	DAVEDLESVGK	7	1	1	P81605		1161.56	1.22999e+08	3.66079e+07	830237235	1.32095e+08	1.38549e+08	1.96703e+08	0	0.0008933	High	44.03	0.000168031	High	34.7	0.00144009	High	62.42	2.11935e-06	High	45.37	0.000107449	High	11.31	0.255164	High	47.64	6.37091e-05	0
	ENAGEDPGLAR	6	1	1	P81605		1128.53	4.65077e+08	0	762734635	2.75824e+08	3.39732e+08	4.90567e+08	0	0.01469	Medium	28.34	0.00241815	High	38.24	0.000412413	High	47.54	4.40494e-05	High	28.27	0.0037234	Medium	23.28	0.0136269	Medium	14.83	0.0937227	0
	LGKDAVEDLESVGK	8	1	1	P81605		1459.76	5.97135e+07	7.85628e+07	4.3792e+08	112912850	64562745	150933120	0	0.0269	High	26.14	0.0117962	High	28.79	0.00660648	High	40.72	0.000457503	High	26.61	0.0109136	High	25.49	0.0163843	High	34.11	0.00194075	1
	GAVHDVKDVLDSVL	3	1	1	P81605		1466.79	0	0	3.73916e+07	0	0	9.72899e+06	0	0.007076							Medium	28.82	0.00446148							High	19.99	0.0340784	1
P04745	Alpha-amylase 1 OS=Homo sapiens GN=AMY1A PE=1 SV=2 - [AMY1_HUMAN]	34.25	3	13	13	17	2.15792e+08	0	0	0	0	0	348.904	34.25	13	17																					511	57.7309	6.93213
	Sequence	# PSMs	# Proteins	# Protein Groups	Protein Group Accessions	Modifications	MH+ [Da]	A5: Area	B5: Area	C5: Area	D5: Area	E5: Area	F5: Area	q-Value	PEP	A2	IonScore A2	Exp Value A2	B2	IonScore B2	Exp Value B2	C2	IonScore C2	Exp Value C2	D2	IonScore D2	Exp Value D2	E2	IonScore E2	Exp Value E2	F2	IonScore F2	Exp Value F2	# Missed Cleavages
	LSGLLDLALGK	1	1	1	P04745		1099.67	5.61239e+07	0	0	0	0	0	0	6.051e-05	High	63.09	6.3818e-07																0
	IAEYMNHLIDIGVAGFR	2	3	1	P04745		1918.99	4.42143e+07	0	0	0	0	0	0	6.99e-07	High	61.93	2.82132e-06																0
	ALVFVDNHDNQR	1	3	1	P04745		1427.71	4.44898e+07	0	0	0	0	0	0	8.465e-05	High	44.47	0.000142909																0
	AHFSISNSAEDPFIAIHAESK	2	3	1	P04745		2271.11	3.52592e+07	0	0	0	0	0	0	6.188e-05	High	40.57	0.000302565																0
	TGSGDIENYNDATQVR	1	3	1	P04745		1739.78	7.67017e+07	0	0	0	0	0	0.002	0.001229	High	69.13	2.4436e-07																0
	SGNEDEFR	1	3	1	P04745		953.395	3.15338e+08	0	0	0	0	0	0.002	0.001029	High	57.32	1.84914e-06																0
	IYVSDDGK	2	3	1	P04745		896.436	1.63875e+08	0	0	0	0	0	0.002	0.009139	High	27.92	0.00734533																0
	GHGAGGASILTFWDAR	1	3	1	P04745		1615.8	18662641	0	0	0	0	0	0.002	0.02776	High	20.87	0.0376494																0
	NVVDGQPFTNWYDNGSNQVAFGR	1	3	1	P04745		2585.18	1.34478e+07	0	0	0	0	0	0.002	0.0004824	High	20.58	0.0170622																0
	MAVGFMLAHPYGFTR	1	3	1	P04745		1697.83	7.26088e+06	0	0	0	0	0	0.002	0.01323	High	12.24	0.295532																0
	DFPAVPYSGWDFNDGK	1	3	1	P04745		1814.8	4.90648e+07	0	0	0	0	0	0.009	0.08383	High	12.41	0.0947292																0
	VMSSYR	1	3	1	P04745	M2(Oxidation)	758.351	0	0	0	0	0	0	0.034	0.207	Medium	15.37	0.0421083																0
	NMVNFR	1	2	1	P04745		780.382	1.68163e+08	0	0	0	0	0	0.034	0.2127	Medium	14.66	0.119693																0
	VMSSYR	1	3	1	P04745		742.355	6.43384e+07	0	0	0	0	0	0.048	0.2713	Medium	18.49	0.0403501																0
P02768	Serum albumin OS=Homo sapiens GN=ALB PE=1 SV=2 - [ALBU_HUMAN]	32.68	1	20	20	36	4.20654e+08	3.68966e+07	3.76799e+07	2.39088e+07	3.65556e+07	1.89445e+07	467.525	32.68	20	25	41.17	2.46	1	1	32.7486	3.61	3	3	49.5685	3.78	3	3	17.34	2.46	1	1	39.8085	2.46	2	3	609	69.3215	6.27783
	Sequence	# PSMs	# Proteins	# Protein Groups	Protein Group Accessions	Modifications	MH+ [Da]	A5: Area	B5: Area	C5: Area	D5: Area	E5: Area	F5: Area	q-Value	PEP	A2	IonScore A2	Exp Value A2	B2	IonScore B2	Exp Value B2	C2	IonScore C2	Exp Value C2	D2	IonScore D2	Exp Value D2	E2	IonScore E2	Exp Value E2	F2	IonScore F2	Exp Value F2	# Missed Cleavages
	DVFLGMFLYEYAR	2	1	1	P02768	M6(Oxidation)	1639.78	3.63638e+07	0	0	0	0	0	0	5.392e-06	High	61.62	2.65131e-06																0
	AVMDDFAAFVEK	2	1	1	P02768		1342.64	1.54032e+08	0	0	0	0	0	0	3.302e-05	High	45.56	8.33914e-05																0
	AVMDDFAAFVEK	1	1	1	P02768	M3(Oxidation)	1358.63	8.88583e+06	0	0	0	0	0	0	0.0001691	High	38.24	0.000352426																0
	KVPQVSTPTLVEVSR	8	1	1	P02768		1639.94	1.50044e+08	3.68966e+07	5.60371e+07	5.36878e+07	3.65556e+07	30466942	0	0.0005929	High	29.77	0.00121254	High	41.17	8.02028e-05	High	23.45	0.00542227	High	27.86	0.00188234	High	17.34	0.0221402	High	27.77	0.00192175	1
	RHPDYSVVLLLR	1	1	1	P02768		1467.84	0	0	0	0	0	0	0	7.277e-05	High	28.99	0.0014511																1
	VFDEFKPLVEEPQNLIK	1	1	1	P02768		2045.1	8.72364e+07	0	0	0	0	0	0	4.461e-05	High	27.36	0.00404038																0
	YICENQDSISSK	1	1	1	P02768	C3(Carbamidomethyl)	1443.64	2.11212e+07	0	0	0	0	0	0.002	0.001853	High	50.23	1.84942e-05																0
	FQNALLVR	2	1	1	P02768		960.559	3.09635e+08	0	0	0	0	0	0.002	0.03361	High	47.9	4.05453e-05																0
	HPDYSVVLLLR	1	1	1	P02768		1311.75	7.83696e+07	0	0	0	0	0	0.002	0.0003078	High	43.4	0.000118843																0
	AEFAEVSK	2	1	1	P02768		880.441	420659420	0	0	1.18655e+07	0	0	0.002	0.009443	High	43.16	0.000272928							High	29.07	0.00625592							0
	TYETTLEK	1	1	1	P02768		984.49	2.76019e+08	0	0	0	0	0	0.002	0.005055	High	42.07	0.000170739																0
	LDELRDEGK	1	1	1	P02768		1074.54	4.8787e+07	0	0	0	0	0	0.002	0.0007432	High	34.15	0.0022114																1
	HPYFYAPELLFFAK	1	1	1	P02768		1742.89	1.44812e+07	0	0	0	0	0	0.002	0.001636	High	24.63	0.0120522																0
	FKDLGEENFK	1	1	1	P02768		1226.61	1.03549e+08	0	0	0	0	0	0.002	0.001215	High	22.37	0.0260743																1
	RPCFSALEVDETYVPK	1	1	1	P02768	C3(Carbamidomethyl)	1910.93	1.22305e+07	0	0	0	0	0	0.002	0.004819	High	22.19	0.0202323																0
	LVNEVTEFAK	1	1	1	P02768		1149.62	5.01182e+08	0	0	0	0	0	0.002	0.01069	High	16.24	0.0950736																0
	VPQVSTPTLVEVSR	4	1	1	P02768		1511.84	1.05488e+08	0	9.64281e+06	6.17295e+06	0	7.42197e+06	0.003	0.00635	Medium	21.66	0.0187643				Medium	22.96	0.0151747	High	21.05	0.018453				Medium	13.28	0.129221	0
	YLYEIAR	2	1	1	P02768		927.493	3.40119e+08	0	4.73597e+07	0	0	0	0.004	0.0531	High	23.47	0.0150676				Medium	13.54	0.148267										0
	TCVADESAENCDK	1	1	1	P02768	C2(Carbamidomethyl); C11(Carbamidomethyl)	1498.58	5.63058e+06	0	0	0	0	0	0.004	0.05535	High	11.97	0.0633826																0
	LVTDLTK	1	1	1	P02768		789.471	2.41783e+08	0	0	0	0	0	0.009	0.08664	High	41.26	0.000119707																0
	DDNPNLPR	1	1	1	P02768		940.449	3.01428e+08	0	0	0	0	0	0.012	0.1034	Medium	34.49	0.00119136																0
P01834	Immunoglobulin kappa constant OS=Homo sapiens GN=IGKC PE=1 SV=2 - [IGKC_HUMAN]	31.78	2	2	2	2	2.72766e+07	0	0	0	0	0	51.28	31.78	2	2																					107	11.7578	6.52197
	Sequence	# PSMs	# Proteins	# Protein Groups	Protein Group Accessions	Modifications	MH+ [Da]	A5: Area	B5: Area	C5: Area	D5: Area	E5: Area	F5: Area	q-Value	PEP	A2	IonScore A2	Exp Value A2	B2	IonScore B2	Exp Value B2	C2	IonScore C2	Exp Value C2	D2	IonScore D2	Exp Value D2	E2	IonScore E2	Exp Value E2	F2	IonScore F2	Exp Value F2	# Missed Cleavages
	DSTYSLSSTLTLSK	1	2	1	P01834		1502.76	4.16689e+07	0	0	0	0	0	0.002	0.009701	High	42.47	0.000294444																0
	VDNALQSGNSQESVTEQDSK	1	2	1	P01834		2135.96	1.28843e+07	0	0	0	0	0	0.002	0.02042	High	23.31	0.00653323																0
P06748	Nucleophosmin OS=Homo sapiens GN=NPM1 PE=1 SV=2 - [NPM_HUMAN]	31.63	2	9	9	29	7.29022e+06	8.29629e+06	2.80052e+07	2.72167e+07	4.57904e+07	6.9167e+07	39.9714	11.56	2	2	126.094	19.39	4	5	86.3712	14.97	4	5	31.0003	10.2	2	3	123.893	18.03	5	6	176.787	21.77	6	8	294	32.5548	4.77979
	Sequence	# PSMs	# Proteins	# Protein Groups	Protein Group Accessions	Modifications	MH+ [Da]	A5: Area	B5: Area	C5: Area	D5: Area	E5: Area	F5: Area	q-Value	PEP	A2	IonScore A2	Exp Value A2	B2	IonScore B2	Exp Value B2	C2	IonScore C2	Exp Value C2	D2	IonScore D2	Exp Value D2	E2	IonScore E2	Exp Value E2	F2	IonScore F2	Exp Value F2	# Missed Cleavages
	MSVQPTVSLGGFEITPPVVLR	11	1	1	P06748		2227.23	7.76001e+06	1.50875e+07	1.03111e+07	1.16024e+07	1.58674e+07	39192136	0	5.999e-06	Medium	28.19	0.00174461	High	35.26	0.000312744	High	32.16	0.000668949	High	16.62	0.0250437	High	63.87	4.09232e-07	High	57.7	1.86807e-06	0
	MTDQEAIQDLWQWR	2	1	1	P06748		1819.85	0	0	0	0	0	6.48832e+06	0	3.062e-09				High	58.78	4.83385e-06										High	68.71	5.24886e-07	0
	GPSSVEDIK	5	1	1	P06748		931.474	0	2.85261e+06	2.72499e+07	4.2831e+07	4.42748e+07	8.04634e+07	0	0.03276				High	44.57	0.000176316	High	44.63	0.000173897	Medium	25.54	0.0141023	Medium	20.78	0.042198	High	40.71	0.000428836	0
	VDNDENEHQLSLR	2	1	1	P06748		1568.73	6.82042e+06	6.94874e+06	0	0	0	0	0.004	0.05579	High	25.59	0.00952399	High	19.91	0.0326701													0
	MQASIEK	4	1	1	P06748		806.408	0	0	1.86157e+07	0	2.80627e+07	3.97381e+07	0.004	0.02522							Medium	33.65	0.00304221				High	31.91	0.00454139	Medium	39.51	0.000794801	0
	VTLATLK	1	1	1	P06748		745.479	0	0	0	0	62361175	0	0.004	0.02679													High	42.23	6.88173e-05				0
	TVSLGAGAK	1	1	1	P06748		803.462	0	0	0	0	3.07354e+07	0	0.004	0.03154													High	22.01	0.0424917				0
	LLSISGK	2	2	1	P06748		717.449	0	0	3.81498e+07	0	0	6.92965e+07	0.005	0.09171							High	17.2	0.127666							Medium	16.29	0.157425	0
	FINYVK	1	1	1	P06748		783.44	0	0	0	0	0	57741127	0.036	0.2196																Medium	12.86	0.137166	0
P25705	ATP synthase subunit alpha, mitochondrial OS=Homo sapiens GN=ATP5A1 PE=1 SV=1 - [ATPA_HUMAN]	31.1	1	15	15	48	3.68932e+07	4.99764e+07	4.83454e+07	5.77867e+07	2.82641e+07	6.86887e+07	161.15	13.38	6	6	138.947	15.01	7	7	143.12	21.34	10	10	175.905	17.36	8	8	148.61	13.92	6	6	215.516	24.95	11	11	553	59.7136	9.12939
	Sequence	# PSMs	# Proteins	# Protein Groups	Protein Group Accessions	Modifications	MH+ [Da]	A5: Area	B5: Area	C5: Area	D5: Area	E5: Area	F5: Area	q-Value	PEP	A2	IonScore A2	Exp Value A2	B2	IonScore B2	Exp Value B2	C2	IonScore C2	Exp Value C2	D2	IonScore D2	Exp Value D2	E2	IonScore E2	Exp Value E2	F2	IonScore F2	Exp Value F2	# Missed Cleavages
	ILGADTSVDLEETGR	6	1	1	P25705		1575.79	2.67746e+07	3.68471e+07	5.58837e+07	5.66712e+07	4.58614e+07	56845272	0	0.001872	High	62.58	2.53956e-06	High	72.22	2.78903e-07	High	46.73	9.76692e-05	High	46.99	9.19936e-05	High	38.45	0.000700158	High	38.56	0.000661749	0
	TGTAEMSSILEER	5	1	1	P25705		1423.68	7.95288e+06	0	2.44613e+07	24474639	1.11792e+07	1.50958e+07	0	0.03023	High	51.13	2.04289e-05				High	35.51	0.000759213	High	29.07	0.00377833	High	26.87	0.00544811	High	28.99	0.00372239	0
	TSIAIDTIINQK	5	1	1	P25705		1316.75	2.15817e+07	2.41875e+07	3.28489e+07	34469792	2.02752e+07	0	0	0.02779	High	42.53	0.000187088	Medium	17.39	0.0611005	High	37.87	0.000489916	High	34.81	0.00110674	High	27.81	0.00554683				0
	AVDSLVPIGR	6	1	1	P25705		1026.6	0	2.93066e+07	0	0	0	0	0	0.01745	High	39.14	0.000323032	High	39.12	0.000324523	High	43.78	0.000108886	High	39.52	0.000295969	High	38.73	0.000355014	Medium	22.55	0.0147315	0
	TGAIVDVPVGEELLGR	6	1	1	P25705		1624.88	6.23232e+07	8.37756e+07	5.63037e+07	71253968	0	7.24287e+07	0	0.007327	High	30.57	0.00241175	Medium	44.21	0.000110001	High	29.27	0.00331252	High	36.99	0.000559961	High	47.17	5.46821e-05	High	37.01	0.000557389	0
	HALIIYDDLSK	5	1	1	P25705		1287.69	0	1.72389e+07	2.38131e+07	2.81326e+07	1.86556e+07	1.10226e+07	0	1.34e-11				High	11.24	0.33823	High	13.82	0.186729	High	42.55	0.000250157	High	44.58	0.000156752	High	58.45	6.43002e-06	0
	GIRPAINVGLSVSR	2	1	1	P25705		1438.85	0	0	1.99568e+07	0	0	1.88191e+07	0	0.001455							Medium	16.44	0.0226449							High	16.66	0.0215263	0
	EPMQTGIK	2	1	1	P25705		903.461	0	0	2.09904e+07	0	0	21248026	0	0.002998							High	16.03	0.104773							High	24.06	0.0160984	0
	EVAAFAQFGSDLDAATQQLLSR	1	1	1	P25705		2338.16	0	0	0	0	0	8.97804e+06	0	5.571e-13																High	79.34	4.01623e-08	0
	VVDALGNAIDGK	4	1	1	P25705		1171.63	0	1.81808e+07	29310094	45434835	0	5.27644e+07	0.001	0.0353				Medium	20.74	0.0341551	High	16.38	0.120826	High	25.63	0.0112146				High	22.64	0.0223246	0
	APGIIPR	2	1	1	P25705		723.45	0	5.94348e+06	2.78388e+07	0	0	0	0.005	0.07178				High	21.1	0.0116437	Medium	17.79	0.0249512										0
	QMSLLLR	1	1	1	P25705		860.502	0	0	0	0	0	1.30694e+07	0.005	0.04008																High	21.76	0.0286727	0
	STVAQLVK	1	1	1	P25705		845.511	1.40829e+07	0	0	0	0	0	0.012	0.1071	Medium	11.73	0.372643																0
	ELIIGDR	1	1	1	P25705		815.459	0	0	0	0	0	0	0.013	0.1122										Medium	29.9	0.00675373							0
	VLSIGDGIAR	1	1	1	P25705		1000.58	0	0	0	0	0	76792272	0.023	0.1706																Medium	21.86	0.0329072	0
P02647	Apolipoprotein A-I OS=Homo sapiens GN=APOA1 PE=1 SV=1 - [APOA1_HUMAN]	29.21	1	7	7	8	2.4719e+07	0	0	0	0	0	183.95	29.21	7	8																					267	30.7589	5.75732
	Sequence	# PSMs	# Proteins	# Protein Groups	Protein Group Accessions	Modifications	MH+ [Da]	A5: Area	B5: Area	C5: Area	D5: Area	E5: Area	F5: Area	q-Value	PEP	A2	IonScore A2	Exp Value A2	B2	IonScore B2	Exp Value B2	C2	IonScore C2	Exp Value C2	D2	IonScore D2	Exp Value D2	E2	IonScore E2	Exp Value E2	F2	IonScore F2	Exp Value F2	# Missed Cleavages
	LLDNWDSVTSTFSK	1	1	1	P02647		1612.78	1.76699e+07	0	0	0	0	0	0	8.769e-07	High	88.18	6.46233e-09																0
	DYVSQFEGSALGK	1	1	1	P02647		1400.67	1.46021e+07	0	0	0	0	0	0.002	0.02432	High	59.74	3.76902e-06																0
	AELQEGAR	2	1	1	P02647		873.444	3.77015e+07	0	0	0	0	0	0.002	0.01239	High	37.37	0.000870349																0
	ATEHLSTLSEK	1	1	1	P02647		1215.62	1.76885e+07	0	0	0	0	0	0.002	0.0004619	High	35.73	0.00134987																0
	LEALKENGGAR	1	1	1	P02647		1157.63	6.59456e+06	0	0	0	0	0	0.002	0.02703	High	20.09	0.044077																1
	THLAPYSDELR	1	1	1	P02647		1301.65	2.3169e+06	0	0	0	0	0	0.003	0.04704	High	15.17	0.130758																0
	VQPYLDDFQK	1	1	1	P02647		1252.62	1.87671e+07	0	0	0	0	0	0.009	0.08597	High	22.41	0.0258352																0
Q96KK5	Histone H2A type 1-H OS=Homo sapiens GN=HIST1H2AH PE=1 SV=3 - [H2A1H_HUMAN]	27.34	15	3	3	11	1.2483e+08	2.75327e+08	1.84072e+08	1.32953e+08	1.96528e+08	280420670	19.1	5.47	1	1	49.8132	12.5	2	2	43.7276	27.34	3	3	25.54	21.88	2	2	35.2632	12.5	2	2	24.33	7.03	1	1	128	13.8978	10.8872
	Sequence	# PSMs	# Proteins	# Protein Groups	Protein Group Accessions	Modifications	MH+ [Da]	A5: Area	B5: Area	C5: Area	D5: Area	E5: Area	F5: Area	q-Value	PEP	A2	IonScore A2	Exp Value A2	B2	IonScore B2	Exp Value B2	C2	IonScore C2	Exp Value C2	D2	IonScore D2	Exp Value D2	E2	IonScore E2	Exp Value E2	F2	IonScore F2	Exp Value F2	# Missed Cleavages
	AGLQFPVGR	5	15	1	Q96KK5		944.531	0	2.82619e+08	321272316	241094824	248835870	280420670	0	0.009583				High	35.54	0.00189893	High	17.28	0.127206	Medium	25.54	0.0189893	High	23.25	0.0321743	High	24.33	0.0250905	0
	VTIAQGGVLPNIQAVLLPK	2	10	1	Q96KK5		1931.17	0	0	2.19022e+07	2.48119e+07	0	0	0	0.0269							High	23.58	0.00437492	High	11.5	0.0706269							0
	HLQLAIR	4	14	1	Q96KK5		850.525	1.2483e+08	2.68035e+08	2.09042e+08	0	1.4422e+08	0	0.005	0.0874	Medium	19.1	0.0190692	Medium	32.23	0.000927538	High	30.81	0.00128627				High	29.97	0.00156074				0
P05141	ADP/ATP translocase 2 OS=Homo sapiens GN=SLC25A5 PE=1 SV=7 - [ADT2_HUMAN]	26.17	3	2	8	33	5.93954e+07	9.84539e+07	6.09096e+07	7.05705e+07	7.39097e+07	7.2284e+07	81.1485	11.07	3	3	102.292	22.48	7	7	47.2033	12.75	4	4	102.518	17.45	5	5	66.3007	23.83	7	7	109.655	23.83	7	7	298	32.8312	9.68604
	Sequence	# PSMs	# Proteins	# Protein Groups	Protein Group Accessions	Modifications	MH+ [Da]	A5: Area	B5: Area	C5: Area	D5: Area	E5: Area	F5: Area	q-Value	PEP	A2	IonScore A2	Exp Value A2	B2	IonScore B2	Exp Value B2	C2	IonScore C2	Exp Value C2	D2	IonScore D2	Exp Value D2	E2	IonScore E2	Exp Value E2	F2	IonScore F2	Exp Value F2	# Missed Cleavages
	DFLAGGVAAAISK	6	1	1	P05141		1219.67	5.52359e+07	9.11182e+07	5.01245e+07	6.36164e+07	5.16239e+07	6.22701e+07	0	0.0001298	High	51.12	3.01345e-05	High	43.53	0.000159699	High	38.15	0.000597124	High	38.74	0.000487857	High	38.59	0.000505002	High	38.49	0.000509686	0
	TAVAPIER	6	4	2	P05141;P12236		856.489	114212165	1.36169e+08	107600146	1.14727e+08	1.15145e+08	9.65641e+07	0	0.001755	High	43.62	0.000160769	Medium	18.95	0.0471196	Medium	18.13	0.0569117	High	28.07	0.00577034	Medium	18.32	0.0544756	High	30.38	0.00339002	0
	YFPTQALNFAFK	5	4	2	P05141;P12236		1446.74	8.73828e+06	3.5272e+07	0	7.02959e+06	1.11295e+07	2.00686e+07	0	5.107e-05	High	18.87	0.0739392	High	34.27	0.00213243				High	62.36	3.31036e-06	High	25.88	0.0140733	High	42.14	0.00031769	0
	GNLANVIR	3	4	2	P05141;P12236		856.498	0	68074837	0	0	5.49607e+07	58017668	0	0.01061				High	33.18	0.00153869							High	28.5	0.00452012	Medium	37.02	0.00063555	0
	LLLQVQHASK	5	3	2	P05141;P12236		1136.68	0	5.78561e+06	25004114	33367940	2.91352e+07	30593529	0	0.001269				High	19.45	0.0119176	High	11.07	0.0820709	High	17.45	0.0215865	High	13.39	0.054977	High	13.64	0.0519017	0
	EQGVLSFWR	4	2	2	P05141;P12236		1121.57	0	5.29118e+07	0	2.9585e+07	1.95548e+07	3.35105e+07	0	0.00609				Medium	16.68	0.100948				Medium	19.62	0.0512977	High	19.71	0.0454348	Medium	17.51	0.0851611	0
	AAYFGIYDTAK	2	1	1	P05141		1219.6	0	0	0	0	1.79756e+07	1.21022e+07	0	6.616e-06													High	13.02	0.182093	High	23.87	0.0151776	0
	MMMQSGR	2	3	2	P05141;P12236		840.354	0	2.10479e+06	7.89339e+06	0	0	0	0.008	0.1059				High	26.43	0.00226971	Medium	19.59	0.0142871										0
P07355	Annexin A2 OS=Homo sapiens GN=ANXA2 PE=1 SV=2 - [ANXA2_HUMAN]	25.96	2	10	10	30	1.79757e+07	5.45112e+06	1.24884e+07	1.27853e+07	1.43012e+07	1.41817e+07	52.11	15.93	6	6	30.8467	12.09	5	5	27.56	18.29	7	7	21.13	8.26	3	3	19.23	2.95	1	1	63.8606	19.17	7	8	339	38.5798	7.75244
	Sequence	# PSMs	# Proteins	# Protein Groups	Protein Group Accessions	Modifications	MH+ [Da]	A5: Area	B5: Area	C5: Area	D5: Area	E5: Area	F5: Area	q-Value	PEP	A2	IonScore A2	Exp Value A2	B2	IonScore B2	Exp Value B2	C2	IonScore C2	Exp Value C2	D2	IonScore D2	Exp Value D2	E2	IonScore E2	Exp Value E2	F2	IonScore F2	Exp Value F2	# Missed Cleavages
	TNQELQEINR	5	2	1	P07355		1244.63	1.88496e+07	0	5.1443e+06	1.43406e+07	1.43012e+07	1.32897e+07	0	0.004509	High	41.24	0.000323198				High	14.05	0.169227	High	16.47	0.14089	High	19.23	0.0728333	High	15.55	0.129555	0
	TPAQYDASELK	6	2	1	P07355		1222.6	25757249	5.91964e+06	1.69007e+07	1.55871e+07	0	1.73178e+07	0	0.02739	High	11.13	0.343052	High	15.51	0.12513	High	23.12	0.021695	High	18.66	0.0605843				High	26.16	0.0107736	0
	AYTNFDAER	1	2	1	P07355		1086.48	0	0	0	0	0	6.64516e+06	0	0.001724																High	25.53	0.00545801	0
	QDIAFAYQR	2	1	1	P07355		1111.55	9.3204e+06	0	0	0	0	1.19378e+07	0.002	0.01076	High	20.78	0.0363487													High	14.67	0.165479	0
	SLYYYIQQDTK	3	2	1	P07355		1421.69	4.16013e+06	0	5.41598e+06	0	0	3.67392e+06	0.002	0.01524	High	14.62	0.129429				Medium	14.28	0.212753							High	21.19	0.0440989	0
	SEVDMLK	5	2	1	P07355		821.407	4.06659e+06	3.3905e+06	1.11215e+07	8.42815e+06	0	9.38409e+06	0.002	0.03318	High	10.89	0.395132	High	12.47	0.277457	Medium	14.08	0.181741	Medium	14.05	0.19284				Medium	14.77	0.163379	0
	DALNIETAIK	2	2	1	P07355		1087.6	0	7.04323e+06	9.44287e+06	0	0	0	0.003	0.04137				High	18.54	0.10217	High	12.64	0.451937										0
	LYDSMK	3	1	1	P07355		756.359	4.95559e+06	1.05392e+06	5.21518e+06	0	0	0	0.005	0.06783	Medium	17.47	0.0268591	High	24.13	0.0057955	Medium	11.01	0.198125										0
	DLYDAGVK	1	1	1	P07355		880.441	0	0	0	0	0	1.13587e+07	0.005	0.04691																High	24.44	0.0203258	0
	ELASALK	2	2	1	P07355		731.429	0	2.74654e+06	6.96619e+06	0	0	0	0.007	0.1102				Medium	19.06	0.104299	High	17.23	0.152334										0
Q8N1N4	Keratin, type II cytoskeletal 78 OS=Homo sapiens GN=KRT78 PE=2 SV=2 - [K2C78_HUMAN]	25.58	5	11	14	40	2.24952e+07	1.13783e+07	2.04164e+08	3.46925e+07	1.21575e+08	3.18499e+07	111.024	16.73	8	8	191.791	11.54	6	6	165.764	12.31	7	7	136.679	13.85	7	7	93.4558	8.46	5	5	164.865	13.46	7	7	520	56.8305	6.02393
	Sequence	# PSMs	# Proteins	# Protein Groups	Protein Group Accessions	Modifications	MH+ [Da]	A5: Area	B5: Area	C5: Area	D5: Area	E5: Area	F5: Area	q-Value	PEP	A2	IonScore A2	Exp Value A2	B2	IonScore B2	Exp Value B2	C2	IonScore C2	Exp Value C2	D2	IonScore D2	Exp Value D2	E2	IonScore E2	Exp Value E2	F2	IonScore F2	Exp Value F2	# Missed Cleavages
	YLDFSSIITEVR	6	1	1	Q8N1N4		1442.76	2.70464e+07	1.39469e+07	1.26283e+07	23602557	8.20576e+06	2.55916e+07	0	1.561e-08	High	46.61	9.38574e-05	High	55.27	1.4264e-05	High	39.45	0.000488055	High	51.09	3.34556e-05	High	29.09	0.0059189	High	61.66	3.30934e-06	0
	LLEGEECR	6	11	5	P35908;P13647;P02538;P04259;Q8N1N4	C7(Carbamidomethyl)	1005.47	2.46201e+07	7.52119e+06	7.60015e+07	40518166	1.61738e+07	3.46965e+07	0	0.0001568	High	42.26	0.000199088	High	33.97	0.0013429	High	41.75	0.000230579	High	35.55	0.000961212	High	34.86	0.00119205	High	42.49	0.000194455	0
	QLEQLQGER	6	1	1	Q8N1N4		1100.57	1.58191e+07	7.83919e+06	1.43825e+07	1.64884e+07	6.06489e+06	1.42962e+07	0	0.008651	High	38.4	0.00054204	High	51.56	3.3166e-05	High	47.33	8.78403e-05	High	34.4	0.00136154	High	28.48	0.00674052	High	30	0.00375	0
	VQISQLHQEIQR	2	1	1	Q8N1N4		1478.81	5.65993e+06	0	0	7.90556e+06	0	0	0	7.579e-05	High	21.74	0.0180869							High	18.64	0.0369287							0
	LSLDVEIATYR	3	2	2	Q7Z794;Q8N1N4		1279.69	14066187	1.23489e+07	0	0	0	1.61936e+07	0	0.00149	High	16.62	0.0762198	High	66.9	7.044e-07										High	43.6	0.000187702	0
	TLNNQFASFIDK	2	1	1	Q8N1N4		1397.71	0	0	0	0	0	0	0	0.001046				High	50.39	4.29633e-05	High	54.1	2.33427e-05										0
	TQETQEIR	5	1	1	Q8N1N4		1004.5	0	0	2.69296e+07	3.99568e+07	2.55418e+07	3.52617e+07	0	0.0001294				Medium	24.48	0.0242387	High	36.73	0.00110409	High	13.06	0.308944	High	39.41	0.000595667	High	34	0.00207016	0
	FLEQQNK	2	18	6	P08670;P12035;P13647;P02538;P04259;Q8N1N4		906.468	0	0	5.09562e+08	0	3.23008e+08	0	0	0.009715							Medium	36.94	0.00188141				High	36.53	0.00206768				0
	TLNNQFASFIDKVR	2	1	1	Q8N1N4		1652.87	0	0	0	11335271	0	1.28058e+07	0	0.0001193										High	57.9	6.32506e-06				High	40.01	0.00039908	1
	YQELQVSAQLHGDR	1	1	1	Q8N1N4		1643.82	1.33363e+07	0	0	0	0	0	0.002	0.0006223	High	21.02	0.0343945																0
	ATLENDFVVLK	1	1	1	Q8N1N4		1248.68	5.48432e+06	0	0	0	0	0	0.002	0.02756	High	10.42	0.440293																0
	LQSQTENLKK	1	1	1	Q8N1N4		1188.66	1.49193e+07	0	0	0	0	0	0.003	0.04497	High	14.96	0.126066																1
	DVDGVFLSK	1	1	1	Q8N1N4		979.511	0	0	0	1.74343e+07	0	0	0.007	0.04168										High	17.54	0.0863368							0
	GALDAELK	2	1	1	Q8N1N4		816.446	0	0	1.42627e+07	0	0	1.72322e+07	0.044	0.2488							Medium	10.72	0.521045							Medium	20.18	0.0556452	0
P48047	ATP synthase subunit O, mitochondrial OS=Homo sapiens GN=ATP5O PE=1 SV=1 - [ATPO_HUMAN]	25.35	1	4	4	13	1.37476e+07	1.89425e+07	1.43594e+07	2.14765e+07	1.34755e+07	7.27606e+06	44.29	13.62	2	2	105.087	20.19	3	3	42.17	5.63	1	1	49.14	17.37	3	3	29.06	5.63	1	1	47.5167	20.19	3	3	213	23.2627	9.96436
	Sequence	# PSMs	# Proteins	# Protein Groups	Protein Group Accessions	Modifications	MH+ [Da]	A5: Area	B5: Area	C5: Area	D5: Area	E5: Area	F5: Area	q-Value	PEP	A2	IonScore A2	Exp Value A2	B2	IonScore B2	Exp Value B2	C2	IonScore C2	Exp Value C2	D2	IonScore D2	Exp Value D2	E2	IonScore E2	Exp Value E2	F2	IonScore F2	Exp Value F2	# Missed Cleavages
	FSPLTTNLINLLAENGR	3	1	1	P48047		1873.02	5.49107e+06	6.12524e+06	0	0	0	4.35769e+06	0	0.002078	High	42.68	9.71119e-05	High	61.26	1.45893e-06										High	28.79	0.00237833	0
	TDPSILGGMIVR	6	1	1	P48047		1258.69	2.20041e+07	2.79592e+07	1.43594e+07	1.83946e+07	1.34755e+07	1.30012e+07	0	0.0284	High	15.61	0.133273	High	31.3	0.00355829	High	42.17	0.000269998	High	33.76	0.00204052	High	29.06	0.00484244	High	30.44	0.00483452	0
	LVRPPVQVYGIEGR	3	1	1	P48047		1582.91	0	22743163	0	20761695	0	4.46929e+06	0	6.152e-05				High	42.41	8.89881e-05				High	29.88	0.00154202				High	15.62	0.0411236	0
	VAASVLNPYVK	1	1	1	P48047		1160.67	0	0	0	2.52731e+07	0	0	0.003	0.005932										High	10.48	0.228318							0
P07437	Tubulin beta chain OS=Homo sapiens GN=TUBB PE=1 SV=2 - [TBB5_HUMAN]	25.23	10	9	9	26	2.50886e+07	5.81444e+07	2.03339e+07	2.93594e+07	1.80386e+07	1.45512e+07	37.8267	9.91	4	4	122.586	18.47	7	7	51.74	10.36	4	4	146.727	16.22	6	6	43.53	7.66	3	3	41.08	4.05	2	2	444	49.639	4.89404
	Sequence	# PSMs	# Proteins	# Protein Groups	Protein Group Accessions	Modifications	MH+ [Da]	A5: Area	B5: Area	C5: Area	D5: Area	E5: Area	F5: Area	q-Value	PEP	A2	IonScore A2	Exp Value A2	B2	IonScore B2	Exp Value B2	C2	IonScore C2	Exp Value C2	D2	IonScore D2	Exp Value D2	E2	IonScore E2	Exp Value E2	F2	IonScore F2	Exp Value F2	# Missed Cleavages
	YLTVAAVFR	5	3	1	P07437		1039.59	4.63331e+07	7.75081e+07	2.92682e+07	46266716	2.98841e+07	0	0	0.002049	High	26.09	0.0103335	High	28.09	0.0048124	High	27.03	0.00634089	High	27.92	0.00508523	High	28.76	0.00425745				0
	AILVDLEPGTMDSVR	5	4	1	P07437		1615.84	1.558e+07	3.51653e+07	1.51155e+07	2.4105e+07	1.33762e+07	0	0	0.0139	High	24.37	0.0197421	High	42.75	0.000254825	High	23.6	0.021171	High	27.7	0.00857613	High	18.87	0.0635618				0
	IREEYPDR	4	7	1	P07437		1077.53	1.33528e+07	9.50251e+06	0	1.77064e+07	0	1.11953e+07	0	0.001741	High	14.7	0.210083	High	20.15	0.0594121				High	20.74	0.0518651				High	19.95	0.0622121	1
	EVDEQMLNVQNK	3	4	1	P07437		1446.69	7.29112e+06	0	3.87486e+06	1.1255e+07	0	0	0	0.0006842	High	10.32	0.366942				High	13.37	0.1795	High	28.66	0.00578614							0
	ISEQFTAMFR	5	6	1	P07437		1229.6	0	6.17597e+07	1.66181e+07	1.61186e+07	1.08555e+07	1.7907e+07	0	1.915e-06				High	61.49	3.1931e-06	High	28.99	0.0051104	High	62.18	2.17923e-06	High	23.9	0.0167026	High	35.63	0.00110778	0
	GHYTEGAELVDSVLDVVR	1	5	1	P07437		1958.98	0	0	0	9.32583e+06	0	0	0	0.0002339										High	52.86	2.04455e-05							0
	NSSYFVEWIPNNVK	1	7	1	P07437		1696.84	0	5.72079e+06	0	0	0	0	0.003	0.0421				High	19.05	0.0510251													0
	LHFFMPGFAPLTSR	1	8	1	P07437		1620.84	0	2.01041e+06	0	0	0	0	0.007	0.08009				High	14.05	0.179065													0
	IMNTFSVVPSPK	1	4	1	P07437		1319.7	0	6.79075e+06	0	0	0	0	0.008	0.1022				High	22.72	0.0264609													0
Q99623	Prohibitin-2 OS=Homo sapiens GN=PHB2 PE=1 SV=2 - [PHB2_HUMAN]	24.75	1	7	7	25	1.08074e+07	9.69567e+06	2.00638e+07	2.06719e+07	1.54892e+07	2.93815e+07	55.6684	6.69	2	2	69.91	12.71	4	4	90.0676	13.71	4	4	77.08	13.71	4	4	113.188	13.71	4	4	157.048	24.75	7	7	299	33.2759	9.83252
	Sequence	# PSMs	# Proteins	# Protein Groups	Protein Group Accessions	Modifications	MH+ [Da]	A5: Area	B5: Area	C5: Area	D5: Area	E5: Area	F5: Area	q-Value	PEP	A2	IonScore A2	Exp Value A2	B2	IonScore B2	Exp Value B2	C2	IonScore C2	Exp Value C2	D2	IonScore D2	Exp Value D2	E2	IonScore E2	Exp Value E2	F2	IonScore F2	Exp Value F2	# Missed Cleavages
	LGLDYEER	6	1	1	Q99623		994.486	9.52231e+06	7.52706e+06	2.17062e+07	7.05085e+06	1.27519e+07	3.64178e+07	0	0.0002519	High	39.57	0.000463713	High	42.18	0.00024819	High	29.35	0.00511037	High	29.52	0.00469083	High	29.62	0.00474777	High	32.28	0.00248456	0
	IVQAEGEAEAAK	5	1	1	Q99623		1215.62	1.20925e+07	0	1.91305e+07	23154859	1.90392e+07	2.73353e+07	0	2.235e-06	High	35.12	0.00155343				High	54.08	1.97375e-05	High	42.28	0.000298739	High	54.49	1.79594e-05	High	49.31	5.91959e-05	0
	EYTAAVEAK	2	1	1	Q99623		981.489	0	0	0	0	0	1.50255e+07	0	0.007024				High	24.58	0.0207261										High	23.14	0.0225659	0
	VLPSIVNEVLK	5	1	1	Q99623		1210.74	0	1.33277e+07	1.81157e+07	1.97438e+07	1.06925e+07	2.43914e+07	0	0.002557				High	23.76	0.0041973	Medium	20.57	0.00874923	High	22.02	0.00626571	High	37.88	0.000162544	High	21.1	0.00774408	0
	FNASQLITQR	5	1	1	Q99623		1177.63	0	8.23222e+06	1.93546e+07	1.91171e+07	14676394	2.11593e+07	0	5.393e-09				Medium	23.64	0.0211932	High	34.85	0.00181674	High	32.76	0.00246294	High	38.48	0.000808863	High	56.19	1.23825e-05	0
	LLLGAGAVAYGVR	1	1	1	Q99623		1259.75	0	0	0	0	0	10597678	0	3.795e-07																High	53.6	5.23819e-06	0
	ESVFTVEGGHR	1	1	1	Q99623		1217.59	0	0	0	0	0	1.24841e+07	0	0.006424																High	20.67	0.0325674	0
O60814	Histone H2B type 1-K OS=Homo sapiens GN=HIST1H2BK PE=1 SV=3 - [H2B1K_HUMAN]	24.6	15	3	3	7	0	0	1.21603e+08	0	5.32425e+07	8.6032e+06		0			0	5.56	1	1	26.55	17.46	2	3		0			35.7214	19.05	2	2	64.95	11.9	1	1	126	13.8816	10.3159
	Sequence	# PSMs	# Proteins	# Protein Groups	Protein Group Accessions	Modifications	MH+ [Da]	A5: Area	B5: Area	C5: Area	D5: Area	E5: Area	F5: Area	q-Value	PEP	A2	IonScore A2	Exp Value A2	B2	IonScore B2	Exp Value B2	C2	IonScore C2	Exp Value C2	D2	IonScore D2	Exp Value D2	E2	IonScore E2	Exp Value E2	F2	IonScore F2	Exp Value F2	# Missed Cleavages
	AMGIMNSFVNDIFER	3	14	1	O60814		1743.81	0	0	2.42313e+06	0	1.26702e+06	8.6032e+06	0	3.045e-07							Medium	26.55	0.0080778				High	36.25	0.000912979	High	64.95	1.18359e-06	0
	EIQTAVR	3	14	1	O60814		816.457	0	0	2.40783e+08	0	0	0	0.012	0.1136				Medium	18.65	0.143964	Medium	16.52	0.2351										0
	LLLPGELAK	1	15	1	O60814		953.603	0	0	0	0	1.05218e+08	0	0.017	0.1435													Medium	13.78	0.0481613				0
P06576	ATP synthase subunit beta, mitochondrial OS=Homo sapiens GN=ATP5B PE=1 SV=3 - [ATPB_HUMAN]	23.63	1	9	9	28	7.75499e+06	1.82623e+07	2.19963e+07	1.98748e+07	1.00907e+07	2.27064e+07	15.05	2.27	1	1	110.971	20.79	8	8	24.55	6.99	3	3	83.2148	12.67	5	5	32.75	7.18	3	3	80.5277	17.96	7	8	529	56.5246	5.40186
	Sequence	# PSMs	# Proteins	# Protein Groups	Protein Group Accessions	Modifications	MH+ [Da]	A5: Area	B5: Area	C5: Area	D5: Area	E5: Area	F5: Area	q-Value	PEP	A2	IonScore A2	Exp Value A2	B2	IonScore B2	Exp Value B2	C2	IonScore C2	Exp Value C2	D2	IonScore D2	Exp Value D2	E2	IonScore E2	Exp Value E2	F2	IonScore F2	Exp Value F2	# Missed Cleavages
	IMNVIGEPIDER	6	1	1	P06576		1385.71	7.75499e+06	2.05228e+07	2.27434e+07	1.7848e+07	1.05312e+07	2.05165e+07	0	0.002141	High	15.05	0.129732	High	19.71	0.0368824	High	11.99	0.218182	High	25.97	0.0104966	High	20.55	0.0303962	High	42.53	0.000187088	0
	FTQAGSEVSALLGR	1	1	1	P06576		1435.76	0	2.50648e+07	0	0	0	0	0	9.703e-06				High	83.89	1.57203e-08													0
	TVLIMELINNVAK	2	1	1	P06576		1457.84	0	2.91854e+06	0	0	0	7.90583e+06	0	0.0001578				Medium	21.07	0.0136785										High	27.03	0.00346767	0
	LVLEVAQHLGESTVR	6	1	1	P06576		1650.92	0	6.43944e+06	2.25522e+07	5.07006e+06	9.00937e+06	19532580	0	0.0002574				High	19.79	0.0136441	High	10.43	0.113217	High	35.29	0.000458492	High	26.2	0.00311848	High	27.08	0.00352592	0
	VVDLLAPYAK	4	1	1	P06576		1088.64	0	4.43834e+06	2.06933e+07	2.28082e+07	0	2.80703e+07	0	0.001231				High	19.44	0.0352664	High	24.55	0.0094703	High	51.02	2.4511e-05				Medium	14.62	0.0931888	0
	VLDSGAPIKIPVGPETLGR	3	1	1	P06576		1919.1	0	6.23723e+06	0	1.26277e+07	0	14036805	0	0.002625				High	15.9	0.0256431				High	14.37	0.0364729				High	14.33	0.0368104	1
	VALVYGQMNEPPGAR	1	1	1	P06576		1601.81	0	0	0	0	0	1.33134e+06	0.001	0.01227																High	16.95	0.093854	0
	IGLFGGAGVGK	4	1	1	P06576		975.563	0	9.19924e+06	0	1.89682e+07	1.07314e+07	7.19984e+06	0.006	0.02701				Medium	21.08	0.0222252				High	10.61	0.295447	Medium	11.27	0.212738	Medium	14.21	0.128967	0
	DQEGQDVLLFIDNIFR	1	1	1	P06576		1921.96	0	798838	0	0	0	0	0.022	0.1749				Medium	13.83	0.14904													0
P14923	Junction plakoglobin OS=Homo sapiens GN=JUP PE=1 SV=3 - [PLAK_HUMAN]	23.62	1	14	14	49	2.4796e+07	2.07913e+07	1.65952e+07	2.96307e+07	2.73423e+06	1.75479e+07	198.608	18.66	11	11	213.105	17.85	10	10	130.096	9.93	6	6	205.122	18.12	11	12	28.89	4.03	2	2	131.569	12.89	8	8	745	81.6927	6.13818
	Sequence	# PSMs	# Proteins	# Protein Groups	Protein Group Accessions	Modifications	MH+ [Da]	A5: Area	B5: Area	C5: Area	D5: Area	E5: Area	F5: Area	q-Value	PEP	A2	IonScore A2	Exp Value A2	B2	IonScore B2	Exp Value B2	C2	IonScore C2	Exp Value C2	D2	IonScore D2	Exp Value D2	E2	IonScore E2	Exp Value E2	F2	IonScore F2	Exp Value F2	# Missed Cleavages
	LLNDEDPVVVTK	5	1	1	P14923		1341.73	2.31828e+07	1.1033e+07	10846207	0	0	1.49263e+07	0	0.002815	High	56.16	7.62624e-06	High	61.51	2.61337e-06	High	41.34	0.000290133	High	58.91	4.36997e-06				High	44.85	0.000122753	0
	TMQNTSDLDTAR	5	1	1	P14923		1352.61	1.4823e+07	2.6381e+06	1.32704e+07	9.78185e+06	0	5.55403e+06	0	6.982e-05	High	48.53	2.73549e-05	High	48.21	2.71814e-05	High	39.9	0.000230241	High	41.05	0.000149195				High	35.13	0.00065984	0
	NLSDVATK	5	1	1	P14923		847.452	1.76346e+07	5.24127e+06	1.16419e+07	1.16157e+07	0	7.43311e+06	0	0.001728	High	45.18	0.000230576	Medium	26.59	0.0166653	Medium	25.47	0.0208587	High	25.57	0.0203839				High	30.41	0.00691534	0
	HPEAEMAQNSVR	5	1	1	P14923		1368.64	1.23292e+07	7.72069e+06	0	8.47216e+06	1.91912e+06	4.65925e+06	0	0.005702	High	39.43	0.000376282	High	44.54	0.000124804				High	25.94	0.00700378	Medium	14.78	0.109778	High	19.2	0.0348657	0
	SAIVHLINYQDDAELATR	6	1	1	P14923		2029.04	1.81917e+07	1.78435e+07	1.2458e+07	2.72666e+07	3.54934e+06	1.5865e+07	0	6.052e-08	High	30.71	0.00233525	High	40.92	0.000267002	High	43.96	0.000148663	High	50.21	2.76311e-05	High	27.61	0.00546148	High	52.33	1.90057e-05	0
	ALMGSPQLVAAVVR	5	1	1	P14923		1411.81	1.77042e+07	18526649	1.75501e+07	2.07074e+07	0	7.72918e+06	0	0.001657	High	24.89	0.00713547	High	26.65	0.00454171	High	29.95	0.00202316	High	56.41	5.82828e-06				High	21.56	0.0178049	0
	ISEDKNPDYR	5	1	1	P14923		1236.59	3.30134e+07	1.40741e+07	1.89651e+07	2.59188e+07	0	1.8697e+07	0	0.01093	Medium	20.69	0.0358302	High	20.81	0.0311194	High	28.37	0.00553074	High	21.77	0.029272				High	19.16	0.0473222	1
	LNTIPLFVQLLYSSVENIQR	2	1	1	P14923		2347.3	5.02189e+06	1.83834e+06	0	0	0	0	0	0.0006424	High	18.77	0.0132425	High	38.55	0.000139306													0
	HVAAGTQQPYTDGVR	1	1	1	P14923		1599.79	9.52829e+06	0	0	0	0	0	0.002	0.009819	High	36.46	0.00105064																0
	LLNQPNQWPLVK	2	1	1	P14923		1449.82	1.03521e+07	0	0	9.30952e+06	0	0	0.003	0.04721	High	18.12	0.0423968							High	13.83	0.0993599							0
	LAEPSQLLK	2	1	1	P14923		998.589	0	26003867	0	3.57067e+07	0	0	0.003	0.02476				High	33.94	0.000766926				High	35.93	0.000485013							0
	TLVTQNSGVEALIHAILR	2	1	1	P14923		1935.1	0	5.75461e+06	0	1.23134e+07	0	0	0.004	0.01339				Medium	11.27	0.0970383				High	13.1	0.0636712							0
	ALMGSPQLVAAVVR	1	1	1	P14923	M3(Oxidation)	1427.8	0	0	0	5.2055e+06	0	0	0.006	0.02925										High	18.2	0.0537314							0
	LNYGIPAIVK	2	1	1	P14923		1087.65	0	0	0	2.01083e+07	0	18081736	0.012	0.09312										Medium	16.42	0.0319248				Medium	17.27	0.0421874	0
	NYSYEK	1	1	1	P14923		803.356	3.30355e+06	0	0	0	0	0	0.027	0.1857	Medium	10.36	0.0918269																0
P0CG05	Ig lambda-2 chain C regions OS=Homo sapiens GN=IGLC2 PE=1 SV=1 - [LAC2_HUMAN]	23.58	7	2	2	2	2.1797e+07	0	0	0	0	0	33.2823	23.58	2	2																		0			106	11.2865	7.23975
	Sequence	# PSMs	# Proteins	# Protein Groups	Protein Group Accessions	Modifications	MH+ [Da]	A5: Area	B5: Area	C5: Area	D5: Area	E5: Area	F5: Area	q-Value	PEP	A2	IonScore A2	Exp Value A2	B2	IonScore B2	Exp Value B2	C2	IonScore C2	Exp Value C2	D2	IonScore D2	Exp Value D2	E2	IonScore E2	Exp Value E2	F2	IonScore F2	Exp Value F2	# Missed Cleavages
	YAASSYLSLTPEQWK	1	7	1	P0CG05		1743.86	18419175	0	0	0	0	0	0.002	0.01688	High	15.37	0.111805																0
	AGVETTTPSK	1	2	1	P0CG05		990.51	2.51748e+07	0	0	0	0	0	0.019	0.145	Medium	34.79	0.00197477																0
P01036	Cystatin-S OS=Homo sapiens GN=CST4 PE=1 SV=3 - [CYTS_HUMAN]	23.4	1	1	3	3	3.09736e+07	0	0	0	0	0	108.043	23.4	3	3																					141	16.204	5.021
	Sequence	# PSMs	# Proteins	# Protein Groups	Protein Group Accessions	Modifications	MH+ [Da]	A5: Area	B5: Area	C5: Area	D5: Area	E5: Area	F5: Area	q-Value	PEP	A2	IonScore A2	Exp Value A2	B2	IonScore B2	Exp Value B2	C2	IonScore C2	Exp Value C2	D2	IonScore D2	Exp Value D2	E2	IonScore E2	Exp Value E2	F2	IonScore F2	Exp Value F2	# Missed Cleavages
	ATEDEYYR	1	2	2	P01036;P09228		1046.44	7.6129e+07	0	0	0	0	0	0	4.702e-05	High	65.5	2.81171e-07																0
	IIPGGIYDADLNDEWVQR	1	1	1	P01036		2074.02	14773296	0	0	0	0	0	0	2.006e-06	High	54.38	1.29488e-05																0
	MSLVNSR	1	2	2	P01036;P09228	M1(Oxidation)	822.411	2.01863e+06	0	0	0	0	0	0.047	0.2652	Medium	16.83	0.112045																0
Q7Z794	Keratin, type II cytoskeletal 1b OS=Homo sapiens GN=KRT77 PE=2 SV=3 - [K2C1B_HUMAN]	23.18	1	9	15	83	1.7148e+09	2.96114e+08	2.42113e+09	2.69539e+09	6.9363e+08	2.78574e+09	293.359	13.84	9	13	294.624	11.94	7	12	297.608	11.59	8	12	365.467	19.38	13	17	225.243	11.94	8	10	455.882	23.18	14	19	578	61.8635	5.98584
	Sequence	# PSMs	# Proteins	# Protein Groups	Protein Group Accessions	Modifications	MH+ [Da]	A5: Area	B5: Area	C5: Area	D5: Area	E5: Area	F5: Area	q-Value	PEP	A2	IonScore A2	Exp Value A2	B2	IonScore B2	Exp Value B2	C2	IonScore C2	Exp Value C2	D2	IonScore D2	Exp Value D2	E2	IonScore E2	Exp Value E2	F2	IonScore F2	Exp Value F2	# Missed Cleavages
	FLEQQNQVLQTK	18	3	3	P35908;Q7Z794;P04264		1475.79	4.74819e+09	6.37872e+08	6.18132e+09	7.13578e+09	1.63948e+09	7.28506e+09	0	3.667e-09	High	77.16	7.11544e-08	High	77.33	7.11968e-08	High	75.18	1.16805e-07	High	72.71	1.98245e-07	High	77.51	6.83063e-08	High	77.61	6.67515e-08	0
	FASFIDKVR	3	17	7	P35908;Q7Z794;P12035;P13647;P02538;P04259;Q3SY84		1082.6	5.84509e+07	0	0	127150792	0	6.53803e+07	0	0.000254	High	49.74	4.14061e-05							High	56.98	7.81744e-06				High	57.18	7.4656e-06	1
	YEDEINKR	14	11	7	P35908;Q7Z794;P12035;P13647;P02538;P04259;P04264		1066.52	3.3775e+08	0	2.61246e+08	2.09779e+08	1.08534e+08	2.49969e+08	0	7.776e-07	High	42.01	0.000336786	High	38.15	0.000819132	High	33.56	0.00235697	High	35.12	0.00164571	High	49.73	5.2143e-05	High	51.51	3.46096e-05	1
	DVDAAYVSK	6	1	1	Q7Z794		967.473	1.859e+07	5.65136e+06	3.50452e+07	3.86045e+07	1.5172e+07	4.16089e+07	0	1.51e-06	High	38.09	0.000566621	High	44.66	0.000124822	High	38.55	0.000523638	High	36.47	0.000822797	Medium	21.08	0.0292436	High	44.61	0.000129727	0
	YEDEINK	4	12	7	P35908;Q7Z794;P12035;P13647;P02538;P04259;P04264		910.415	3.93359e+07	0	5.90667e+07	9.78733e+07	3.21005e+07	0	0	0.02173	High	34.39	0.00134649				High	34.06	0.00145279	High	39.3	0.000434712	High	35.71	0.000993577				0
	YQELQITAGR	4	1	1	Q7Z794		1178.62	18682002	1.37928e+07	0	6.49934e+07	0	94259169	0	0.0009399	High	24.5	0.0219984	High	27.31	0.00984636				High	31.02	0.0041906				High	30.24	0.00586667	0
	QLLEGEESR	5	1	1	Q7Z794		1060.53	8.13221e+06	0	1.59747e+07	2.00142e+07	1.41246e+07	1.47342e+07	0	0.009932	High	21.88	0.0376208				Medium	16.65	0.107055	High	24.66	0.016928	High	12.33	0.277775	High	23.01	0.029002	0
	SKDEAEALYQTK	5	1	1	Q7Z794		1382.68	4.68379e+06	0	0	2.73515e+07	14862976	28983194	0	0.007144	High	19.57	0.0502356							High	26.75	0.009088	High	10.36	0.395793	High	16.81	0.0917176	1
	LSLDVEIATYR	3	2	2	Q7Z794;Q8N1N4		1279.69	14066187	1.23489e+07	0	0	0	1.61936e+07	0	0.00149	High	16.62	0.0762198	High	66.9	7.044e-07										High	43.6	0.000187702	0
	FASFIDK	8	18	8	P35908;Q7Z794;P12035;P19013;P13647;P02538;P04259;Q3SY84		827.43	0	2.36676e+08	820822774	740593962	3.32879e+08	822202434	0	0.01024				High	53.29	2.57847e-05	High	34.84	0.00180452	High	35.75	0.0014634	High	34.54	0.00193358	High	36.02	0.00137519	0
	VDTLTGEVNFLK	5	1	1	Q7Z794		1335.72	0	13626251	4.15641e+07	4.99009e+07	2.04751e+07	4.80077e+07	0	0.001649				High	33.85	0.00160718	High	49.22	4.66729e-05	Medium	10.19	0.32066	High	30.67	0.00287108	High	26.89	0.00961829	0
	SMQDVVEDYK	3	1	1	Q7Z794		1213.54	0	0	19709863	9936113	0	7.1398e+06	0	0.01562							High	30.8	0.00120606	High	22.21	0.0108211				High	10.87	0.147324	0
	SLDLDSIIDAVR	2	1	1	Q7Z794		1316.71	0	0	0	1.1525e+07	0	1.71863e+07	0	2.584e-10										High	62.18	2.9359e-06				High	74.59	1.89407e-07	0
	TQYELIAQR	2	1	1	Q7Z794		1121.6	0	0	0	0	0	0	0	0.0002285										High	23.61	0.0209046				High	34.72	0.0014672	0
	QVDLLSAEQMR	1	1	1	Q7Z794	M10(Oxidation)	1305.65	0	0	0	0	0	7.75832e+06	0.022	0.1554																Medium	12.72	0.267282	0
P12236	ADP/ATP translocase 3 OS=Homo sapiens GN=SLC25A6 PE=1 SV=4 - [ADT3_HUMAN]	22.48	3	1	7	27	4.42114e+07	8.57184e+07	4.68326e+07	5.92267e+07	6.64135e+07	6.26974e+07	49.9918	11.07	3	3	82.7948	22.48	7	7	23.72	8.39	3	3	78.6786	13.09	4	4	43.1646	15.77	5	5	76.6337	15.77	5	5	298	32.8452	9.74463
	Sequence	# PSMs	# Proteins	# Protein Groups	Protein Group Accessions	Modifications	MH+ [Da]	A5: Area	B5: Area	C5: Area	D5: Area	E5: Area	F5: Area	q-Value	PEP	A2	IonScore A2	Exp Value A2	B2	IonScore B2	Exp Value B2	C2	IonScore C2	Exp Value C2	D2	IonScore D2	Exp Value D2	E2	IonScore E2	Exp Value E2	F2	IonScore F2	Exp Value F2	# Missed Cleavages
	TAVAPIER	6	4	2	P05141;P12236		856.489	114212165	1.36169e+08	107600146	1.14727e+08	1.15145e+08	9.65641e+07	0	0.001755	High	43.62	0.000160769	Medium	18.95	0.0471196	Medium	18.13	0.0569117	High	28.07	0.00577034	Medium	18.32	0.0544756	High	30.38	0.00339002	0
	YFPTQALNFAFK	5	4	2	P05141;P12236		1446.74	8.73828e+06	3.5272e+07	0	7.02959e+06	1.11295e+07	2.00686e+07	0	5.107e-05	High	18.87	0.0739392	High	34.27	0.00213243				High	62.36	3.31036e-06	High	25.88	0.0140733	High	42.14	0.00031769	0
	GNLANVIR	3	4	2	P05141;P12236		856.498	0	68074837	0	0	5.49607e+07	58017668	0	0.01061				High	33.18	0.00153869							High	28.5	0.00452012	Medium	37.02	0.00063555	0
	LLLQVQHASK	5	3	2	P05141;P12236		1136.68	0	5.78561e+06	25004114	33367940	2.91352e+07	30593529	0	0.001269				High	19.45	0.0119176	High	11.07	0.0820709	High	17.45	0.0215865	High	13.39	0.054977	High	13.64	0.0519017	0
	EQGVLSFWR	4	2	2	P05141;P12236		1121.57	0	5.29118e+07	0	2.9585e+07	1.95548e+07	3.35105e+07	0	0.00609				Medium	16.68	0.100948				Medium	19.62	0.0512977	High	19.71	0.0454348	Medium	17.51	0.0851611	0
	DFLAGGIAAAISK	2	1	1	P12236		1233.69	9683810	1.34497e+07	0	0	0	0	0.002	0.02033	High	18.63	0.063746	High	23.2	0.0241708													0
	MMMQSGR	2	3	2	P05141;P12236		840.354	0	2.10479e+06	7.89339e+06	0	0	0	0.008	0.1059				High	26.43	0.00226971	Medium	19.59	0.0142871										0
P27482	Calmodulin-like protein 3 OS=Homo sapiens GN=CALML3 PE=1 SV=2 - [CALL3_HUMAN]	22.15	3	3	3	3	6.21958e+06	0	0	0	0	0	19.5289	22.15	3	3																					149	16.88	4.42432
	Sequence	# PSMs	# Proteins	# Protein Groups	Protein Group Accessions	Modifications	MH+ [Da]	A5: Area	B5: Area	C5: Area	D5: Area	E5: Area	F5: Area	q-Value	PEP	A2	IonScore A2	Exp Value A2	B2	IonScore B2	Exp Value B2	C2	IonScore C2	Exp Value C2	D2	IonScore D2	Exp Value D2	E2	IonScore E2	Exp Value E2	F2	IonScore F2	Exp Value F2	# Missed Cleavages
	ELGTVMR	1	3	1	P27482	M6(Oxidation)	821.418	4.60669e+06	0	0	0	0	0	0.005	0.06305	High	16.76	0.151821																0
	AADTDGDGQVNYEEFVR	1	1	1	P27482		1885.82	1.18912e+07	0	0	0	0	0	0.024	0.1709	Medium	17.67	0.0205202																0
	DTDNEEEIR	1	1	1	P27482		1120.47	2.16087e+06	0	0	0	0	0	0.028	0.1888	Medium	12.18	0.0603907																0
P09228	Cystatin-SA OS=Homo sapiens GN=CST2 PE=1 SV=1 - [CYTT_HUMAN]	21.99	1	2	4	4	3.05421e+07	0	0	0	0	0	86.4367	21.99	4	4																					141	16.4342	4.93213
	Sequence	# PSMs	# Proteins	# Protein Groups	Protein Group Accessions	Modifications	MH+ [Da]	A5: Area	B5: Area	C5: Area	D5: Area	E5: Area	F5: Area	q-Value	PEP	A2	IonScore A2	Exp Value A2	B2	IonScore B2	Exp Value B2	C2	IonScore C2	Exp Value C2	D2	IonScore D2	Exp Value D2	E2	IonScore E2	Exp Value E2	F2	IonScore F2	Exp Value F2	# Missed Cleavages
	ATEDEYYR	1	2	2	P01036;P09228		1046.44	7.6129e+07	0	0	0	0	0	0	4.702e-05	High	65.5	2.81171e-07																0
	IIEGGIYDADLNDER	1	1	1	P09228		1692.8	9.56795e+06	0	0	0	0	0	0.002	0.03653	High	31.44	0.00236872																0
	ATEDEYYRR	1	1	1	P09228		1202.55	5.92944e+06	0	0	0	0	0	0.002	0.02034	High	12.39	0.106702																1
	MSLVNSR	1	2	2	P01036;P09228	M1(Oxidation)	822.411	2.01863e+06	0	0	0	0	0	0.047	0.2652	Medium	16.83	0.112045																0
P10809	60 kDa heat shock protein, mitochondrial OS=Homo sapiens GN=HSPD1 PE=1 SV=2 - [CH60_HUMAN]	21.29	1	10	10	46	5.71969e+07	3.02739e+07	9.85684e+07	7.68938e+07	5.30797e+07	7.99572e+07	147.413	17.63	8	8	129.751	17.8	8	8	146.144	17.8	8	8	194.77	19.2	9	9	67.46	12.57	5	5	189.503	17.8	8	8	573	61.0164	5.87158
	Sequence	# PSMs	# Proteins	# Protein Groups	Protein Group Accessions	Modifications	MH+ [Da]	A5: Area	B5: Area	C5: Area	D5: Area	E5: Area	F5: Area	q-Value	PEP	A2	IonScore A2	Exp Value A2	B2	IonScore B2	Exp Value B2	C2	IonScore C2	Exp Value C2	D2	IonScore D2	Exp Value D2	E2	IonScore E2	Exp Value E2	F2	IonScore F2	Exp Value F2	# Missed Cleavages
	VTDALNATR	6	1	1	P10809		960.51	1.11786e+08	0	1.42751e+08	1.13332e+08	84658871	1.13925e+08	0	1.327e-06	High	49.82	9.79778e-05	High	40.58	0.000822485	High	50.71	8.10967e-05	High	51.32	6.9363e-05	High	38.94	0.00102753	High	52.65	5.10655e-05	0
	LVQDVANNTNEEAGDGTTTATVLAR	6	1	1	P10809		2560.25	9.64641e+06	1.55836e+07	1.85148e+07	2.56325e+07	7.66231e+06	19634493	0	1.351e-10	High	43.98	0.000125983	High	27.1	0.00536207	High	23.02	0.0134699	High	42.07	0.000170739	High	19.87	0.0278204	High	57.69	4.76604e-06	0
	VGLQVVAVK	5	1	1	P10809		912.587	2.36409e+07	3.44936e+07	7.04317e+07	60431214	0	7.06367e+07	0	0.005044	High	38.02	0.000157387	High	32.03	0.00062513	High	28.04	0.00156664	High	39.77	0.000105189				Medium	12.44	0.0568814	0
	APGFGDNR	3	1	1	P10809		833.39	1.76662e+07	0	0	23997745	0	2.4407e+07	0	0.006199	High	32.11	0.00169174							Medium	28.64	0.00417157				High	41.1	0.000236755	0
	ISSIQSIVPALEIANAHR	6	1	1	P10809		1919.08	9.67046e+06	1.68295e+07	2.25572e+07	2.62002e+07	0	2.85418e+07	0	1.15e-10	High	31.57	0.000870783	High	38.42	0.00025179	High	22.28	0.0127186	High	55.63	5.74406e-06	High	21.62	0.0120514	High	57.03	2.57599e-06	0
	NAGVEGSLIVEK	5	1	1	P10809		1215.66	2.91111e+07	1.50014e+07	8.25229e+07	5.69177e+07	4.56545e+07	0	0	0.02024	High	20.22	0.0584622	High	39.35	0.000708484	High	46.1	0.000120281	Medium	10.61	0.530066	High	19.01	0.0772458				0
	GANPVEIR	6	1	1	P10809		855.469	3.06933e+07	2.52801e+07	5.37179e+07	4.74664e+07	2.89258e+07	5.53103e+07	0	0.01199	High	19.26	0.046245	High	25.36	0.0113518	High	24.27	0.0145903	High	24.22	0.0147593	High	28.82	0.00511758	High	35.52	0.00109412	0
	VGGTSDVEVNEK	2	1	1	P10809		1233.6	0	0	0	0	0	1.65059e+07	0	0.001655	Medium	14.79	0.141055													High	15.4	0.122571	0
	TLNDELEIIEGMK	4	1	1	P10809		1504.76	0	8.40032e+06	5.53148e+06	6.57894e+06	0	1.04626e+07	0	0.007237				Medium	15.19	0.164967	High	44.22	0.000193006	High	35.67	0.0014635				High	23.67	0.0234097	0
	VGEVIVTK	3	1	1	P10809		844.513	0	3.10481e+07	44213415	4.23727e+07	0	0	0.001	0.06906				High	20.87	0.0335571	High	11.74	0.257906	High	25.95	0.0096557							0
P10599	Thioredoxin OS=Homo sapiens GN=TXN PE=1 SV=3 - [THIO_HUMAN]	20.95	1	2	2	8	5.44097e+07	2.6573e+06	3.05143e+07	2.75626e+07	2.38712e+07	4.132e+07	35.77	8.57	1	1	40.61	8.57	1	1	54.88	20.95	2	2	44.03	20.95	2	2	46.51	8.57	1	1	40.4	8.57	1	1	105	11.7297	4.91943
	Sequence	# PSMs	# Proteins	# Protein Groups	Protein Group Accessions	Modifications	MH+ [Da]	A5: Area	B5: Area	C5: Area	D5: Area	E5: Area	F5: Area	q-Value	PEP	A2	IonScore A2	Exp Value A2	B2	IonScore B2	Exp Value B2	C2	IonScore C2	Exp Value C2	D2	IonScore D2	Exp Value D2	E2	IonScore E2	Exp Value E2	F2	IonScore F2	Exp Value F2	# Missed Cleavages
	VGEFSGANK	6	1	1	P10599		908.446	5.44097e+07	2.6573e+06	4.30118e+07	3.682e+07	2.38712e+07	4.132e+07	0	0.0001419	High	35.77	0.00140371	High	40.61	0.000451859	High	37.5	0.000924705	High	36.52	0.00118107	High	46.51	0.000116146	High	40.4	0.000474246	0
	TAFQEALDAAGDK	2	1	1	P10599		1336.64	0	0	1.80169e+07	1.83052e+07	0	0	0.001	0.03495							High	32.88	0.0021382	High	22.01	0.0289573							0
P40926	Malate dehydrogenase, mitochondrial OS=Homo sapiens GN=MDH2 PE=1 SV=3 - [MDHM_HUMAN]	20.71	1	6	6	21	1.69333e+07	1.24747e+07	2.2389e+07	1.69818e+07	1.04976e+07	2.21894e+07	70.672	13.02	4	4	86.3308	16.57	5	5	69.0132	6.21	2	2	66.1276	8.28	3	3	81.4267	10.65	3	3	92.7816	15.98	4	4	338	35.4807	8.67529
	Sequence	# PSMs	# Proteins	# Protein Groups	Protein Group Accessions	Modifications	MH+ [Da]	A5: Area	B5: Area	C5: Area	D5: Area	E5: Area	F5: Area	q-Value	PEP	A2	IonScore A2	Exp Value A2	B2	IonScore B2	Exp Value B2	C2	IonScore C2	Exp Value C2	D2	IonScore D2	Exp Value D2	E2	IonScore E2	Exp Value E2	F2	IonScore F2	Exp Value F2	# Missed Cleavages
	IFGVTTLDIVR	5	1	1	P40926		1233.72	1.64795e+07	1.62399e+07	1.47223e+07	2.11086e+07	0	2.49122e+07	0	7.676e-07	High	33.39	0.000664306	High	34.82	0.000477934	High	43.05	7.67948e-05	High	45.33	4.54288e-05				High	54.83	4.93277e-06	0
	IQEAGTEVVK	6	1	1	P40926		1073.58	2.1275e+07	1.34362e+07	3.00557e+07	2.39574e+07	2.02243e+07	2.50449e+07	0	0.002892	High	24.07	0.0254632	High	27.07	0.0129582	High	42.92	0.000336933	High	25.57	0.0183039	High	36.13	0.00157239	High	37.62	0.00112438	0
	VDFPQDQLTALTGR	2	1	1	P40926		1560.8	1.35399e+06	0	0	0	0	2.25066e+06	0	0.005169	High	17.21	0.0922023													High	15.45	0.153955	0
	VAVLGASGGIGQPLSLLLK	3	1	1	P40926		1793.1	0	7.74793e+06	0	0	5.13772e+06	1.66109e+07	0	0.004716				High	40.31	9.28902e-05							High	39.64	0.000108385	Medium	26.71	0.00212799	0
	ANTFVAELK	2	1	1	P40926		992.542	1.30453e+07	3.53298e+06	0	0	0	0	0.002	0.00103	High	39.22	0.000688126	High	18.81	0.0756254													0
	VSSFEEK	3	1	1	P40926		825.398	0	0	0	5.87924e+06	6.13082e+06	0	0.006	0.03514				Medium	22.62	0.0207866				High	29.17	0.00314756	Medium	36.99	0.000519964				0
P04083	Annexin A1 OS=Homo sapiens GN=ANXA1 PE=1 SV=2 - [ANXA1_HUMAN]	20.52	1	6	6	11	1.68127e+07	1.52715e+07	1.16012e+07	9.23038e+06	0	0	151.017	11.56	3	3	95.19	15.9	5	5	40.0935	5.49	2	2	32.97	2.31	1	1									346	38.69	7.02002
	Sequence	# PSMs	# Proteins	# Protein Groups	Protein Group Accessions	Modifications	MH+ [Da]	A5: Area	B5: Area	C5: Area	D5: Area	E5: Area	F5: Area	q-Value	PEP	A2	IonScore A2	Exp Value A2	B2	IonScore B2	Exp Value B2	C2	IonScore C2	Exp Value C2	D2	IonScore D2	Exp Value D2	E2	IonScore E2	Exp Value E2	F2	IonScore F2	Exp Value F2	# Missed Cleavages
	GLGTDEDTLIEILASR	2	1	1	P04083		1702.89	5.13363e+06	1.19588e+07	0	0	0	0	0	3.822e-07	High	77.05	7.79107e-08	High	48.23	4.88521e-05													0
	TPAQFDADELR	2	1	1	P04083		1262.6	0	17673454	1.0678e+07	0	0	0	0	0.02559				High	25.89	0.0109494	High	23.84	0.0156958										0
	SEDFGVNEDLADSDAR	1	1	1	P04083		1739.73	1.26007e+07	0	0	0	0	0	0.002	0.0004167	High	78.74	1.33343e-08																0
	ALYEAGER	4	1	1	P04083		908.447	3.27039e+07	1.61821e+07	1.25244e+07	9.23038e+06	0	0	0.003	0.07239	High	28.56	0.00738373	High	31.78	0.00345146	High	33.38	0.00243375	Medium	32.97	0.0026747							0
	GTDVNVFNTILTTR	1	1	1	P04083		1550.82	0	4.43969e+06	0	0	0	0	0.003	0.04846				High	30.79	0.00325136													0
	SYPQLR	1	1	1	P04083		763.409	0	6.01598e+06	0	0	0	0	0.022	0.1761				Medium	20.1	0.117268													0
P0DMV8	Heat shock 70 kDa protein 1A OS=Homo sapiens GN=HSPA1A PE=1 SV=1 - [HS71A_HUMAN]	20.44	4	9	12	42	1.99502e+07	4.28934e+07	2.48338e+07	4.40024e+07	3.37709e+07	2.92344e+07	63.15	5.77	3	4	65.0418	15.6	9	10	64.4093	9.36	6	7	79.06	11.86	7	8	92.3067	10.14	6	7	45.66	10.3	6	6	641	70.009	5.65576
	Sequence	# PSMs	# Proteins	# Protein Groups	Protein Group Accessions	Modifications	MH+ [Da]	A5: Area	B5: Area	C5: Area	D5: Area	E5: Area	F5: Area	q-Value	PEP	A2	IonScore A2	Exp Value A2	B2	IonScore B2	Exp Value B2	C2	IonScore C2	Exp Value C2	D2	IonScore D2	Exp Value D2	E2	IonScore E2	Exp Value E2	F2	IonScore F2	Exp Value F2	# Missed Cleavages
	TTPSYVAFTDTER	5	6	2	P0DMV8;P54652		1487.7	2.33355e+07	5.86385e+07	0	5.6387e+07	39937725	3.02374e+07	0	0.0009569	High	38.77	0.000418129	High	17.42	0.0570572				High	12.78	0.166077	High	23.2	0.0155555	High	25.62	0.00863596	0
	IINEPTAAAIAYGLDR	11	2	1	P0DMV8		1687.9	1.59116e+07	36344115	2.25651e+07	2.9634e+07	2.13574e+07	11775925	0	0.0001027	High	30	0.00365	High	32.84	0.00148199	High	21.7	0.0226488	High	47.93	6.03992e-05	High	45.63	8.06904e-05	High	24.26	0.0106867	0
	DAGVIAGLNVLR	5	2	1	P0DMV8		1197.7	0	3.36975e+07	3.17442e+07	4.32957e+07	4.00174e+07	3.58708e+07	0	0.01359				High	29.78	0.00215652	High	24.11	0.00795708	High	13.88	0.0798058	High	13.84	0.0846747	High	23.88	0.00838984	0
	STLEPVEK	6	3	1	P0DMV8		902.481	2.06034e+07	2.27716e+07	2.01922e+07	2.55066e+07	2.05168e+07	2.15949e+07	0.001	0.05702	High	21.73	0.0362572	Medium	16.85	0.135282	High	16.66	0.141332	High	24.76	0.0180465	Medium	20.15	0.0613442	Medium	13.15	0.307449	0
	SAVEDEGLK	1	1	1	P0DMV8		947.468	0	0	1.55427e+07	0	0	0	0.001	0.03508							High	30.72	0.005041										0
	YKAEDEVQR	4	2	1	P0DMV8		1137.55	0	996166	6.12209e+06	8.55834e+06	7.96385e+06	0	0.004	0.008711				High	12.04	0.287579	High	15.16	0.140203	High	14.33	0.129142	High	12.21	0.279546				1
	VEIIANDQGNR	1	7	3	P0DMV8;P54652;P11021		1228.63	0	0	0	6.10155e+06	0	0	0.004	0.01162										High	16.8	0.104465							0
	AQIHDLVLVGGSTR	1	1	1	P0DMV8		1465.81	0	3.84963e+06	0	0	0	0	0.008	0.09682				High	13.37	0.124269													0
	VQVSYK	3	1	1	P0DMV8		723.405	0	0	5.85334e+06	0	0	6.51395e+06	0.011	0.1119				Medium	22.05	0.030563	Medium	22.05	0.0265087							Medium	11.8	0.32374	0
	ITITNDK	3	5	2	P0DMV8;P54652		804.444	0	0	0	3.23245e+07	1.87722e+07	0	0.018	0.1795				Medium	11.28	0.901126				Medium	20.44	0.109342	Medium	20.07	0.119065				0
	NQVALNPQNTVFDAK	1	1	1	P0DMV8		1658.85	0	7.80047e+06	0	0	0	0	0.022	0.1663				Medium	21.07	0.0265753													0
	NALESYAFNMK	1	2	1	P0DMV8		1287.61	0	0	0	0	0	3118674	0.023	0.1681																Medium	11.58	0.232833	0
P23396	40S ribosomal protein S3 OS=Homo sapiens GN=RPS3 PE=1 SV=2 - [RS3_HUMAN]	20.16	1	4	4	9	1.02875e+07	7.78254e+06	0	1.08365e+07	6.32352e+06	5.23445e+06	27.77	3.7	1	1	98.5077	14.81	3	3	21.91	3.7	1	1	28.09	3.7	1	1	37.84	5.35	1	1	29.18	9.05	2	2	243	26.6714	9.65674
	Sequence	# PSMs	# Proteins	# Protein Groups	Protein Group Accessions	Modifications	MH+ [Da]	A5: Area	B5: Area	C5: Area	D5: Area	E5: Area	F5: Area	q-Value	PEP	A2	IonScore A2	Exp Value A2	B2	IonScore B2	Exp Value B2	C2	IonScore C2	Exp Value C2	D2	IonScore D2	Exp Value D2	E2	IonScore E2	Exp Value E2	F2	IonScore F2	Exp Value F2	# Missed Cleavages
	TEIIILATR	5	1	1	P23396		1029.63	1.02875e+07	1.02728e+07	0	1.08365e+07	0	7.64639e+06	0	0.0004146	High	27.77	0.00208886	High	24.55	0.00596278	Medium	21.91	0.00773003	High	28.09	0.00186286				High	29.18	0.00144938	0
	ELAEDGYSGVEVR	2	1	1	P23396		1423.67	0	5.6426e+06	0	0	6.32352e+06	0	0	0.0002839				High	81.19	2.24296e-08							High	37.84	0.000476868				0
	FGFPEGSVELYAEK	1	1	1	P23396		1572.76	0	7.43227e+06	0	0	0	0	0.009	0.1113				High	23.24	0.0180212													0
	DEILPTTPISEQK	1	1	1	P23396		1470.77	0	0	0	0	0	2.82252e+06	0.016	0.1116																Medium	15.94	0.105693	0
P12035	Keratin, type II cytoskeletal 3 OS=Homo sapiens GN=KRT3 PE=1 SV=3 - [K2C3_HUMAN]	20.06	7	3	18	93	5.08208e+08	3.05762e+08	5.97453e+08	6.55318e+08	2.97889e+08	6.27333e+08	381.991	11.31	11	16	285.941	16.4	11	15	195.525	13.22	11	16	280.922	12.1	12	17	175.204	8.28	9	11	305.015	10.19	10	18	628	64.3776	6.48096
	Sequence	# PSMs	# Proteins	# Protein Groups	Protein Group Accessions	Modifications	MH+ [Da]	A5: Area	B5: Area	C5: Area	D5: Area	E5: Area	F5: Area	q-Value	PEP	A2	IonScore A2	Exp Value A2	B2	IonScore B2	Exp Value B2	C2	IonScore C2	Exp Value C2	D2	IonScore D2	Exp Value D2	E2	IonScore E2	Exp Value E2	F2	IonScore F2	Exp Value F2	# Missed Cleavages
	TAAENEFVTLK	2	4	3	P12035;P02538;P04259		1222.63	3.21443e+08	0	0	0	0	0	0	7.403e-05	High	58.04	8.95107e-06																0
	LALDVEIATYR	8	9	5	P35908;P12035;P13647;P02538;P04259		1263.69	1.92892e+08	6.19065e+08	0	0	1.95922e+08	7.04631e+08	0	9.705e-05	High	52.1	2.55887e-05	High	49.21	4.97792e-05	High	27.27	0.00899997	High	30.08	0.00407425	High	18.68	0.0562404	High	52.29	2.44933e-05	0
	TAAENEFVTLKK	8	4	3	P12035;P02538;P04259		1350.72	4.39389e+08	4.57058e+06	6.30807e+07	3.71577e+08	0	41735790	0	4.429e-05	High	51.34	3.15841e-05	High	49.16	4.85356e-05	High	12.22	0.233919	High	41.1	0.000302736				High	15.95	0.113073	1
	FASFIDKVR	3	17	7	P35908;Q7Z794;P12035;P13647;P02538;P04259;Q3SY84		1082.6	5.84509e+07	0	0	127150792	0	6.53803e+07	0	0.000254	High	49.74	4.14061e-05							High	56.98	7.81744e-06				High	57.18	7.4656e-06	1
	SKAEAEALYQTK	4	5	3	P12035;P19013;Q3SY84		1338.69	3.84532e+07	4.78671e+06	6.49499e+06	0	0	0	0	0.01749	High	48.93	7.0366e-05	High	19	0.0604284	High	23.59	0.0227511										1
	YEDEINKR	14	11	7	P35908;Q7Z794;P12035;P13647;P02538;P04259;P04264		1066.52	3.3775e+08	0	2.61246e+08	2.09779e+08	1.08534e+08	2.49969e+08	0	7.776e-07	High	42.01	0.000336786	High	38.15	0.000819132	High	33.56	0.00235697	High	35.12	0.00164571	High	49.73	5.2143e-05	High	51.51	3.46096e-05	1
	LDSELK	14	4	2	P12035;P04264		704.382	7.47486e+08	0	4.61974e+08	7.45054e+08	2.37778e+08	3.55165e+08	0	0.001774	High	39.82	0.000719199	Medium	39.78	0.000725854	Medium	39.76	0.000729204	High	39.72	0.000735951	High	42.38	0.000398886	High	39.76	0.000729204	0
	LALDVEIATYRK	5	9	5	P35908;P12035;P13647;P02538;P04259		1391.79	5.76547e+07	6.15463e+07	0	9.84964e+07	5.51611e+07	6.62114e+07	0	2.239e-05	High	35.83	0.000548554	High	27.13	0.00426013				High	42.07	0.000136591	High	12.31	0.129248	High	41.55	0.000153965	1
	DYQELMNVK	6	4	2	P35908;P12035		1139.54	178150740	0	412675696	245128360	138966236	264838320	0	0.00795	High	35.65	0.000980172				High	30.56	0.00316448	High	29.2	0.00432815	High	17.14	0.0714828	High	26.89	0.00654862	0
	YEDEINK	4	12	7	P35908;Q7Z794;P12035;P13647;P02538;P04259;P04264		910.415	3.93359e+07	0	5.90667e+07	9.78733e+07	3.21005e+07	0	0	0.02173	High	34.39	0.00134649				High	34.06	0.00145279	High	39.3	0.000434712	High	35.71	0.000993577				0
	LLRDYQELMNVK	7	4	2	P35908;P12035		1521.81	4.2502e+07	5.91338e+07	9.64032e+07	1.34867e+08	7.04205e+07	1.22164e+08	0	5.014e-05	High	13.69	0.194541	High	17.17	0.0872994	High	18.16	0.0542286	High	18.57	0.0493433	High	20.76	0.037356	High	23.66	0.0185126	1
	FASFIDK	8	18	8	P35908;Q7Z794;P12035;P19013;P13647;P02538;P04259;Q3SY84		827.43	0	2.36676e+08	820822774	740593962	3.32879e+08	822202434	0	0.01024				High	53.29	2.57847e-05	High	34.84	0.00180452	High	35.75	0.0014634	High	34.54	0.00193358	High	36.02	0.00137519	0
	FLEQQNK	2	18	6	P08670;P12035;P13647;P02538;P04259;Q8N1N4		906.468	0	0	5.09562e+08	0	3.23008e+08	0	0	0.009715							Medium	36.94	0.00188141				High	36.53	0.00206768				0
	TLNNKFASFIDK	1	12	5	P35908;P12035;P13647;P02538;P04259		1397.74	0	0	0	0	0	1.01836e+07	0	0.0004433																High	19.08	0.0642693	1
	SISISVAAGGSR	1	1	1	P12035		1104.6	0	8.68865e+06	0	0	0	0	0.003	0.01607				High	53.54	2.83257e-05													0
	LLEGEEYR	3	2	2	P12035;P19013		1008.5	0	4.28065e+07	0	0	0	0	0.004	0.01794				High	22.67	0.0321749	Medium	14.46	0.18621	High	15.13	0.181072							0
	DYQELMNVK	1	4	2	P35908;P12035	M6(Oxidation)	1155.53	0	0	0	0	0	1.07639e+07	0.004	0.03272																High	10.17	0.331756	0
	YGVSGGGFSSASNR	1	1	1	P12035		1345.61	0	8.35545e+06	0	0	0	0	0.02	0.143				Medium	30.1	0.00175903													0
	AQYEDIAQR	1	1	1	P12035		1093.53	0	0	0	4.80306e+08	0	0	0.034	0.4535										Medium	14.06	0.253256							0
P01040	Cystatin-A OS=Homo sapiens GN=CSTA PE=1 SV=1 - [CYTA_HUMAN]	19.39	1	2	2	2	42428175	0	0	0	0	0	75.7136	19.39	2	2																					98	10.9997	5.50342
	Sequence	# PSMs	# Proteins	# Protein Groups	Protein Group Accessions	Modifications	MH+ [Da]	A5: Area	B5: Area	C5: Area	D5: Area	E5: Area	F5: Area	q-Value	PEP	A2	IonScore A2	Exp Value A2	B2	IonScore B2	Exp Value B2	C2	IonScore C2	Exp Value C2	D2	IonScore D2	Exp Value D2	E2	IonScore E2	Exp Value E2	F2	IonScore F2	Exp Value F2	# Missed Cleavages
	LEAVQYK	1	1	1	P01040		850.467	46187110	0	0	0	0	0	0.002	0.004422	High	54.18	2.50173e-05																0
	TQVVAGTNYYIK	1	1	1	P01040		1356.72	38669240	0	0	0	0	0	0.006	0.07813	High	40.12	0.000413418																0
P59665	Neutrophil defensin 1 OS=Homo sapiens GN=DEFA1 PE=1 SV=1 - [DEF1_HUMAN]	19.15	2	2	2	2	4.13828e+07	0	0	0	0	0	30.76	19.15	2	2																					94	10.1942	6.99072
	Sequence	# PSMs	# Proteins	# Protein Groups	Protein Group Accessions	Modifications	MH+ [Da]	A5: Area	B5: Area	C5: Area	D5: Area	E5: Area	F5: Area	q-Value	PEP	A2	IonScore A2	Exp Value A2	B2	IonScore B2	Exp Value B2	C2	IonScore C2	Exp Value C2	D2	IonScore D2	Exp Value D2	E2	IonScore E2	Exp Value E2	F2	IonScore F2	Exp Value F2	# Missed Cleavages
	IPACIAGER	1	2	1	P59665	C4(Carbamidomethyl)	986.507	4.35755e+07	0	0	0	0	0	0.002	0.009633	High	23.21	0.0241152																0
	YGTCIYQGR	1	2	1	P59665	C4(Carbamidomethyl)	1117.51	39190018	0	0	0	0	0	0.002	0.001969	High	21.55	0.0122472																0
P68431	Histone H3.1 OS=Homo sapiens GN=HIST1H3A PE=1 SV=2 - [H31_HUMAN]	19.12	5	4	4	10	4.75764e+07	1.29162e+07	0	9.07292e+07	7.33661e+07	4.2114e+07	21.6436	10.29	2	2	41.22	9.56	2	3		0			26.69	5.15	1	1	19.9	5.15	1	1	46.0167	9.56	2	3	136	15.3945	11.1216
	Sequence	# PSMs	# Proteins	# Protein Groups	Protein Group Accessions	Modifications	MH+ [Da]	A5: Area	B5: Area	C5: Area	D5: Area	E5: Area	F5: Area	q-Value	PEP	A2	IonScore A2	Exp Value A2	B2	IonScore B2	Exp Value B2	C2	IonScore C2	Exp Value C2	D2	IonScore D2	Exp Value D2	E2	IonScore E2	Exp Value E2	F2	IonScore F2	Exp Value F2	# Missed Cleavages
	EIAQDFK	7	4	1	P68431		850.43	6.2069e+07	2.20679e+07	0	9.07292e+07	7.33661e+07	8.21971e+07	0.003	0.04504	High	17.44	0.117196	High	28.77	0.00862806				High	26.69	0.0139288	Medium	19.9	0.066514	Medium	27.01	0.0129394	0
	VTIMPK	1	5	1	P68431	M4(Oxidation)	704.401	0	0	0	0	0	2.03096e+06	0.004	0.02821																High	35.59	0.00138029	0
	STELLIR	1	5	1	P68431		831.492	3.30838e+07	0	0	0	0	0	0.026	0.1766	Medium	21.79	0.0433752																0
	KLPFQR	1	5	1	P68431		788.481	0	3.7644e+06	0	0	0	0	0.04	0.2603				Medium	12.67	0.178449													1
P61626	Lysozyme C OS=Homo sapiens GN=LYZ PE=1 SV=1 - [LYSC_HUMAN]	18.24	1	3	3	15	3.4562e+07	1.36322e+07	3.31395e+07	2.87904e+07	1.97555e+07	4.6819e+07	65.359	18.24	3	4	38.91	12.84	2	2	58.5933	18.24	3	3	37.11	8.11	1	1	38.41	12.84	2	2	72.6667	18.24	3	3	148	16.5263	9.15869
	Sequence	# PSMs	# Proteins	# Protein Groups	Protein Group Accessions	Modifications	MH+ [Da]	A5: Area	B5: Area	C5: Area	D5: Area	E5: Area	F5: Area	q-Value	PEP	A2	IonScore A2	Exp Value A2	B2	IonScore B2	Exp Value B2	C2	IonScore C2	Exp Value C2	D2	IonScore D2	Exp Value D2	E2	IonScore E2	Exp Value E2	F2	IonScore F2	Exp Value F2	# Missed Cleavages
	STDYGIFQINSR	6	1	1	P61626		1400.68	5.70478e+07	2.47569e+07	5.37034e+07	2.87904e+07	3.23329e+07	7.46449e+07	0	4.779e-09	High	41.98	0.000209177	High	25.13	0.0112019	High	35.03	0.00108348	High	37.11	0.000680876	High	30.01	0.00329241	High	50.2	3.34247e-05	0
	WESGYNTR	3	1	1	P61626		1012.45	23136687	0	22699134	0	0	35073509	0	0.006135	High	16.23	0.0643226				High	24.11	0.0104801							High	22.04	0.0146916	0
	LGMDGYR	2	1	1	P61626	M3(Oxidation)	827.371	1.32342e+07	0	0	0	7.17804e+06	0	0.002	0.01821	High	34.73	0.0007235										Medium	22.4	0.00920704				0
	LGMDGYR	4	1	1	P61626		811.376	2.35016e+07	2.5075e+06	2.30161e+07	0	0	3.07386e+07	0.004	0.02504	Medium	16.92	0.0548736	Medium	27.78	0.00350122	High	28.12	0.00416259							High	29.76	0.0025892	0
P32119	Peroxiredoxin-2 OS=Homo sapiens GN=PRDX2 PE=1 SV=5 - [PRDX2_HUMAN]	18.18	1	3	4	16	1.6506e+07	7.10865e+06	2.89507e+07	2.90686e+07	2.73047e+07	2.08017e+07	82.09	14.65	3	3	56.09	13.13	3	3	53.92	9.6	2	2	70.2167	18.18	4	4	33.8	9.09	2	2	43.22	9.6	2	2	198	21.8782	5.97314
	Sequence	# PSMs	# Proteins	# Protein Groups	Protein Group Accessions	Modifications	MH+ [Da]	A5: Area	B5: Area	C5: Area	D5: Area	E5: Area	F5: Area	q-Value	PEP	A2	IonScore A2	Exp Value A2	B2	IonScore B2	Exp Value B2	C2	IonScore C2	Exp Value C2	D2	IonScore D2	Exp Value D2	E2	IonScore E2	Exp Value E2	F2	IonScore F2	Exp Value F2	# Missed Cleavages
	TDEGIAYR	5	1	1	P32119		924.442	1.90082e+07	6.39312e+06	1.63639e+07	1.50194e+07	0	1.35082e+07	0	0.004866	High	40.87	0.000266001	High	35.7	0.000874749	High	33.54	0.00143841	High	39.68	0.000349851				High	34.81	0.0010737	0
	QITVNDLPVGR	6	2	2	P32119;Q06830		1211.67	23026992	10753481	4.15375e+07	4.8357e+07	3.52935e+07	2.80952e+07	0	0.008478	High	34.73	0.00134605	High	35.39	0.00114182	High	35.38	0.00111548	High	33.02	0.00197059	High	34.09	0.00142329	High	22.91	0.0189322	0
	ATAVVDGAFK	2	1	1	P32119		978.528	7.48271e+06	0	0	0	0	0	0.002	0.01288	High	36.49	0.00152584							High	26.85	0.0140446							0
	SVDEALR	3	1	1	P32119		789.414	0	4.17937e+06	0	2.38295e+07	1.93159e+07	0	0.013	0.1063				Medium	16.92	0.282498				Medium	17.31	0.258235	Medium	14.21	0.512075				0
P49411	Elongation factor Tu, mitochondrial OS=Homo sapiens GN=TUFM PE=1 SV=2 - [EFTU_HUMAN]	18.14	1	6	6	18	7.95646e+06	36280194	1.10172e+07	1.90377e+07	2.09553e+07	2.28624e+07	30.51	4.2	1	1	198.805	18.14	6	6	36.1271	6.19	2	2	94.9661	8.41	3	3	88.23	12.17	4	4	71.79	7.3	2	2	452	49.5102	7.60596
	Sequence	# PSMs	# Proteins	# Protein Groups	Protein Group Accessions	Modifications	MH+ [Da]	A5: Area	B5: Area	C5: Area	D5: Area	E5: Area	F5: Area	q-Value	PEP	A2	IonScore A2	Exp Value A2	B2	IonScore B2	Exp Value B2	C2	IonScore C2	Exp Value C2	D2	IonScore D2	Exp Value D2	E2	IonScore E2	Exp Value E2	F2	IonScore F2	Exp Value F2	# Missed Cleavages
	DLEKPFLLPVEAVYSVPGR	6	1	1	P49411		2129.16	7.95646e+06	1.72494e+07	1.21514e+07	1.22407e+07	1.232e+07	1.92199e+07	0	0.0004934	High	30.51	0.00146718	High	42.63	0.000103694	High	22.55	0.00917242	High	47.66	2.82803e-05	High	39.03	0.000200041	High	22.95	0.00760486	0
	LLDAVDTYIPVPAR	3	1	1	P49411		1542.85	0	2.88081e+07	0	0	1.02272e+07	2.65049e+07	0	0.0003959				High	64.98	1.09602e-06							High	40.59	0.000336094	High	64.34	1.32526e-06	0
	AEAGDNLGALVR	2	1	1	P49411		1185.62	0	5.18504e+07	0	0	2.78467e+07	0	0	0.0007221				High	52.46	2.44044e-05							High	38.11	0.000664459				0
	GTVVTGTLER	3	1	1	P49411		1032.57	0	2.8182e+07	0	3.41683e+07	22699249	0	0.002	0.005389				High	31.4	0.00510727				High	28.58	0.00873656	High	14	0.250808				0
	ILAEGGGAK	3	1	1	P49411		815.462	0	590238	9.88304e+06	1.0704e+07	0	0	0.003	0.01137				High	53.73	2.7325e-05	Medium	31.13	0.00497233	High	52.13	3.94966e-05							0
	TIGTGLVTNTLAMTEEEK	1	1	1	P49411		1907.96	0	3.83003e+06	0	0	0	0	0.003	0.02274				High	35.36	0.00126616													0
Q6UWP8	Suprabasin OS=Homo sapiens GN=SBSN PE=1 SV=2 - [SBSN_HUMAN]	17.63	1	3	3	6	3.53156e+06	0	5.60344e+06	2.07486e+06	0	3.04893e+06	33.73	17.63	3	3					15.44	9.15	1	1	19.26	9.15	1	1					41.33	9.15	1	1	590	60.5046	7.00537
	Sequence	# PSMs	# Proteins	# Protein Groups	Protein Group Accessions	Modifications	MH+ [Da]	A5: Area	B5: Area	C5: Area	D5: Area	E5: Area	F5: Area	q-Value	PEP	A2	IonScore A2	Exp Value A2	B2	IonScore B2	Exp Value B2	C2	IonScore C2	Exp Value C2	D2	IonScore D2	Exp Value D2	E2	IonScore E2	Exp Value E2	F2	IonScore F2	Exp Value F2	# Missed Cleavages
	FGQGAHHAAGQAGNEAGR	4	1	1	Q6UWP8		1735.8	2.06251e+06	0	5.60344e+06	2.07486e+06	0	3.04893e+06	0	7.295e-05	High	12.29	0.200668				High	15.44	0.0985869	High	19.26	0.0450592				High	41.33	0.00025031	0
	FGQGVHHAAGQAGNEAGR	1	1	1	Q6UWP8		1763.83	6.09055e+06	0	0	0	0	0	0.002	0.001757	High	33.27	0.00176616																0
	LGHGVNNAAGQVGK	1	1	1	Q6UWP8		1321.7	2.44162e+06	0	0	0	0	0	0.039	0.2387	Medium	14.46	0.177258																0
P04792	Heat shock protein beta-1 OS=Homo sapiens GN=HSPB1 PE=1 SV=2 - [HSPB1_HUMAN]	17.56	1	3	3	6	2.33769e+07	1.47387e+07	0	1.66581e+07	0	0	40.6433	17.56	3	3	21	12.68	2	2					16.06	7.8	1	1									205	22.7685	6.40479
	Sequence	# PSMs	# Proteins	# Protein Groups	Protein Group Accessions	Modifications	MH+ [Da]	A5: Area	B5: Area	C5: Area	D5: Area	E5: Area	F5: Area	q-Value	PEP	A2	IonScore A2	Exp Value A2	B2	IonScore B2	Exp Value B2	C2	IonScore C2	Exp Value C2	D2	IonScore D2	Exp Value D2	E2	IonScore E2	Exp Value E2	F2	IonScore F2	Exp Value F2	# Missed Cleavages
	VSLDVNHFAPDELTVK	3	1	1	P04792		1783.92	41415479	21690664	0	1.66581e+07	0	0	0.002	0.0005115	High	32.49	0.00200091	High	14.48	0.128322				High	16.06	0.0842323							0
	QLSSGVSEIR	2	1	1	P04792		1075.57	1.08207e+07	7.78667e+06	0	0	0	0	0.002	0.0145	High	17.39	0.126761	High	20.02	0.0691807													0
	AQLGGPEAAK	1	1	1	P04792		941.505	1.78946e+07	0	0	0	0	0	0.021	0.1609	Medium	19.43	0.041049																0
P01857	Ig gamma-1 chain C region OS=Homo sapiens GN=IGHG1 PE=1 SV=1 - [IGHG1_HUMAN]	17.27	5	5	5	10	5.24229e+07	2.65e+07	0	3.19782e+07	0	4.54488e+07	18.1733	13.03	4	5	37.3267	11.52	3	3					22.74	2.42	1	1					25.39	2.12	1	1	330	36.0832	8.19189
	Sequence	# PSMs	# Proteins	# Protein Groups	Protein Group Accessions	Modifications	MH+ [Da]	A5: Area	B5: Area	C5: Area	D5: Area	E5: Area	F5: Area	q-Value	PEP	A2	IonScore A2	Exp Value A2	B2	IonScore B2	Exp Value B2	C2	IonScore C2	Exp Value C2	D2	IonScore D2	Exp Value D2	E2	IonScore E2	Exp Value E2	F2	IonScore F2	Exp Value F2	# Missed Cleavages
	TTPPVLDSDGSFFLYSK	3	2	1	P01857		1873.92	4.7788e+07	2.42713e+07	0	0	0	0	0.002	0.009178	High	13.05	0.180839	High	31.86	0.00244361													0
	ALPAPIEK	2	3	1	P01857		838.503	5.60922e+07	0	0	3.19782e+07	0	0	0.004	0.0217	Medium	14.94	0.0496972							High	22.74	0.00824768							0
	EPQVYTLPPSR	1	4	1	P01857		1286.67	0	0	0	0	0	0	0.007	0.07965	High	16.85	0.127021																0
	FNWYVDGVEVHNAK	1	2	1	P01857		1677.81	0	7.57913e+06	0	0	0	0	0.015	0.1246				Medium	14.66	0.136792													0
	DTLMISR	3	5	1	P01857		835.435	5.33885e+07	4.76496e+07	0	0	0	4.54488e+07	0.022	0.1653	Medium	17.43	0.137345	Medium	18.14	0.072127										Medium	25.39	0.0219692	0
P06733	Alpha-enolase OS=Homo sapiens GN=ENO1 PE=1 SV=2 - [ENOA_HUMAN]	17.05	3	6	6	16	2.654e+07	3.12583e+06	1.28607e+07	1.63252e+07	8.77195e+06	1.43032e+07	29.6133	8.29	3	3	49.671	8.76	3	3	36.8807	4.61	2	2	44.8874	8.99	4	4	47.81	1.84	1	1	77.6107	7.6	3	3	434	47.1393	7.38623
	Sequence	# PSMs	# Proteins	# Protein Groups	Protein Group Accessions	Modifications	MH+ [Da]	A5: Area	B5: Area	C5: Area	D5: Area	E5: Area	F5: Area	q-Value	PEP	A2	IonScore A2	Exp Value A2	B2	IonScore B2	Exp Value B2	C2	IonScore C2	Exp Value C2	D2	IonScore D2	Exp Value D2	E2	IonScore E2	Exp Value E2	F2	IonScore F2	Exp Value F2	# Missed Cleavages
	YISPDQLADLYK	4	1	1	P06733		1425.72	2.83177e+07	0	1.63611e+07	2.07152e+07	0	1.68336e+07	0	1.053e-10	High	19.29	0.0535811				High	18.31	0.0649311	High	30.57	0.004385				High	63.95	1.87263e-06	0
	IEEELGSK	5	1	1	P06733		904.465	0	4.95427e+06	9.36023e+06	1.3838e+07	8.77195e+06	1.47901e+07	0	0.02601				High	31.35	0.00527634	High	36.69	0.00142502	High	31.84	0.00435333	High	47.81	0.000110109	High	33.78	0.00278498	0
	AAVPSGASTGIYEALELR	1	3	1	P06733		1804.94	2.13137e+07	0	0	0	0	0	0.002	0.01012	High	24.29	0.0143371																0
	GNPTVEVDLFTSK	3	1	1	P06733		1406.72	0	0	0	0	0	11285851	0.003	0.03638				High	40.1	0.000429984				Medium	23.03	0.022647				High	17.16	0.0875007	0
	EIFDSR	2	1	1	P06733		766.373	2.99887e+07	0	0	1.44224e+07	0	0	0.018	0.1388	Medium	14.7	0.205001							Medium	12.47	0.314263							0
	LAMQEFMILPVGAANFR	1	1	1	P06733		1907.98	0	1.2974e+06	0	0	0	0	0.034	0.2265				Medium	14.24	0.128079													0
P61026	Ras-related protein Rab-10 OS=Homo sapiens GN=RAB10 PE=1 SV=1 - [RAB10_HUMAN]	17	23	2	3	7	6.47343e+06	8.93354e+06	0	1.7544e+07	0	0	41.5244	17	3	3	23.86	11	2	2					22.02	5.5	1	1					16.41	5.5	1	1	200	22.5266	8.38232
	Sequence	# PSMs	# Proteins	# Protein Groups	Protein Group Accessions	Modifications	MH+ [Da]	A5: Area	B5: Area	C5: Area	D5: Area	E5: Area	F5: Area	q-Value	PEP	A2	IonScore A2	Exp Value A2	B2	IonScore B2	Exp Value B2	C2	IonScore C2	Exp Value C2	D2	IonScore D2	Exp Value D2	E2	IonScore E2	Exp Value E2	F2	IonScore F2	Exp Value F2	# Missed Cleavages
	NIDEHANEDVER	1	1	1	P61026		1440.64	6.15671e+06	0	0	0	0	0	0.002	0.0003572	High	38.29	0.000222378																0
	LQIWDTAGQER	4	24	2	P61026;P61106		1316.66	1.13151e+07	1.51053e+07	0	1.7544e+07	0	0	0.002	0.03932	High	17.62	0.0908154	High	23.86	0.0195296				High	22.02	0.0298328				High	16.41	0.126851	0
	AFLTLAEDILR	2	1	1	P61026		1261.72	1.94853e+06	2.76179e+06	0	0	0	0	0.005	0.06227	High	11.93	0.230835	Medium	10.63	0.311388													0
P51149	Ras-related protein Rab-7a OS=Homo sapiens GN=RAB7A PE=1 SV=1 - [RAB7A_HUMAN]	16.43	3	3	3	6	9.77672e+06	6.88728e+06	0	0	7.29374e+06	0	50.345	9.66	2	2	62.288	16.43	3	3						0			24.91	2.9	1	1		0			207	23.4748	6.69775
	Sequence	# PSMs	# Proteins	# Protein Groups	Protein Group Accessions	Modifications	MH+ [Da]	A5: Area	B5: Area	C5: Area	D5: Area	E5: Area	F5: Area	q-Value	PEP	A2	IonScore A2	Exp Value A2	B2	IonScore B2	Exp Value B2	C2	IonScore C2	Exp Value C2	D2	IonScore D2	Exp Value D2	E2	IonScore E2	Exp Value E2	F2	IonScore F2	Exp Value F2	# Missed Cleavages
	EAINVEQAFQTIAR	2	1	1	P51149		1589.83	9.18605e+06	8.1898e+06	0	0	0	0	0	7.966e-05	High	39.88	0.000493448	High	37.18	0.000842273													0
	LVTMQIWDTAGQER	1	1	1	P51149		1647.81	0	6.49542e+06	0	0	0	0	0.003	0.008298				High	34.02	0.00217953													0
	IDLENR	3	3	1	P51149		759.4	1.03674e+07	5.97662e+06	0	0	7.29374e+06	0	0.007	0.0558	Medium	29.13	0.0104464	Medium	26.31	0.0224528							High	24.91	0.0309935				0
P07910	Heterogeneous nuclear ribonucleoproteins C1/C2 OS=Homo sapiens GN=HNRNPC PE=1 SV=4 - [HNRPC_HUMAN]	16.34	8	5	5	10	0	3.57723e+07	9.52956e+06	0	1.317e+07	5.56366e+07					23.64	8.17	2	2	0	1.96	1	1		0			31.8	8.17	3	3	71.06	14.05	4	4	306	33.6495	5.08447
	Sequence	# PSMs	# Proteins	# Protein Groups	Protein Group Accessions	Modifications	MH+ [Da]	A5: Area	B5: Area	C5: Area	D5: Area	E5: Area	F5: Area	q-Value	PEP	A2	IonScore A2	Exp Value A2	B2	IonScore B2	Exp Value B2	C2	IonScore C2	Exp Value C2	D2	IonScore D2	Exp Value D2	E2	IonScore E2	Exp Value E2	F2	IonScore F2	Exp Value F2	# Missed Cleavages
	MIAGQVLDINLAAEPK	2	1	1	P07910		1682.92	0	1.24956e+07	0	0	0	23017391	0	5.159e-06				Medium	14.92	0.0740846										High	44.64	7.21472e-05	0
	VFIGNLNTLVVK	2	4	1	P07910		1316.79	0	0	0	0	1.399e+07	1.99175e+07	0	0.0001043													High	18.56	0.0138986	High	40.42	9.0567e-05	0
	MYSYPAR	1	1	1	P07910	M1(Oxidation)	903.403	0	0	0	0	7.58374e+06	0	0.002	0.02267													High	26.74	0.00317754				0
	VPPPPPIAR	2	1	1	P07910		943.573	0	5.90489e+07	0	0	0	1.22351e+08	0.008	0.09508				High	22.22	0.0173939										Medium	10.96	0.232487	0
	ELTQIK	3	5	1	P07910		731.43	0	0	9.52956e+06	0	1.79361e+07	2.15416e+07	0.016	0.1718							Medium	16.22	0.192219				Medium	16.72	0.171315	Medium	17.88	0.131158	0
Q86YZ3	Hornerin OS=Homo sapiens GN=HRNR PE=1 SV=2 - [HORN_HUMAN]	16.11	1	15	15	63	1.01381e+08	3.3004e+07	4.55864e+07	7.27506e+07	4.12284e+07	7.25773e+07	216.997	10.7	10	12	138.088	12.28	10	11	186.017	9.44	9	11	219.413	11.86	12	14	96.6035	4.91	6	7	125.378	7.47	7	8	2850	282.228	10.0376
	Sequence	# PSMs	# Proteins	# Protein Groups	Protein Group Accessions	Modifications	MH+ [Da]	A5: Area	B5: Area	C5: Area	D5: Area	E5: Area	F5: Area	q-Value	PEP	A2	IonScore A2	Exp Value A2	B2	IonScore B2	Exp Value B2	C2	IonScore C2	Exp Value C2	D2	IonScore D2	Exp Value D2	E2	IonScore E2	Exp Value E2	F2	IonScore F2	Exp Value F2	# Missed Cleavages
	HGSGSGQSSSYSPYGSGSGWSSSR	1	1	1	Q86YZ3		2348.97	1.54466e+07	0	0	0	0	0	0	6.466e-05	High	55.32	2.93069e-06																0
	GPYESGSGHSSGLGHR	13	1	1	Q86YZ3		1584.71	1.85209e+08	3.58246e+07	8.84924e+07	1.43851e+08	9.03101e+07	1.65012e+08	0	8.409e-08	High	42.12	0.000187197	High	46.84	5.38237e-05	High	48.19	3.94433e-05	High	46.74	5.50774e-05	High	53.65	1.10037e-05	High	46.53	5.66944e-05	0
	QSSSYGPHGYGSGR	6	1	1	Q86YZ3		1439.63	6.34266e+07	3.57914e+07	2.64017e+07	4.23856e+07	1.96508e+07	2.90385e+07	0	0.0001816	High	40.69	0.0001237	High	18.99	0.0182965	High	34.67	0.00049473	High	22.39	0.00836311	High	23.87	0.00594796	High	30.65	0.00124844	0
	HGSGSGQSSSYGPYR	6	1	1	Q86YZ3		1526.66	4.66945e+07	6.88557e+06	2.08259e+07	2.61005e+07	13724219	1.94109e+07	0	0.002071	High	33.35	0.000531738	High	25.08	0.00341502	High	17.72	0.0194401	High	26.4	0.00251995	High	20.88	0.00898241	High	26.46	0.00248538	0
	GEQHGSSSGSSSSYGQHGSGSR	5	1	1	Q86YZ3		2122.88	5.31105e+06	0	1.3189e+07	2.86577e+07	4.09036e+06	1.43714e+07	0	0.005103	High	27.61	0.0017297				High	34.66	0.000341169	High	48.47	1.41896e-05	High	17.8	0.0165566	High	38.87	0.000129411	0
	SEQHGSSSGSSSSYGQHGSGSR	6	1	1	Q86YZ3		2152.89	6.26784e+06	1.868e+07	1.13486e+07	1.53114e+07	4.97302e+06	8.9085e+06	0	0.002085	High	18.63	0.0136763	High	20.83	0.00824081	High	28.64	0.00136449	High	20.12	0.00970443	High	24.64	0.00342744	High	26.79	0.00208915	0
	QSLGHGQHGSGSGQSPSPSR	5	1	1	Q86YZ3		1947.9	4.37657e+06	0	0	2.25687e+07	0	2.36812e+07	0	0.01252	High	16.49	0.0594629	High	13.19	0.136724	High	26.51	0.00614232	High	23.81	0.0108137				High	14.48	0.0891128	0
	GPYESGSGHSSGLGHQESR	7	1	1	Q86YZ3		1928.85	9124005	2.64536e+07	2.18652e+07	2.77362e+07	6.11348e+06	0	0	0.01988	Medium	10.69	0.132231	High	37.94	0.000257111	High	31.7	0.00101412	High	13.9	0.0549963	High	22.1	0.00955722				0
	HGSGSGHSSSYGQHGSGSGWSSSSGR	1	1	1	Q86YZ3		2477.02	0	3.03487e+06	0	0	0	0	0	0.00182				High	24.52	0.00352347													0
	GPYESGSGHSSGLGHRESR	1	1	1	Q86YZ3		1956.89	0	0	0	6.30521e+06	0	0	0	0.004814										High	28.13	0.00230723							1
	QSSSYGQHESASR	2	1	1	Q86YZ3		1423.62	0	0	7.1754e+06	0	0	0	0.001	0.05063				Medium	11.31	0.0850546	High	26.63	0.00271588										0
	GSGSGQSPSSGQHGTGFGR	3	1	1	Q86YZ3		1747.78	5.55077e+07	2.73959e+07	0	3.20153e+07	0	0	0.002	0.001402	High	48.11	1.54159e-05	Medium	14.56	0.0349116				High	11.36	0.0729407							0
	GSGSGQSPSYGR	2	1	1	Q86YZ3		1139.51	0	0	0	1.26893e+07	0	1.05741e+07	0.002	0.005103										High	42.5	8.43512e-05				Medium	23.39	0.00893377	0
	SGSGWSSSR	3	1	1	Q86YZ3		910.402	1.71471e+06	0	1.30551e+06	2.10347e+06	0	0	0.003	0.005891	High	28.36	0.00182352				Medium	33.62	0.000543138	High	42.91	6.39602e-05							0
	YGQQGSGSGQSPSR	2	1	1	Q86YZ3		1395.63	0	0	0	1.42031e+07	0	0	0.007	0.0639				High	32.25	0.00107219				High	28.06	0.0031263							0
Q562R1	Beta-actin-like protein 2 OS=Homo sapiens GN=ACTBL2 PE=1 SV=2 - [ACTBL_HUMAN]	15.96	1	1	5	15	1.14324e+08	6.61282e+07	4.5456e+07	6.3769e+07	3.71488e+07	4.26852e+07	76.1733	14.1	4	4	94.03	6.12	2	2	57.29	4.26	1	1	91.02	8.24	3	4	45.3	6.38	2	2	81.59	6.38	2	2	376	41.976	5.59229
	Sequence	# PSMs	# Proteins	# Protein Groups	Protein Group Accessions	Modifications	MH+ [Da]	A5: Area	B5: Area	C5: Area	D5: Area	E5: Area	F5: Area	q-Value	PEP	A2	IonScore A2	Exp Value A2	B2	IonScore B2	Exp Value B2	C2	IonScore C2	Exp Value C2	D2	IonScore D2	Exp Value D2	E2	IonScore E2	Exp Value E2	F2	IonScore F2	Exp Value F2	# Missed Cleavages
	SYELPDGQVITIGNER	6	10	2	P60709;Q562R1		1790.89	9.61677e+07	8.60755e+07	4.5456e+07	6.69078e+07	4.24094e+07	4.16621e+07	0	9.444e-09	High	74.22	1.68407e-07	High	74.39	1.60123e-07	High	57.29	9.05194e-06	High	54.2	1.76788e-05	High	45.3	0.000113622	High	74.29	1.60128e-07	0
	DLTDYLMK	4	7	2	P60709;Q562R1		998.487	140293796	0	0	5.00758e+07	3.18883e+07	4.37083e+07	0	0.005244	High	14.88	0.136537							High	26.29	0.00857616	High	14.35	0.137731	High	22.8	0.0191555	0
	HQGVMVGMGQK	1	7	2	P60709;Q562R1	M5(Oxidation)	1187.57	3.56588e+06	0	0	0	0	0	0.002	0.0322	High	15.74	0.0786723																0
	VAPDEHPILLTEAPLNPK	1	1	1	Q562R1		1954.07	1.06511e+08	0	0	0	0	0	0.002	0.008199	High	10.97	0.135972																0
	DLTDYLMK	1	7	2	P60709;Q562R1	M7(Oxidation)	1014.48	0	0	0	2.22899e+07	0	0	0.004	0.01537										High	21.43	0.0201446							0
	IIAPPER	2	7	2	P60709;Q562R1		795.472	0	4.61809e+07	0	7.43236e+07	0	0	0.022	0.1667				Medium	36.72	0.000553316				Medium	36.47	0.000586102							0
P29508	Serpin B3 OS=Homo sapiens GN=SERPINB3 PE=1 SV=2 - [SPB3_HUMAN]	15.9	2	6	6	11	1.94543e+07	6.58244e+06	1.33964e+07	1.30829e+07	0	9.75797e+06	69.6167	11.79	4	4	25.15	5.13	2	2	18.34	2.05	1	1	17.02	2.05	1	1					45.27	6.67	3	3	390	44.5365	6.81494
	Sequence	# PSMs	# Proteins	# Protein Groups	Protein Group Accessions	Modifications	MH+ [Da]	A5: Area	B5: Area	C5: Area	D5: Area	E5: Area	F5: Area	q-Value	PEP	A2	IonScore A2	Exp Value A2	B2	IonScore B2	Exp Value B2	C2	IonScore C2	Exp Value C2	D2	IonScore D2	Exp Value D2	E2	IonScore E2	Exp Value E2	F2	IonScore F2	Exp Value F2	# Missed Cleavages
	LMEWTSLQNMR	3	2	1	P29508		1408.67	1.8596e+07	4.85142e+06	0	0	0	2.16323e+06	0	0.0008776	High	40.21	0.00039541	High	25.15	0.0138999										High	25.6	0.0118432	0
	STDAYELK	4	2	1	P29508		926.446	3.42321e+07	0	1.33964e+07	1.30829e+07	0	1.37616e+07	0	0.007583	High	23.26	0.0108574				Medium	18.34	0.0337076	High	17.02	0.0456802				High	22.81	0.0120428	0
	VLEIPYK	1	2	1	P29508		861.508	0	0	0	0	0	1.3349e+07	0	0.01064																High	24.86	0.0124103	0
	FMFDLFQQFR	1	2	1	P29508		1378.66	5.53479e+06	0	0	0	0	0	0.002	0.0011	High	35.48	0.0011184																0
	DLSMIVLLPNEIDGLQK	1	2	1	P29508		1898.02	3.82874e+06	0	0	0	0	0	0.02	0.15	Medium	10.51	0.186732																0
	TNSILFYGR	1	2	1	P29508		1070.56	0	8.31346e+06	0	0	0	0	0.021	0.1539				Medium	10.87	0.417417													0
P68871	Hemoglobin subunit beta OS=Homo sapiens GN=HBB PE=1 SV=2 - [HBB_HUMAN]	15.65	5	2	2	5	2.70711e+07	3.03275e+06	8.00414e+06	0	0	1.0651e+07	25.13	15.65	2	2	26.84	6.8	1	1	24.19	6.8	1	1									24.97	6.8	1	1	147	15.9883	7.28369
	Sequence	# PSMs	# Proteins	# Protein Groups	Protein Group Accessions	Modifications	MH+ [Da]	A5: Area	B5: Area	C5: Area	D5: Area	E5: Area	F5: Area	q-Value	PEP	A2	IonScore A2	Exp Value A2	B2	IonScore B2	Exp Value B2	C2	IonScore C2	Exp Value C2	D2	IonScore D2	Exp Value D2	E2	IonScore E2	Exp Value E2	F2	IonScore F2	Exp Value F2	# Missed Cleavages
	VNVDEVGGEALGR	1	1	1	P68871		1314.66	1.93888e+07	0	0	0	0	0	0.002	0.01288	High	25.28	0.0109699																0
	LLVVYPWTQR	4	5	1	P68871		1274.73	3.47533e+07	3.03275e+06	8.00414e+06	0	0	1.0651e+07	0.002	0.01058	High	13.35	0.120219	High	26.84	0.00538237	High	24.19	0.00990771							High	24.97	0.00827891	0
P38646	Stress-70 protein, mitochondrial OS=Homo sapiens GN=HSPA9 PE=1 SV=2 - [GRP75_HUMAN]	15.32	1	8	9	31	9.9477e+06	1.08578e+07	2.54422e+07	2.33609e+07	1.17407e+07	9.60507e+06	68.71	9.28	5	5	39.76	6.92	4	4	111.482	13.25	8	8	68.7767	10.9	6	6	78.72	6.92	4	4	94.08	7.07	4	4	679	73.6348	6.16357
	Sequence	# PSMs	# Proteins	# Protein Groups	Protein Group Accessions	Modifications	MH+ [Da]	A5: Area	B5: Area	C5: Area	D5: Area	E5: Area	F5: Area	q-Value	PEP	A2	IonScore A2	Exp Value A2	B2	IonScore B2	Exp Value B2	C2	IonScore C2	Exp Value C2	D2	IonScore D2	Exp Value D2	E2	IonScore E2	Exp Value E2	F2	IonScore F2	Exp Value F2	# Missed Cleavages
	TTPSVVAFTADGER	3	1	1	P38646		1450.72	1.08516e+07	0	0	2.86e+07	1.97098e+07	0	0	0.000931	High	35.81	0.00125962							High	19.56	0.0520113	High	39.77	0.000495562				0
	AQFEGIVTDLIR	6	1	1	P38646		1361.74	0	1.23921e+07	0	1.3418e+07	5.29583e+06	9.94962e+06	0	0.001009	High	29.48	0.00422699	Medium	18.15	0.0543536	High	30.35	0.00345964	Medium	21.26	0.0325454	High	46.16	9.07886e-05	High	37.4	0.000682388	0
	DAGQISGLNVLR	5	1	1	P38646		1242.68	1.01517e+07	1.52016e+07	2.38491e+07	2.18404e+07	1.02166e+07	0	0	0.01965	High	25.1	0.0168421	Medium	14.9	0.165033	High	22.29	0.0298052	Medium	25.33	0.0149476	Medium	15.54	0.145212				0
	VQQTVQDLFGR	4	1	1	P38646		1290.68	8.83984e+06	0	2.21493e+07	1.96424e+07	0	1.14874e+07	0	0.0005581	High	13.82	0.224075				High	22.11	0.0387561	High	41.47	0.000370684				High	41.37	0.000379318	0
	VINEPTAAALAYGLDK	3	1	1	P38646		1645.88	0	0	1.14434e+07	7.20738e+06	0	0	0	0.007376							High	50.5	3.9215e-05	High	16.03	0.0972892				High	30.78	0.00313351	0
	RYDDPEVQK	4	1	1	P38646		1149.55	0	0	6688670	7.56264e+06	4.45343e+06	7.37821e+06	0	0.0002891							Medium	28.97	0.00570443	Medium	20.96	0.0400839	Medium	20	0.0375	High	32.53	0.00279235	1
	SDIGEVILVGGMTR	3	1	1	P38646		1446.76	1.89884e+06	4979509	5.29708e+06	0	0	0	0.001	0.04108	Medium	20.5	0.0521382	High	27.17	0.0111283	High	24.14	0.0227432										0
	VLENAEGAR	2	1	1	P38646		958.495	0	0	2.85271e+07	0	0	0	0.013	0.1145				Medium	20.79	0.0279283	Medium	11.7	0.233249										0
	NTTIPTK	1	3	2	P54652;P38646		774.435	0	0	2.39503e+07	0	0	0	0.014	0.1525							Medium	28.73	0.0132628										0
P01876	Ig alpha-1 chain C region OS=Homo sapiens GN=IGHA1 PE=1 SV=2 - [IGHA1_HUMAN]	14.73	3	5	5	10	4.19997e+07	0	1.4201e+07	5.36962e+06	0	1.51724e+07	65.0767	10.2	3	4					26.16	2.55	1	1	15.24	1.98	1	1					36.16	12.18	4	4	353	37.6306	6.50732
	Sequence	# PSMs	# Proteins	# Protein Groups	Protein Group Accessions	Modifications	MH+ [Da]	A5: Area	B5: Area	C5: Area	D5: Area	E5: Area	F5: Area	q-Value	PEP	A2	IonScore A2	Exp Value A2	B2	IonScore B2	Exp Value B2	C2	IonScore C2	Exp Value C2	D2	IonScore D2	Exp Value D2	E2	IonScore E2	Exp Value E2	F2	IonScore F2	Exp Value F2	# Missed Cleavages
	QEPSQGTTTFAVTSILR	3	1	1	P01876		1835.95	4.42977e+07	0	0	0	0	6.412e+06	0	3.278e-06	High	57.88	5.86547e-06													Medium	10.5	0.316394	0
	TPLTATLSK	2	1	1	P01876		931.544	0	0	1.4201e+07	0	0	18902598	0	0.0002827							High	26.16	0.00750519							High	27.2	0.00724075	0
	WLQGSQELPR	2	3	1	P01876		1213.63	4.07016e+07	0	0	0	0	1.32904e+07	0.002	0.02449	High	10.6	0.283063													Medium	19.19	0.0391637	0
	VAAEDWK	2	3	1	P01876		818.404	0	0	0	5.36962e+06	0	1.33244e+07	0.004	0.02893										High	15.24	0.255839				High	17.77	0.142878	0
	SAVQGPPER	1	2	1	P01876		940.483	4.09999e+07	0	0	0	0	0	0.042	0.2562	Medium	16.37	0.125718																0
P00403	Cytochrome c oxidase subunit 2 OS=Homo sapiens GN=MT-CO2 PE=1 SV=1 - [COX2_HUMAN]	14.54	1	3	3	8	1.91984e+07	1.72202e+07	1.90366e+07	2.17316e+07	3.76562e+06	2.03566e+07	40.87	7.49	2	2	36.23	11.45	2	2	30.82	4.41	1	1	29.79	4.41	1	1	0	3.08	1	1	32.75	4.41	1	1	227	25.5482	4.81787
	Sequence	# PSMs	# Proteins	# Protein Groups	Protein Group Accessions	Modifications	MH+ [Da]	A5: Area	B5: Area	C5: Area	D5: Area	E5: Area	F5: Area	q-Value	PEP	A2	IonScore A2	Exp Value A2	B2	IonScore B2	Exp Value B2	C2	IonScore C2	Exp Value C2	D2	IonScore D2	Exp Value D2	E2	IonScore E2	Exp Value E2	F2	IonScore F2	Exp Value F2	# Missed Cleavages
	VVLPIEAPIR	5	1	1	P00403		1106.69	31962080	2.84499e+07	1.90366e+07	2.17316e+07	0	2.03566e+07	0.003	0.04043	High	29.9	0.00102087	High	31.11	0.000772627	Medium	30.82	0.000825981	High	29.79	0.00104706				High	32.75	0.000529627	0
	TDAIPGR	2	1	1	P00403		729.39	6.43467e+06	0	0	0	3.76562e+06	0	0.006	0.07079	High	25.47	0.0141896										Medium	11.45	0.358072				0
	ILYMTDEVNDPSLTIK	1	1	1	P00403		1851.94	0	5.99051e+06	0	0	0	0	0.017	0.1361				Medium	18.62	0.0508396													0
P25311	Zinc-alpha-2-glycoprotein OS=Homo sapiens GN=AZGP1 PE=1 SV=2 - [ZA2G_HUMAN]	14.43	1	3	3	10	3.4155e+07	7839797	4.51793e+07	2.34546e+07	3.5395e+07	3.37884e+07	22.76	7.38	2	2	18.77	3.36	1	1	55.29	7.38	2	2	18.23	3.36	1	1	14.25	3.36	1	1	75.89	14.43	3	3	298	34.2371	6.04932
	Sequence	# PSMs	# Proteins	# Protein Groups	Protein Group Accessions	Modifications	MH+ [Da]	A5: Area	B5: Area	C5: Area	D5: Area	E5: Area	F5: Area	q-Value	PEP	A2	IonScore A2	Exp Value A2	B2	IonScore B2	Exp Value B2	C2	IonScore C2	Exp Value C2	D2	IonScore D2	Exp Value D2	E2	IonScore E2	Exp Value E2	F2	IonScore F2	Exp Value F2	# Missed Cleavages
	YSLTYIYTGLSK	3	1	1	P25311		1408.73	0	0	28281750	0	0	3.12192e+07	0	1.086e-05	High	22.76	0.0214514				High	35.09	0.00130092							High	36.24	0.000724936	0
	AGEVQEPELR	6	1	1	P25311		1127.57	3.4155e+07	7839797	62076827	2.34546e+07	3.5395e+07	5.84818e+07	0	0.0007377	High	11.86	0.188972	High	18.77	0.0451314	High	35.2	0.000981484	High	18.23	0.0511068	High	14.25	0.137181	High	36.2	0.000815603	0
	HVEDVPAFQALGSLNDLQFFR	1	1	1	P25311		2403.21	0	0	0	0	0	1.16641e+07	0	9.76e-05																High	33.45	0.00149112	0
Q6KB66	Keratin, type II cytoskeletal 80 OS=Homo sapiens GN=KRT80 PE=1 SV=2 - [K2C80_HUMAN]	14.16	6	6	7	55	1.82585e+08	6.68777e+08	2.47786e+07	1.05588e+08	8.15875e+07	9.83826e+08	233.607	9.29	4	10	183.69	6.64	3	5	204.622	8.63	4	10	354.389	9.29	4	13	231.715	4.65	2	9	173.877	11.5	6	8	452	50.4938	5.66846
	Sequence	# PSMs	# Proteins	# Protein Groups	Protein Group Accessions	Modifications	MH+ [Da]	A5: Area	B5: Area	C5: Area	D5: Area	E5: Area	F5: Area	q-Value	PEP	A2	IonScore A2	Exp Value A2	B2	IonScore B2	Exp Value B2	C2	IonScore C2	Exp Value C2	D2	IonScore D2	Exp Value D2	E2	IonScore E2	Exp Value E2	F2	IonScore F2	Exp Value F2	# Missed Cleavages
	LALDIEIATYR	38	6	3	P19013;Q6KB66;P04264		1277.71	5.16542e+08	1.9985e+09	5.18887e+07	2.84804e+08	1.59946e+08	2.91481e+09	0	5.813e-05	High	57.61	5.46148e-06	High	61.46	2.25066e-06	High	50.14	3.00166e-05	High	61.64	2.12501e-06	High	66.48	7.30943e-07	High	63.37	1.44981e-06	0
	SQLEEQAAR	5	1	1	Q6KB66		1031.51	2.01443e+07	2.69409e+06	1.3389e+07	1.88823e+07	0	1.84578e+07	0	0.001656	Medium	39.82	0.000583698	High	40.76	0.000386152	Medium	29.36	0.00648915	High	40.72	0.000389725				High	38.09	0.000822765	0
	SLEEAEAYSR	5	1	1	Q6KB66		1154.53	5.54442e+06	5.13273e+06	0	8.70256e+06	3.2294e+06	1.82098e+07	0	0.004291	High	23.27	0.0122454	High	36.91	0.000529631				High	33.54	0.00115073	High	29.44	0.00301471	High	40.28	0.000201576	0
	NQLLETR	2	1	1	Q6KB66		873.479	0	0	9.05803e+06	0	0	1.05837e+07	0.001	0.06476							High	24.18	0.0385764							High	28.46	0.0144699	0
	SAEYGSSLQSSR	3	1	1	Q6KB66		1271.59	1.10697e+07	0	8.71689e+06	1.30778e+07	0	0	0.002	0.00581	Medium	25.07	0.00809046				Medium	18.78	0.0344329	High	42.71	0.000133949							0
	LQEELR	1	6	1	Q6KB66		787.43	0	0	0	0	0	4.76375e+06	0.007	0.08898																High	22.42	0.05327	0
	SEIADLNVR	1	1	1	Q6KB66		1016.54	0	0	0	0	0	8.11684e+06	0.045	0.2571																Medium	13.05	0.326997	0
Q08188	Protein-glutamine gamma-glutamyltransferase E OS=Homo sapiens GN=TGM3 PE=1 SV=4 - [TGM3_HUMAN]	14.14	1	8	8	17	2.26788e+07	4.75331e+06	1.91196e+07	1.44865e+07	6.52845e+06	1.61132e+07	108.558	8.8	5	5	46.39	3.46	2	2	46.3	3.17	2	2	70.58	4.76	3	3	40.96	1.88	1	1	77.6533	6.93	4	4	693	76.5836	5.85889
	Sequence	# PSMs	# Proteins	# Protein Groups	Protein Group Accessions	Modifications	MH+ [Da]	A5: Area	B5: Area	C5: Area	D5: Area	E5: Area	F5: Area	q-Value	PEP	A2	IonScore A2	Exp Value A2	B2	IonScore B2	Exp Value B2	C2	IonScore C2	Exp Value C2	D2	IonScore D2	Exp Value D2	E2	IonScore E2	Exp Value E2	F2	IonScore F2	Exp Value F2	# Missed Cleavages
	DAATDVASR	4	1	1	Q08188		905.432	3.69865e+07	0	2.69195e+07	2.45241e+07	0	2.72721e+07	0	0.003846	High	52.22	2.5791e-05				High	42.87	0.000222059	High	52.6	2.36303e-05				High	52.43	2.45736e-05	0
	VITNFNSAHDTDR	6	1	1	Q08188		1489.7	20150435	3.22431e+06	1.13197e+07	1.14658e+07	6.52845e+06	1.25151e+07	0	0.000156	High	42.63	0.000160999	High	38.54	0.000433872	High	18.43	0.0445002	High	34.98	0.000953062	High	40.96	0.000268562	High	38.13	0.000476828	0
	NSVNSHTIGR	1	1	1	Q08188		1084.55	1.08994e+07	0	0	0	0	0	0.002	0.008929	High	14.9	0.118112																0
	ITWLYDNTTGK	2	1	1	Q08188		1311.66	0	6.28231e+06	0	7.46977e+06	0	0	0.003	0.006212				High	22.35	0.0293962				High	10.94	0.418797							0
	DIILDNPTLTLEVLNEAR	1	1	1	Q08188		2039.1	0	0	0	0	0	3.30353e+06	0.005	0.0723																High	17.76	0.0334989	0
	SDLGPSYGGWQVLDATPQER	1	1	1	Q08188		2176.03	3.80409e+06	0	0	0	0	0	0.006	0.06781	High	37.29	0.00058791																0
	YPEGSDQER	1	1	1	Q08188		1080.46	6.58331e+06	0	0	0	0	0	0.03	0.194	Medium	20.56	0.0105483																0
	ISYAQYEK	1	1	1	Q08188		1001.49	0	0	0	0	0	8552394	0.045	0.2547																Medium	11.69	0.196516	0
Q06830	Peroxiredoxin-1 OS=Homo sapiens GN=PRDX1 PE=1 SV=1 - [PRDX1_HUMAN]	14.07	2	2	3	13	3.23609e+07	1.46811e+07	3.71679e+07	4.41304e+07	3.30095e+07	2.44477e+07	44.68	9.05	2	2	54.5582	9.05	2	2	49.22	9.05	2	2	44.54	9.05	2	2	42.3206	9.05	2	2	43.64	14.07	3	3	199	22.0963	8.1333
	Sequence	# PSMs	# Proteins	# Protein Groups	Protein Group Accessions	Modifications	MH+ [Da]	A5: Area	B5: Area	C5: Area	D5: Area	E5: Area	F5: Area	q-Value	PEP	A2	IonScore A2	Exp Value A2	B2	IonScore B2	Exp Value B2	C2	IonScore C2	Exp Value C2	D2	IonScore D2	Exp Value D2	E2	IonScore E2	Exp Value E2	F2	IonScore F2	Exp Value F2	# Missed Cleavages
	QITVNDLPVGR	6	2	2	P32119;Q06830		1211.67	23026992	10753481	4.15375e+07	4.8357e+07	3.52935e+07	2.80952e+07	0	0.008478	High	34.73	0.00134605	High	35.39	0.00114182	High	35.38	0.00111548	High	33.02	0.00197059	High	34.09	0.00142329	High	22.91	0.0189322	0
	TIAQDYGVLK	1	1	1	Q06830		1107.61	0	0	0	0	0	1.51397e+07	0	0.004818																High	23.16	0.0178732	0
	SVDETLR	6	2	1	Q06830		819.42	4.16948e+07	1.86087e+07	3.27984e+07	3.99038e+07	3.07255e+07	30108137	0.004	0.01285	High	26.95	0.0113029	High	37.1	0.00118941	High	31.34	0.00448053	High	29.02	0.00739353	Medium	26.09	0.0145162	Medium	25.57	0.0191359	0
A0A0C4DH25	Immunoglobulin kappa variable 3-20 OS=Homo sapiens GN=IGKV3D-20 PE=3 SV=1 - [KVD20_HUMAN]	13.79	2	1	1	1	8.69306e+06	0	0	0	0	0	38.36	13.79	1	1																					116	12.5072	4.58936
	Sequence	# PSMs	# Proteins	# Protein Groups	Protein Group Accessions	Modifications	MH+ [Da]	A5: Area	B5: Area	C5: Area	D5: Area	E5: Area	F5: Area	q-Value	PEP	A2	IonScore A2	Exp Value A2	B2	IonScore B2	Exp Value B2	C2	IonScore C2	Exp Value C2	D2	IonScore D2	Exp Value D2	E2	IonScore E2	Exp Value E2	F2	IonScore F2	Exp Value F2	# Missed Cleavages
	FSGSGSGTDFTLTISR	1	2	1	A0A0C4DH25		1632.79	8.69306e+06	0	0	0	0	0	0.002	0.003967	High	38.36	0.000444938																0
P61604	10 kDa heat shock protein, mitochondrial OS=Homo sapiens GN=HSPE1 PE=1 SV=2 - [CH10_HUMAN]	13.73	1	1	1	5	0	2.80421e+06	1.30533e+07	9.69789e+06	8.88767e+06	0					18.39	13.73	1	1	48.88	13.73	1	1	27.23	13.73	1	1	30.05	13.73	1	1	29.06	13.73	1	1	102	10.9249	8.92432
	Sequence	# PSMs	# Proteins	# Protein Groups	Protein Group Accessions	Modifications	MH+ [Da]	A5: Area	B5: Area	C5: Area	D5: Area	E5: Area	F5: Area	q-Value	PEP	A2	IonScore A2	Exp Value A2	B2	IonScore B2	Exp Value B2	C2	IonScore C2	Exp Value C2	D2	IonScore D2	Exp Value D2	E2	IonScore E2	Exp Value E2	F2	IonScore F2	Exp Value F2	# Missed Cleavages
	VLQATVVAVGSGSK	5	1	1	P61604		1315.76	0	2.80421e+06	1.30533e+07	9.69789e+06	8.88767e+06	0	0	0.004737				High	18.39	0.0369437	High	48.88	3.10607e-05	High	27.23	0.00482548	High	30.05	0.00266909	High	29.06	0.00335246	0
P15924	Desmoplakin OS=Homo sapiens GN=DSP PE=1 SV=3 - [DESP_HUMAN]	13.69	3	43	43	106	5.6658e+07	2.41493e+07	3.64561e+07	5.4088e+07	1.85485e+07	3.98382e+07	298.478	8.57	26	26	249.389	7.31	21	21	252.039	4.08	12	12	271.54	7	20	20	100.829	2.65	8	8	225.77	6.51	19	19	2871	331.569	6.81494
	Sequence	# PSMs	# Proteins	# Protein Groups	Protein Group Accessions	Modifications	MH+ [Da]	A5: Area	B5: Area	C5: Area	D5: Area	E5: Area	F5: Area	q-Value	PEP	A2	IonScore A2	Exp Value A2	B2	IonScore B2	Exp Value B2	C2	IonScore C2	Exp Value C2	D2	IonScore D2	Exp Value D2	E2	IonScore E2	Exp Value E2	F2	IonScore F2	Exp Value F2	# Missed Cleavages
	TMIQSPSGVILQEAADVHAR	3	1	1	P15924		2123.09	28325762	0	0	1.6592e+07	0	0	0	9.185e-08	High	49.42	4.05722e-05	High	12	0.214525				High	43.88	0.000139149							0
	VQEQELTR	4	1	1	P15924		1002.52	1.85716e+07	0	9.69086e+06	1.41977e+07	4.45639e+06	0	0	0.03035	High	45.11	0.000205032				High	36.8	0.00138938	High	28.96	0.00844932	High	15.65	0.18106				0
	ETQSQLETER	6	1	1	P15924		1220.58	3.72452e+07	8.62408e+06	1.91665e+07	2.55103e+07	9.77241e+06	1.47899e+07	0	6.045e-08	High	43.38	0.000227303	High	43.39	0.00022678	High	43.28	0.000232598	High	40.52	0.000439142	High	43.34	0.000229406	High	43.52	0.000220092	0
	LLEAQIATGGIIDPK	6	1	1	P15924		1538.88	53261399	3.24082e+07	38496214	5.23746e+07	1.97377e+07	4.768e+07	0	4.194e-07	High	38.14	0.0001995	Medium	13.86	0.057561	High	45.67	3.79427e-05	High	44.33	5.16569e-05	High	39.07	0.000173432	High	44.51	4.60197e-05	0
	TLELQGLINDLQR	4	1	1	P15924		1512.84	1.49035e+07	2.49471e+06	0	1.12729e+07	0	6.19191e+06	0	2.788e-05	High	36.34	0.000650366	High	21.97	0.0177893				High	16.53	0.0622527				High	22.65	0.0143961	0
	YGDGIQLTR	4	1	1	P15924		1022.52	2.05725e+07	6.80244e+06	0	2.5189e+07	0	1.55769e+07	0	0.0002374	High	35.68	0.00117622	High	52.75	2.30935e-05				High	34.97	0.00141697				High	34.97	0.00175131	0
	LEDELNR	4	1	1	P15924		888.443	6.69208e+07	1.88974e+07	0	4.6967e+07	0	3.35333e+07	0	0.009261	High	32.81	0.00256564	High	26.18	0.0118085				High	26.16	0.011863				High	25.07	0.0152474	0
	STLEAETR	4	1	1	P15924		906.452	4.97918e+07	0	3.19685e+07	0	1.29734e+07	2.40553e+07	0	0.03351	High	29.85	0.00776357				High	40.8	0.000615505				High	30.95	0.00602645	High	29.68	0.00592056	0
	QLQNIIQATSR	4	1	1	P15924		1271.71	2.54608e+06	0	0	2.71062e+07	0	1.91811e+07	0	0.001053	High	25.88	0.0118784				High	35.54	0.00148005	High	45.49	0.000125707				High	38.8	0.000652537	0
	LPVEEAYKR	6	1	1	P15924		1104.61	1.93645e+07	9.11955e+06	1.13786e+07	2.04527e+07	6.5768e+06	2.05532e+07	0	0.005103	High	21.74	0.0395232	High	28.23	0.00871822	High	23.72	0.023991	High	26.38	0.0132333	High	22.56	0.0313364	High	23.52	0.0257886	1
	TVKDQDITR	4	1	1	P15924		1075.57	2.89558e+06	170347	0	1.33191e+06	0	1.16162e+06	0	0.0001896	High	17.76	0.118921	High	20.61	0.0486618				High	30.93	0.00561028				High	30.05	0.0055359	1
	ANSSATETINK	3	1	1	P15924		1135.56	0	0	3.48465e+06	4.98112e+06	0	0	0	0.00276				High	36.94	0.000940704	Medium	25.87	0.0138469	High	49.82	5.62851e-05							0
	YIELLTR	5	1	1	P15924		907.525	0	21142245	38903470	6.29222e+07	2.29343e+07	3.83012e+07	0	0.01841				High	21.1	0.0267805	High	22.93	0.0175719	High	30.2	0.00329472	High	13.64	0.149217	High	33.64	0.00149217	0
	ALLQAILQTEDMLK	2	1	1	P15924		1586.89	0	0	9.53939e+06	0	0	6.18911e+06	0	0.01277							High	54.14	1.13716e-05							High	12.07	0.176948	0
	LLQLQEQMR	2	1	1	P15924		1158.63	0	0	0	0	0	1.72356e+07	0	0.01181							High	38.77	0.00072343							High	23.48	0.0237835	0
	MSQLEVK	2	1	1	P15924		834.438	0	0	1.13801e+07	9.75536e+06	0	0	0.001	0.04126							High	28.03	0.00810601	High	26.31	0.0108756							0
	NHYNEEMSNLR	1	1	1	P15924	M7(Oxidation)	1422.61	2.91725e+06	0	0	0	0	0	0.002	0.006168	High	26.21	0.00263265																0
	GAGSIAGASASPK	1	1	1	P15924		1073.56	1.05005e+07	0	0	0	0	0	0.002	0.02492	High	25.17	0.0185494																0
	LTYEIEDEKR	4	1	1	P15924		1295.65	0	0	0	0	0	1.40189e+07	0.002	0.0009078	High	18.04	0.0596738	High	19.11	0.0466427				High	14.58	0.132368				High	13.72	0.161355	1
	NLHSEISGKR	1	1	1	P15924		1140.61	6.7393e+06	0	0	0	0	0	0.002	0.02143	High	15.68	0.100046																1
	EKEYEIER	1	1	1	P15924		1095.53	0	0	0	0	0	0	0.002	0.02177	High	10.38	0.37565																1
	FLDQNLQK	1	1	1	P15924		1005.54	0	0	0	3.8861e+07	0	0	0.002	0.005114										High	14.04	0.295843							0
	DLIDFDDR	1	1	1	P15924		1008.46	3.88869e+06	0	0	0	0	0	0.003	0.04057	High	25.59	0.0128367																0
	LQAEIK	2	2	1	P15924		701.42	8.53527e+06	0	0	0	0	4.25604e+06	0.003	0.04819	High	24.67	0.0342899													Medium	13.15	0.486593	0
	QLLQEQESVK	3	1	1	P15924		1201.64	6.59383e+06	2.05961e+06	0	0	0	4.48087e+06	0.003	0.02797	Medium	10.19	0.445095	High	39.99	0.000476095										High	29.48	0.00433971	0
	AESGPDLR	4	1	1	P15924		844.416	0	9.26411e+06	1.81065e+07	2.33089e+07	0	1.39028e+07	0.003	0.05141				High	39.77	0.000274141	High	41.03	0.000205104	Medium	10.15	0.251173				High	30.44	0.00234949	0
	SLEDLK	1	2	1	P15924		704.382	0	1.05427e+06	0	0	0	0	0.003	0.0581				High	39.49	0.000775977													0
	NDYDQLQK	1	1	1	P15924		1023.47	0	899793	0	0	0	0	0.003	0.0551				High	12.82	0.172391													0
	FLSEMLK	1	1	1	P15924		867.466	0	1.8884e+07	0	0	0	0	0.003	0.0517				High	12.16	0.234132													0
	YEVTSGGGGTSR	4	1	1	P15924		1170.54	0	1.29548e+07	0	2.38366e+07	8.56133e+06	1.38719e+07	0.004	0.03647				High	45	6.16644e-05				High	27.14	0.00376734	Medium	29.75	0.00206554	High	25.21	0.00587536	0
	LSSEVEALRR	1	1	1	P15924		1159.65	0	0	0	1.22935e+07	0	0	0.004	0.007418										High	17.61	0.0858233							1
	IQSQFTDAQK	2	1	1	P15924		1165.59	0	6.17088e+06	0	0	0	3.93835e+06	0.005	0.06427				High	10.75	0.454353										Medium	12.83	0.281445	0
	YKQSLDDAAK	2	1	1	P15924		1138.57	0	0	0	4.53184e+06	0	3.11513e+06	0.006	0.03472										High	10.82	0.455368				Medium	10.7	0.412802	1
	AELIVQPELK	1	1	1	P15924		1139.67	0	9.76961e+06	0	0	0	0	0.008	0.08387				High	14.49	0.0462321													0
	AITGFDDPFSGK	1	1	1	P15924		1254.6	6.0175e+06	0	0	0	0	0	0.009	0.08268	High	25.19	0.0128644																0
	RVEEDIQQQK	1	1	1	P15924		1272.65	0	1.00775e+06	0	0	0	0	0.009	0.1114				High	25.83	0.0141057													1
	SQLQISNNR	1	1	1	P15924		1059.55	2.41474e+07	0	0	0	0	0	0.011	0.09564	Medium	40.03	0.000446902																0
	LPVEEAYK	1	1	1	P15924		948.504	0	0	0	0	0	0	0.015	0.1119	Medium	15.9	0.149083																0
	VTQLTDR	2	1	1	P15924		832.452	3.28355e+07	0	0	0	5.25644e+06	0	0.016	0.1285	Medium	36.41	0.00225131										Medium	25.41	0.0283424				0
	GLQDSIR	2	1	1	P15924		788.426	2.26432e+07	0	0	2.11495e+07	0	0	0.018	0.1421	Medium	18.63	0.166562							Medium	30.55	0.0107047							0
	NLHSEISGK	1	1	1	P15924		984.51	0	1.03516e+06	0	0	0	0	0.021	0.15				Medium	13.52	0.220092													0
	GIHNSIGDYR	1	1	1	P15924		1131.55	1.29402e+07	0	0	0	0	0	0.026	0.1797	Medium	12.93	0.239386																0
	FQNSLK	1	1	1	P15924		736.399	1.25281e+07	0	0	0	0	0	0.036	0.2323	Medium	12.53	0.340667																0
P25815	Protein S100-P OS=Homo sapiens GN=S100P PE=1 SV=2 - [S100P_HUMAN]	13.68	1	1	1	1	0	0	0	0	0	1.52941e+06																					0	13.68	1	1	95	10.3932	4.88135
	Sequence	# PSMs	# Proteins	# Protein Groups	Protein Group Accessions	Modifications	MH+ [Da]	A5: Area	B5: Area	C5: Area	D5: Area	E5: Area	F5: Area	q-Value	PEP	A2	IonScore A2	Exp Value A2	B2	IonScore B2	Exp Value B2	C2	IonScore C2	Exp Value C2	D2	IonScore D2	Exp Value D2	E2	IonScore E2	Exp Value E2	F2	IonScore F2	Exp Value F2	# Missed Cleavages
	YSGSEGSTQTLTK	1	1	1	P25815		1358.64	0	0	0	0	0	1.52941e+06	0.005	0.05216																High	17.4	0.0645994	0
Q9BQE3	Tubulin alpha-1C chain OS=Homo sapiens GN=TUBA1C PE=1 SV=1 - [TBA1C_HUMAN]	13.59	9	5	5	20	7.3696e+06	4.53485e+07	1.3136e+07	21781285	1.34474e+07	2.15849e+07	52.977	10.47	4	4	109.994	11.58	4	7	45.92	6.46	2	2	41.37	3.34	1	1	64.2685	8.46	3	3	74.6445	8.46	3	3	449	49.8635	5.09717
	Sequence	# PSMs	# Proteins	# Protein Groups	Protein Group Accessions	Modifications	MH+ [Da]	A5: Area	B5: Area	C5: Area	D5: Area	E5: Area	F5: Area	q-Value	PEP	A2	IonScore A2	Exp Value A2	B2	IonScore B2	Exp Value B2	C2	IonScore C2	Exp Value C2	D2	IonScore D2	Exp Value D2	E2	IonScore E2	Exp Value E2	F2	IonScore F2	Exp Value F2	# Missed Cleavages
	AVFVDLEPTVIDEVR	7	3	1	Q9BQE3		1701.91	0	7.38072e+07	2.05874e+07	21781285	27437237	3.24557e+07	0	2.356e-06	High	30.38	0.00288609	High	30.78	0.00279927	High	44.65	0.000107972	High	41.37	0.000266252	High	36.27	0.000743551	High	45.87	8.15287e-05	0
	EIIDLVLDR	4	3	1	Q9BQE3		1085.62	1.27387e+07	4.09734e+07	0	0	9403944	1.72084e+07	0	4.719e-06	High	21.23	0.0372911	High	38.85	0.000417013							High	24.29	0.0121027	High	38.39	0.000579509	0
	LISQIVSSITASLR	7	5	1	Q9BQE3		1487.88	3.37636e+06	2.12648e+07	5.68453e+06	0	3.50092e+06	1.50908e+07	0	0.002746	High	16.53	0.0255681	High	48.4	1.66226e-05	High	15.27	0.0430892				High	32.12	0.000705826	High	22.15	0.00700967	0
	EDAANNYAR	1	7	1	Q9BQE3		1023.45	5.99375e+06	0	0	0	0	0	0.002	0.001101	High	26.55	0.00398357																0
	NLDIERPTYTNLNR	1	7	1	Q9BQE3		1718.88	0	1.89303e+07	0	0	0	0	0.003	0.009195				High	21	0.0424966													0
P62241	40S ribosomal protein S8 OS=Homo sapiens GN=RPS8 PE=1 SV=2 - [RS8_HUMAN]	13.46	1	2	2	2	0	4.13417e+06	0	0	0	0					31.67	13.46	2	2																	208	24.1902	10.3159
	Sequence	# PSMs	# Proteins	# Protein Groups	Protein Group Accessions	Modifications	MH+ [Da]	A5: Area	B5: Area	C5: Area	D5: Area	E5: Area	F5: Area	q-Value	PEP	A2	IonScore A2	Exp Value A2	B2	IonScore B2	Exp Value B2	C2	IonScore C2	Exp Value C2	D2	IonScore D2	Exp Value D2	E2	IonScore E2	Exp Value E2	F2	IonScore F2	Exp Value F2	# Missed Cleavages
	IIDVVYNASNNELVR	1	1	1	P62241		1718.9	0	4.96077e+06	0	0	0	0	0.003	0.01557				High	28.46	0.00591627													0
	ISSLLEEQFQQGK	1	1	1	P62241		1506.78	0	3.30757e+06	0	0	0	0	0.02	0.147				Medium	17.21	0.0836474													0
P04406	Glyceraldehyde-3-phosphate dehydrogenase OS=Homo sapiens GN=GAPDH PE=1 SV=3 - [G3P_HUMAN]	13.43	1	4	4	7	1.52114e+07	0	6.48611e+07	85653410	4.38769e+07	2.81565e+07	41.1732	6.57	2	2		0			20.14	4.48	1	1	17.98	4.48	1	1	32.48	4.48	1	1	26.4992	6.87	2	2	335	36.0304	8.45557
	Sequence	# PSMs	# Proteins	# Protein Groups	Protein Group Accessions	Modifications	MH+ [Da]	A5: Area	B5: Area	C5: Area	D5: Area	E5: Area	F5: Area	q-Value	PEP	A2	IonScore A2	Exp Value A2	B2	IonScore B2	Exp Value B2	C2	IonScore C2	Exp Value C2	D2	IonScore D2	Exp Value D2	E2	IonScore E2	Exp Value E2	F2	IonScore F2	Exp Value F2	# Missed Cleavages
	GALQNIIPASTGAAK	4	1	1	P04406		1411.79	0	0	6.48611e+07	85653410	4.38769e+07	0	0	0.00716							High	20.14	0.0246911	Medium	17.98	0.0406013	High	32.48	0.00144059	Medium	14.47	0.0821728	0
	LISWYDNEFGYSNR	1	1	1	P04406		1763.8	1.68205e+07	0	0	0	0	0	0.002	0.000856	High	40.35	0.000189127																0
	VIPELNGK	1	1	1	P04406		869.51	13602315	0	0	0	0	0	0.009	0.08506	High	15.78	0.0409573																0
	VGVNGFGR	1	1	1	P04406		805.43	0	0	0	0	0	2.81565e+07	0.02	0.1476																Medium	27.42	0.00543402	0
P61106	Ras-related protein Rab-14 OS=Homo sapiens GN=RAB14 PE=1 SV=4 - [RAB14_HUMAN]	13.02	23	2	3	11	7.79893e+06	5.60503e+06	3.37744e+06	1.10122e+07	3.02167e+06	3.39891e+06	23.43	9.3	2	2	36.4267	13.02	3	3	17.94	4.19	1	1	24.19	9.3	2	2	15.06	4.19	1	1	24.27	9.3	2	2	215	23.8819	6.21436
	Sequence	# PSMs	# Proteins	# Protein Groups	Protein Group Accessions	Modifications	MH+ [Da]	A5: Area	B5: Area	C5: Area	D5: Area	E5: Area	F5: Area	q-Value	PEP	A2	IonScore A2	Exp Value A2	B2	IonScore B2	Exp Value B2	C2	IonScore C2	Exp Value C2	D2	IonScore D2	Exp Value D2	E2	IonScore E2	Exp Value E2	F2	IonScore F2	Exp Value F2	# Missed Cleavages
	LQIWDTAGQER	4	24	2	P61026;P61106		1316.66	1.13151e+07	1.51053e+07	0	1.7544e+07	0	0	0.002	0.03932	High	17.62	0.0908154	High	23.86	0.0195296				High	22.02	0.0298328				High	16.41	0.126851	0
	LTSEPQPQR	6	1	1	P61106		1055.55	4.28279e+06	1.32869e+06	3.37744e+06	4.48041e+06	3.02167e+06	3.39891e+06	0.006	0.07197	High	19.81	0.0376099	Medium	24.39	0.00909788	Medium	17.94	0.0739193	Medium	15.67	0.127379	Medium	15.06	0.115399	Medium	21.86	0.0299749	0
	DVTYEEAK	1	1	1	P61106		954.441	0	381121	0	0	0	0	0.021	0.1521				Medium	15.51	0.0956046													0
P62913	60S ribosomal protein L11 OS=Homo sapiens GN=RPL11 PE=1 SV=2 - [RL11_HUMAN]	12.92	1	2	2	4	3.84001e+06	3.09863e+06	0	5.25764e+06	0	0	16.47	7.87	1	1	38.1	7.87	1	1					56.78	12.92	2	2									178	20.2396	9.59814
	Sequence	# PSMs	# Proteins	# Protein Groups	Protein Group Accessions	Modifications	MH+ [Da]	A5: Area	B5: Area	C5: Area	D5: Area	E5: Area	F5: Area	q-Value	PEP	A2	IonScore A2	Exp Value A2	B2	IonScore B2	Exp Value B2	C2	IonScore C2	Exp Value C2	D2	IonScore D2	Exp Value D2	E2	IonScore E2	Exp Value E2	F2	IonScore F2	Exp Value F2	# Missed Cleavages
	VLEQLTGQTPVFSK	3	1	1	P62913		1546.84	3.84001e+06	3.09863e+06	0	0	0	0	0.002	0.01536	High	16.47	0.0687543	High	38.1	0.000472389				High	55.48	8.35261e-06							0
	YDGIILPGK	1	1	1	P62913		975.555	0	0	0	5.25764e+06	0	0	0.004	0.01584										High	16.3	0.0632942							0
P01037	Cystatin-SN OS=Homo sapiens GN=CST1 PE=1 SV=3 - [CYTN_HUMAN]	12.77	1	1	1	2	5.35961e+07	0	0	0	0	0	70.31	12.77	1	2																					141	16.3773	7.21045
	Sequence	# PSMs	# Proteins	# Protein Groups	Protein Group Accessions	Modifications	MH+ [Da]	A5: Area	B5: Area	C5: Area	D5: Area	E5: Area	F5: Area	q-Value	PEP	A2	IonScore A2	Exp Value A2	B2	IonScore B2	Exp Value B2	C2	IonScore C2	Exp Value C2	D2	IonScore D2	Exp Value D2	E2	IonScore E2	Exp Value E2	F2	IonScore F2	Exp Value F2	# Missed Cleavages
	IIPGGIYNADLNDEWVQR	2	1	1	P01037		2073.04	5.35961e+07	0	0	0	0	0	0	5.68e-08	High	69.19	4.15737e-07																0
P30048	Thioredoxin-dependent peroxide reductase, mitochondrial OS=Homo sapiens GN=PRDX3 PE=1 SV=3 - [PRDX3_HUMAN]	12.5	1	3	3	11	8.39912e+06	2.3723e+07	6.72646e+06	2.09724e+07	4.29218e+06	2.27614e+07	17.36	5.47	1	1	55.424	8.2	2	2	24.5	5.47	1	1	43.0153	12.5	3	3	20.2	5.47	1	1	53.82	12.5	3	3	256	27.6752	7.78174
	Sequence	# PSMs	# Proteins	# Protein Groups	Protein Group Accessions	Modifications	MH+ [Da]	A5: Area	B5: Area	C5: Area	D5: Area	E5: Area	F5: Area	q-Value	PEP	A2	IonScore A2	Exp Value A2	B2	IonScore B2	Exp Value B2	C2	IonScore C2	Exp Value C2	D2	IonScore D2	Exp Value D2	E2	IonScore E2	Exp Value E2	F2	IonScore F2	Exp Value F2	# Missed Cleavages
	DYGVLLEGSGLALR	6	1	1	P30048		1462.79	8.39912e+06	2.43572e+07	6.72646e+06	1.58742e+07	4.29218e+06	16758684	0	0.02309	High	17.36	0.0569327	High	37.81	0.000695423	High	24.5	0.0149022	High	20.34	0.0300527	High	20.2	0.0310373	High	22.15	0.0198099	0
	HLSVNDLPVGR	2	1	1	P30048		1206.66	0	0	0	1.1045e+07	0	1.53856e+07	0	0.000114										High	28.44	0.00515588				High	46.17	8.69566e-05	0
	SVEETLR	3	1	1	P30048		833.436	0	2.30888e+07	0	3.59979e+07	0	3.61397e+07	0.004	0.01724				High	35.65	0.00174253				High	26.95	0.0129175				Medium	19.04	0.0798325	0
P31025	Lipocalin-1 OS=Homo sapiens GN=LCN1 PE=1 SV=1 - [LCN1_HUMAN]	12.5	2	2	2	7	9.7094e+06	0	4.0929e+07	0	1.59718e+07	6.26772e+07	32.31	6.25	1	1					51	12.5	2	2					38.4	12.5	2	2	98.01	12.5	2	2	176	19.2378	5.57959
	Sequence	# PSMs	# Proteins	# Protein Groups	Protein Group Accessions	Modifications	MH+ [Da]	A5: Area	B5: Area	C5: Area	D5: Area	E5: Area	F5: Area	q-Value	PEP	A2	IonScore A2	Exp Value A2	B2	IonScore B2	Exp Value B2	C2	IonScore C2	Exp Value C2	D2	IonScore D2	Exp Value D2	E2	IonScore E2	Exp Value E2	F2	IonScore F2	Exp Value F2	# Missed Cleavages
	NNLEALEDFEK	4	1	1	P31025		1321.63	9.7094e+06	0	24833392	0	1.53989e+07	4.02832e+07	0	9.024e-05	High	32.31	0.00237933				High	15.28	0.109699				High	16.03	0.0910527	High	31.75	0.00240604	0
	GLSTESILIPR	3	2	1	P31025		1185.68	0	0	5.70247e+07	0	1.65446e+07	8.50711e+07	0	1.52e-09							High	50.22	3.04194e-05				High	36.87	0.000657885	High	82.26	1.93145e-08	0
P04080	Cystatin-B OS=Homo sapiens GN=CSTB PE=1 SV=2 - [CYTB_HUMAN]	12.24	1	1	1	1	0	0	8.921e+06	0	0	0									15.72	12.24	1	1													98	11.1326	7.56201
	Sequence	# PSMs	# Proteins	# Protein Groups	Protein Group Accessions	Modifications	MH+ [Da]	A5: Area	B5: Area	C5: Area	D5: Area	E5: Area	F5: Area	q-Value	PEP	A2	IonScore A2	Exp Value A2	B2	IonScore B2	Exp Value B2	C2	IonScore C2	Exp Value C2	D2	IonScore D2	Exp Value D2	E2	IonScore E2	Exp Value E2	F2	IonScore F2	Exp Value F2	# Missed Cleavages
	SQVVAGTNYFIK	1	1	1	P04080		1326.7	0	0	8.921e+06	0	0	0	0.036	0.2353							Medium	15.72	0.0723375										0
P31947	14-3-3 protein sigma OS=Homo sapiens GN=SFN PE=1 SV=1 - [1433S_HUMAN]	12.1	7	3	3	5	1.98864e+07	4.20307e+06	0	0	0	5.79447e+06	79.3184	8.87	2	3	31.17	3.23	1	1													26.59	3.23	1	1	248	27.7567	4.7417
	Sequence	# PSMs	# Proteins	# Protein Groups	Protein Group Accessions	Modifications	MH+ [Da]	A5: Area	B5: Area	C5: Area	D5: Area	E5: Area	F5: Area	q-Value	PEP	A2	IonScore A2	Exp Value A2	B2	IonScore B2	Exp Value B2	C2	IonScore C2	Exp Value C2	D2	IonScore D2	Exp Value D2	E2	IonScore E2	Exp Value E2	F2	IonScore F2	Exp Value F2	# Missed Cleavages
	SNEEGSEEKGPEVR	1	1	1	P31947		1546.7	1.87712e+07	0	0	0	0	0	0.002	0.001584	High	41.82	0.000101937																1
	VLSSIEQK	3	5	1	P31947		903.513	2.10016e+07	4.20307e+06	0	0	0	0	0.002	0.002081	High	40.1	0.000737814	Medium	31.17	0.00435386													0
	NLLSVAYK	1	7	1	P31947		907.524	0	0	0	0	0	5.79447e+06	0.004	0.02758																High	26.59	0.00756518	0
O75396	Vesicle-trafficking protein SEC22b OS=Homo sapiens GN=SEC22B PE=1 SV=4 - [SC22B_HUMAN]	12.09	1	2	2	2	0	2.41198e+06	0	2.75354e+06	0	0					14.01	5.58	1	1					24.65	6.51	1	1									215	24.5775	6.91748
	Sequence	# PSMs	# Proteins	# Protein Groups	Protein Group Accessions	Modifications	MH+ [Da]	A5: Area	B5: Area	C5: Area	D5: Area	E5: Area	F5: Area	q-Value	PEP	A2	IonScore A2	Exp Value A2	B2	IonScore B2	Exp Value B2	C2	IonScore C2	Exp Value C2	D2	IonScore D2	Exp Value D2	E2	IonScore E2	Exp Value E2	F2	IonScore F2	Exp Value F2	# Missed Cleavages
	IMVANIEEVLQR	1	1	1	O75396		1414.77	0	2.41198e+06	0	0	0	0	0.008	0.1029				High	14.01	0.16682													0
	NLGSINTELQDVQR	1	1	1	O75396		1586.81	0	0	0	2.75354e+06	0	0	0.018	0.1588										Medium	24.65	0.0155959							0
P31944	Caspase-14 OS=Homo sapiens GN=CASP14 PE=1 SV=2 - [CASPE_HUMAN]	11.98	1	3	3	13	2.45855e+07	1.27019e+07	3.40244e+07	2.18055e+07	2.45911e+07	5.53744e+07	79.7485	11.98	3	3	46.5	8.68	2	2	48.05	8.68	2	2	64.0067	11.98	3	3	53.96	8.68	2	2	22.5	4.13	1	1	242	27.662	5.57959
	Sequence	# PSMs	# Proteins	# Protein Groups	Protein Group Accessions	Modifications	MH+ [Da]	A5: Area	B5: Area	C5: Area	D5: Area	E5: Area	F5: Area	q-Value	PEP	A2	IonScore A2	Exp Value A2	B2	IonScore B2	Exp Value B2	C2	IonScore C2	Exp Value C2	D2	IonScore D2	Exp Value D2	E2	IonScore E2	Exp Value E2	F2	IonScore F2	Exp Value F2	# Missed Cleavages
	MAEAELVQEGK	5	1	1	P31944		1204.59	1.83609e+07	1.20072e+07	32846126	2.46965e+07	21266327	0	0	5.559e-06	High	54.52	1.57167e-05	High	34.81	0.00148666	High	42.93	0.000229199	High	57.28	7.38919e-06	High	51.19	3.00329e-05				0
	TNPEIQSTLR	6	1	1	P31944		1158.61	2.36176e+07	1.33967e+07	3.52027e+07	2.68395e+07	2.79159e+07	5.53744e+07	0.001	0.06271	High	25.71	0.0166491	High	26.19	0.0161092	High	19.62	0.0714893	High	18.05	0.102622	High	17.77	0.109456	High	22.5	0.0337405	0
	FQQAIDSR	2	1	1	P31944		964.485	3.1778e+07	0	0	1.38804e+07	0	0	0.002	0.006665	High	33.37	0.00218622							High	18.01	0.0751093							0
P62826	GTP-binding nuclear protein Ran OS=Homo sapiens GN=RAN PE=1 SV=3 - [RAN_HUMAN]	11.57	1	3	3	7	5.82385e+06	9.58392e+06	0	4.6519e+06	0	0	21.6619	8.8	2	2	31.4833	11.57	3	3					13.44	2.78	1	1					13.05	2.78	1	1	216	24.4076	7.48877
	Sequence	# PSMs	# Proteins	# Protein Groups	Protein Group Accessions	Modifications	MH+ [Da]	A5: Area	B5: Area	C5: Area	D5: Area	E5: Area	F5: Area	q-Value	PEP	A2	IonScore A2	Exp Value A2	B2	IonScore B2	Exp Value B2	C2	IonScore C2	Exp Value C2	D2	IonScore D2	Exp Value D2	E2	IonScore E2	Exp Value E2	F2	IonScore F2	Exp Value F2	# Missed Cleavages
	HLTGEFEK	2	1	1	P62826		960.481	8.80215e+06	1.13315e+07	0	0	0	0	0.008	0.08357	Medium	23.31	0.018433	High	14.32	0.153479													0
	FNVWDTAGQEK	2	1	1	P62826		1294.6	2.84555e+06	9.95688e+06	0	0	0	0	0.008	0.09815	Medium	14.34	0.121483	High	28.63	0.00507226													0
	SIVFHR	3	1	1	P62826		758.431	0	7.46342e+06	0	4.6519e+06	0	0	0.021	0.1537				Medium	15.2	0.247636				Medium	13.44	0.108695				Medium	13.05	0.406269	0
Q9NX63	MICOS complex subunit MIC19 OS=Homo sapiens GN=CHCHD3 PE=1 SV=1 - [MIC19_HUMAN]	11.45	1	3	3	11	7.34448e+06	4.72733e+06	4.4513e+06	7.83531e+06	4.73797e+06	4.48801e+06	57.13	3.96	1	1	65.64	11.45	3	3	48.98	6.61	2	2	63.22	3.96	1	1	68.0691	6.61	2	2	64.29	6.61	2	2	227	26.1362	8.27979
	Sequence	# PSMs	# Proteins	# Protein Groups	Protein Group Accessions	Modifications	MH+ [Da]	A5: Area	B5: Area	C5: Area	D5: Area	E5: Area	F5: Area	q-Value	PEP	A2	IonScore A2	Exp Value A2	B2	IonScore B2	Exp Value B2	C2	IonScore C2	Exp Value C2	D2	IonScore D2	Exp Value D2	E2	IonScore E2	Exp Value E2	F2	IonScore F2	Exp Value F2	# Missed Cleavages
	AAANEQLTR	6	1	1	Q9NX63		973.505	7.34448e+06	7.04323e+06	5.80844e+06	7.83531e+06	5.89391e+06	5.60462e+06	0	5.768e-05	High	57.13	1.06503e-05	High	53.71	2.34079e-05	High	50.38	5.03921e-05	High	63.22	2.7633e-06	High	67.82	9.66398e-07	High	41.23	0.000440713	0
	SSEFYR	4	1	1	Q9NX63		788.357	0	4.34521e+06	3.09416e+06	0	3.58204e+06	3.3714e+06	0	0.0007103				High	27.43	0.00352399	Medium	14.1	0.0758638				High	17.59	0.0339652	High	39.06	0.000242122	0
	VAEELALEQAK	1	1	1	Q9NX63		1200.65	0	2.79354e+06	0	0	0	0	0.042	0.2641				Medium	10.79	0.362651													0
Q02413	Desmoglein-1 OS=Homo sapiens GN=DSG1 PE=1 SV=2 - [DSG1_HUMAN]	11.15	1	10	10	35	1.39881e+07	1.6055e+07	2.32816e+07	1.64682e+07	5.83258e+06	1.59351e+07	191.097	5.05	5	7	159.649	6.1	5	5	187.118	7.34	6	8	164.789	6.1	4	6	80.08	4.29	3	4	95.97	5.72	5	5	1049	113.676	5.03369
	Sequence	# PSMs	# Proteins	# Protein Groups	Protein Group Accessions	Modifications	MH+ [Da]	A5: Area	B5: Area	C5: Area	D5: Area	E5: Area	F5: Area	q-Value	PEP	A2	IonScore A2	Exp Value A2	B2	IonScore B2	Exp Value B2	C2	IonScore C2	Exp Value C2	D2	IonScore D2	Exp Value D2	E2	IonScore E2	Exp Value E2	F2	IonScore F2	Exp Value F2	# Missed Cleavages
	YVMGNNPADLLAVDSR	6	1	1	Q02413		1734.84	1.90228e+07	1.81552e+07	2.13999e+07	18784799	6.32104e+06	21029004	0	4.976e-07	High	93.01	1.70012e-09	High	110.03	3.47591e-11	High	97.86	5.07413e-10	High	129.09	4.25421e-13	High	52.27	1.9863e-05	High	76.16	8.7157e-08	0
	QEPSDSPMFIINR	6	1	1	Q02413		1533.73	9080507	5.11016e+06	0	7.58445e+06	2.35618e+06	7.10714e+06	0	0.003699	High	27.27	0.00749998	High	47.17	6.90721e-05				High	35.61	0.00107168	High	18.17	0.05639	High	25.85	0.0101406	0
	EQYGQYALAVR	3	1	1	Q02413		1297.66	9.43731e+06	2.40909e+06	9.07083e+06	0	0	0	0	0.02049	High	15.76	0.0942385	High	32.66	0.0019783	High	18.56	0.0522434										0
	ALNSMGQDLERPLELR	2	1	1	Q02413		1841.96	0	2.23585e+07	0	2.30353e+07	0	0	0	0.004896				High	14.17	0.133989				High	20.16	0.033734							0
	ESSNVVVTER	2	1	1	Q02413		1119.56	0	0	1.75843e+07	0	0	1.52444e+07	0	0.01049							High	46.68	0.000118131							High	24.57	0.0221704	0
	VGDFVATDLDTGRPSTTVR	1	1	1	Q02413		2007.01	0	0	2.48306e+07	0	0	0	0	0.01764							High	23.09	0.0174272										0
	MTGFELTEGVK	2	1	1	Q02413		1211.6	0	0	1.43876e+07	0	0	6.99646e+06	0.001	0.05065							High	18.64	0.0471866							High	15.89	0.0850186	0
	YVMGNNPADLLAVDSR	3	1	1	Q02413	M3(Oxidation)	1750.84	1.40151e+07	0	4.68434e+06	0	7.0769e+06	0	0.002	0.00164	High	88.97	4.56355e-09				Medium	42.69	0.000191086				Medium	40.06	0.000340266				0
	EMQDLGGGER	2	1	1	Q02413	M2(Oxidation)	1107.47	5.20471e+06	0	1.43325e+06	0	0	0	0.002	0.03428	High	24.26	0.00487465				Medium	19.88	0.0113082										0
	IIRQEPSDSPMFIINR	1	1	1	Q02413		1916.01	3.67625e+06	0	0	0	0	0	0.002	0.001737	High	14.33	0.149436																1
	ALNSMGQDLERPLELR	2	1	1	Q02413	M5(Oxidation)	1857.95	0	0	0	1.46041e+07	8.06465e+06	0	0.002	0.005103										High	13.24	0.151757	High	13.08	0.194356				0
	EMQDLGGGER	3	1	1	Q02413		1091.48	1.35042e+07	0	2.36142e+07	0	0	1.15319e+07	0.003	0.04151	High	16.64	0.0379348				Medium	24.13	0.00482959							Medium	11.06	0.0781574	0
	TMNNFLDREQYGQYALAVR	2	1	1	Q02413		2289.11	0	7.65126e+06	0	5.73799e+06	0	0	0.003	0.008221				High	15.18	0.0955676				Medium	10.59	0.205148							1
P38117	Electron transfer flavoprotein subunit beta OS=Homo sapiens GN=ETFB PE=1 SV=3 - [ETFB_HUMAN]	10.98	1	3	3	6	4.03201e+06	2.74807e+06	4210316	2.56409e+06	0	0	32.38	3.53	1	1	36.7952	10.98	3	3	21.14	3.53	1	1	32.92	3.53	1	1									255	27.8262	8.104
	Sequence	# PSMs	# Proteins	# Protein Groups	Protein Group Accessions	Modifications	MH+ [Da]	A5: Area	B5: Area	C5: Area	D5: Area	E5: Area	F5: Area	q-Value	PEP	A2	IonScore A2	Exp Value A2	B2	IonScore B2	Exp Value B2	C2	IonScore C2	Exp Value C2	D2	IonScore D2	Exp Value D2	E2	IonScore E2	Exp Value E2	F2	IonScore F2	Exp Value F2	# Missed Cleavages
	TGVVTDGVK	3	1	1	P38117		875.483	4.03201e+06	2.1236e+06	4210316	0	0	0	0.002	0.02719	High	32.38	0.00283267	High	33.69	0.00209506	Medium	21.14	0.0376874										0
	TALAMGADR	2	1	1	P38117		905.451	0	1.59623e+06	0	2.56409e+06	0	0	0.003	0.006788				High	19.61	0.0886105				High	32.92	0.00321618							0
	EIDGGLETLR	1	1	1	P38117		1102.57	0	4.52438e+06	0	0	0	0	0.037	0.2391				Medium	14.77	0.231731													0
P31151	Protein S100-A7 OS=Homo sapiens GN=S100A7 PE=1 SV=4 - [S10A7_HUMAN]	10.89	1	1	1	5	2.76234e+07	0	27756131	1.71419e+07	1.6146e+07	3.78095e+07	39.5	10.89	1	1					26.94	10.89	1	1	27	10.89	1	1	19.04	10.89	1	1	18.54	10.89	1	1	101	11.4636	6.771
	Sequence	# PSMs	# Proteins	# Protein Groups	Protein Group Accessions	Modifications	MH+ [Da]	A5: Area	B5: Area	C5: Area	D5: Area	E5: Area	F5: Area	q-Value	PEP	A2	IonScore A2	Exp Value A2	B2	IonScore B2	Exp Value B2	C2	IonScore C2	Exp Value C2	D2	IonScore D2	Exp Value D2	E2	IonScore E2	Exp Value E2	F2	IonScore F2	Exp Value F2	# Missed Cleavages
	GTNYLADVFEK	5	1	1	P31151		1256.62	2.76234e+07	0	27756131	1.71419e+07	1.6146e+07	3.78095e+07	0	0.002533	High	39.5	0.000465638				High	26.94	0.00849668	High	27	0.00937773	High	19.04	0.0455295	High	18.54	0.0566833	0
Q3SY84	Keratin, type II cytoskeletal 71 OS=Homo sapiens GN=KRT71 PE=1 SV=3 - [K2C71_HUMAN]	10.52	1	2	7	37	5.0543e+07	8.51901e+07	3.04667e+08	3.4216e+08	1.81937e+08	3.15428e+08	171.853	7.84	4	8	85.3544	7.46	4	6	105.117	7.46	4	7	216.719	5.16	4	8	44.2407	3.63	2	3	113.961	4.02	3	5	523	57.256	6.60986
	Sequence	# PSMs	# Proteins	# Protein Groups	Protein Group Accessions	Modifications	MH+ [Da]	A5: Area	B5: Area	C5: Area	D5: Area	E5: Area	F5: Area	q-Value	PEP	A2	IonScore A2	Exp Value A2	B2	IonScore B2	Exp Value B2	C2	IonScore C2	Exp Value C2	D2	IonScore D2	Exp Value D2	E2	IonScore E2	Exp Value E2	F2	IonScore F2	Exp Value F2	# Missed Cleavages
	FASFIDKVR	3	17	7	P35908;Q7Z794;P12035;P13647;P02538;P04259;Q3SY84		1082.6	5.84509e+07	0	0	127150792	0	6.53803e+07	0	0.000254	High	49.74	4.14061e-05							High	56.98	7.81744e-06				High	57.18	7.4656e-06	1
	SKAEAEALYQTK	4	5	3	P12035;P19013;Q3SY84		1338.69	3.84532e+07	4.78671e+06	6.49499e+06	0	0	0	0	0.01749	High	48.93	7.0366e-05	High	19	0.0604284	High	23.59	0.0227511										1
	FLEQQNQVLETK	18	4	1	Q3SY84		1476.77	5.47251e+07	1.41081e+07	86683938	8.88129e+07	3.09945e+07	5.87007e+07	0	0.000135	High	44.24	0.000175167	High	39.04	0.000580033	High	40.28	0.000431279	High	62.48	2.62696e-06	High	26.52	0.0101394	High	30.89	0.00374764	0
	FASFIDK	8	18	8	P35908;Q7Z794;P12035;P19013;P13647;P02538;P04259;Q3SY84		827.43	0	2.36676e+08	820822774	740593962	3.32879e+08	822202434	0	0.01024				High	53.29	2.57847e-05	High	34.84	0.00180452	High	35.75	0.0014634	High	34.54	0.00193358	High	36.02	0.00137519	0
	YEEEINKR	2	3	2	P19013;Q3SY84		1080.53	1.60342e+07	298576	0	0	0	0	0.002	0.003769	High	16.51	0.110562	Medium	23.3	0.0201126													1
	LDSELR	1	9	4	P13647;P02538;P04259;Q3SY84		732.389	0	0	0	1.58734e+08	0	0	0.004	0.009098										High	42.9	0.000641077							0
	DVVEDYKK	1	1	1	Q3SY84		995.504	0	0	4.90916e+06	0	0	0	0.02	0.1868							Medium	13.76	0.172498										1
P36542	ATP synthase subunit gamma, mitochondrial OS=Homo sapiens GN=ATP5C1 PE=1 SV=1 - [ATPG_HUMAN]	10.4	1	3	3	7	1.80005e+07	5.69604e+06	0	1.93749e+07	1.59847e+07	0	20.99	4.03	1	1	45.4711	10.4	3	3					53.91	7.38	2	2	22.11	4.03	1	1					298	32.9753	9.21729
	Sequence	# PSMs	# Proteins	# Protein Groups	Protein Group Accessions	Modifications	MH+ [Da]	A5: Area	B5: Area	C5: Area	D5: Area	E5: Area	F5: Area	q-Value	PEP	A2	IonScore A2	Exp Value A2	B2	IonScore B2	Exp Value B2	C2	IonScore C2	Exp Value C2	D2	IonScore D2	Exp Value D2	E2	IonScore E2	Exp Value E2	F2	IonScore F2	Exp Value F2	# Missed Cleavages
	IYGLGSLALYEK	4	1	1	P36542		1326.73	1.80005e+07	0	0	2.4515e+07	1.59847e+07	0	0	0.001775	High	20.99	0.0210982	High	21.43	0.0226626				High	11.95	0.16914	High	22.11	0.0163022				0
	EVMLVGIGDK	2	1	1	P36542		1060.57	0	1.07089e+07	0	1.42349e+07	0	0	0	0.003989				High	34.6	0.00152564				High	53.91	2.03222e-05							0
	MTAMDNASK	1	1	1	P36542		968.418	0	683192	0	0	0	0	0.038	0.2413				Medium	20.77	0.0129817													0
P47929	Galectin-7 OS=Homo sapiens GN=LGALS7 PE=1 SV=2 - [LEG7_HUMAN]	10.29	1	1	1	1	1.28443e+07	0	0	0	0	0	49.94	10.29	1	1																					136	15.0658	7.62061
	Sequence	# PSMs	# Proteins	# Protein Groups	Protein Group Accessions	Modifications	MH+ [Da]	A5: Area	B5: Area	C5: Area	D5: Area	E5: Area	F5: Area	q-Value	PEP	A2	IonScore A2	Exp Value A2	B2	IonScore B2	Exp Value B2	C2	IonScore C2	Exp Value C2	D2	IonScore D2	Exp Value D2	E2	IonScore E2	Exp Value E2	F2	IonScore F2	Exp Value F2	# Missed Cleavages
	LVEVGGDVQLDSVR	1	1	1	P47929		1485.79	1.28443e+07	0	0	0	0	0	0	0.0001044	High	49.94	3.70078e-05																0
P08559	Pyruvate dehydrogenase E1 component subunit alpha, somatic form, mitochondrial OS=Homo sapiens GN=PDHA1 PE=1 SV=3 - [ODPA_HUMAN]	10.26	2	4	4	9	0	7.48987e+06	1.14576e+07	1.18982e+07	0	1.12752e+07					31.74	5.64	2	2	23.98	7.95	3	3	28.01	5.64	2	2					30.68	5.64	2	2	390	43.2676	8.06006
	Sequence	# PSMs	# Proteins	# Protein Groups	Protein Group Accessions	Modifications	MH+ [Da]	A5: Area	B5: Area	C5: Area	D5: Area	E5: Area	F5: Area	q-Value	PEP	A2	IonScore A2	Exp Value A2	B2	IonScore B2	Exp Value B2	C2	IonScore C2	Exp Value C2	D2	IonScore D2	Exp Value D2	E2	IonScore E2	Exp Value E2	F2	IonScore F2	Exp Value F2	# Missed Cleavages
	LEEGPPVTTVLTR	4	1	1	P08559		1411.78	0	12251015	1.67081e+07	9.19006e+06	0	1.53407e+07	0	0.001397				High	31.19	0.00262313	Medium	16.85	0.0660922	High	28.01	0.00498093				High	27.99	0.00540106	0
	TREEIQEVR	2	2	1	P08559		1159.61	0	2.72873e+06	0	0	0	7.20973e+06	0.003	0.05783				High	14.55	0.184145										High	16.69	0.112502	1
	AAASTDYYK	1	1	1	P08559		989.456	0	0	3.31553e+06	0	0	0	0.014	0.1208							Medium	21.13	0.0215853										0
	EILAELTGR	2	1	1	P08559		1001.57	0	0	1.43492e+07	1.46063e+07	0	0	0.018	0.1461							Medium	10.75	0.601598	Medium	14	0.418013							0
P02679	Fibrinogen gamma chain OS=Homo sapiens GN=FGG PE=1 SV=3 - [FIBG_HUMAN]	9.71	1	4	4	4	1.26069e+07	0	0	0	0	0	45.75	9.71	4	4																					453	51.4789	5.61768
	Sequence	# PSMs	# Proteins	# Protein Groups	Protein Group Accessions	Modifications	MH+ [Da]	A5: Area	B5: Area	C5: Area	D5: Area	E5: Area	F5: Area	q-Value	PEP	A2	IonScore A2	Exp Value A2	B2	IonScore B2	Exp Value B2	C2	IonScore C2	Exp Value C2	D2	IonScore D2	Exp Value D2	E2	IonScore E2	Exp Value E2	F2	IonScore F2	Exp Value F2	# Missed Cleavages
	TSTADYAMFK	1	1	1	P02679	M8(Oxidation)	1150.51	7.43687e+06	0	0	0	0	0	0.002	0.008038	High	33.98	0.000739898																0
	YEASILTHDSSIR	1	1	1	P02679		1491.74	1.34171e+07	0	0	0	0	0	0.002	0.005895	High	25.58	0.0161866																0
	VELEDWNGR	1	1	1	P02679		1117.53	1.69668e+07	0	0	0	0	0	0.002	0.01175	High	11.52	0.204361																0
	YLQEIYNSNNQK	1	1	1	P02679		1513.73	6.40393e+06	0	0	0	0	0	0.003	0.0424	High	14.19	0.108604																0
P00505	Aspartate aminotransferase, mitochondrial OS=Homo sapiens GN=GOT2 PE=1 SV=3 - [AATM_HUMAN]	9.53	1	3	3	13	1.23349e+07	2.16814e+07	2.26405e+07	1.6326e+07	9.87323e+06	2.58633e+07	63.7811	6.05	2	2	89.4574	6.05	2	2	78.9085	6.05	2	2	64.5833	9.53	3	3	69.15	6.05	2	2	89.3785	6.05	2	2	430	47.4873	9.01221
	Sequence	# PSMs	# Proteins	# Protein Groups	Protein Group Accessions	Modifications	MH+ [Da]	A5: Area	B5: Area	C5: Area	D5: Area	E5: Area	F5: Area	q-Value	PEP	A2	IonScore A2	Exp Value A2	B2	IonScore B2	Exp Value B2	C2	IonScore C2	Exp Value C2	D2	IonScore D2	Exp Value D2	E2	IonScore E2	Exp Value E2	F2	IonScore F2	Exp Value F2	# Missed Cleavages
	FVTVQTISGTGALR	6	1	1	P00505		1449.8	1.30232e+07	24437104	2.50908e+07	2.0861e+07	1.0528e+07	2.54129e+07	0	4.027e-07	High	42.57	0.000135571	High	42.39	0.00017303	High	51.56	2.89766e-05	High	48.49	3.46869e-05	High	40.3	0.000373302	High	56.61	8.51265e-06	0
	IAAAILNTPDLR	6	1	1	P00505		1267.74	1.16466e+07	1.89257e+07	2.01902e+07	23815628	9.2185e+06	2.63137e+07	0	0.001007	High	36.61	0.000414719	High	62.16	1.00342e-06	High	43.13	8.75533e-05	High	31.53	0.00116007	High	43.85	7.41776e-05	High	48.55	2.51346e-05	0
	ASAELALGENSEVLK	1	1	1	P00505		1530.8	0	0	0	4.30145e+06	0	0	0.004	0.0114										High	13.23	0.211524							0
P34897	Serine hydroxymethyltransferase, mitochondrial OS=Homo sapiens GN=SHMT2 PE=1 SV=3 - [GLYM_HUMAN]	9.52	1	5	5	16	1.15722e+07	7.45701e+06	1.65761e+07	1.08041e+07	1.18087e+07	1.98477e+07	50.8354	6.15	3	3	68.33	3.97	2	2	85.88	7.14	3	3	74.17	3.97	2	2	67.9145	6.15	3	3	86.7107	7.14	3	3	504	55.9577	8.52881
	Sequence	# PSMs	# Proteins	# Protein Groups	Protein Group Accessions	Modifications	MH+ [Da]	A5: Area	B5: Area	C5: Area	D5: Area	E5: Area	F5: Area	q-Value	PEP	A2	IonScore A2	Exp Value A2	B2	IonScore B2	Exp Value B2	C2	IonScore C2	Exp Value C2	D2	IonScore D2	Exp Value D2	E2	IonScore E2	Exp Value E2	F2	IonScore F2	Exp Value F2	# Missed Cleavages
	TGLIDYNQLALTAR	6	1	1	P34897		1548.84	4.23994e+06	8.76964e+06	9.153e+06	1.22334e+07	5.56024e+06	1.35081e+07	0	1.816e-07	High	42.17	0.000175954	High	68.33	6.68361e-07	High	86.16	7.9894e-09	High	75.67	7.85956e-08	High	54.98	9.21293e-06	High	86.14	7.05339e-09	0
	LIIAGTSAYAR	4	1	1	P34897		1135.65	1.84247e+07	0	2.82399e+07	0	2.18013e+07	3.20068e+07	0	0.01282	High	19.11	0.034982				High	13.56	0.125558				High	23.66	0.01227	Medium	14.99	0.0903327	0
	VLELVSITANK	2	1	1	P34897		1186.71	0	0	1.23354e+07	0	0	1.40281e+07	0	0.007169							High	15.22	0.0496003							High	16.1	0.0270018	0
	LIDYAR	2	1	1	P34897		750.415	1.20521e+07	0	0	0	8064465	0	0.013	0.1086	Medium	24.12	0.0296252										Medium	25.21	0.0233508				0
	VEQFAR	2	1	1	P34897		749.394	0	6.14438e+06	0	9374807	0	0	0.015	0.1197				Medium	21.34	0.0822656				Medium	13.5	0.500286							0
Q04837	Single-stranded DNA-binding protein, mitochondrial OS=Homo sapiens GN=SSBP1 PE=1 SV=1 - [SSBP_HUMAN]	9.46	1	2	2	6	0	8.84235e+06	2.1505e+07	9.92473e+06	1.34216e+07	1.8625e+07					48.03	5.41	1	1	39.98	5.41	1	1	43.2777	9.46	2	2	35.76	5.41	1	1	48.37	5.41	1	1	148	17.249	9.59814
	Sequence	# PSMs	# Proteins	# Protein Groups	Protein Group Accessions	Modifications	MH+ [Da]	A5: Area	B5: Area	C5: Area	D5: Area	E5: Area	F5: Area	q-Value	PEP	A2	IonScore A2	Exp Value A2	B2	IonScore B2	Exp Value B2	C2	IonScore C2	Exp Value C2	D2	IonScore D2	Exp Value D2	E2	IonScore E2	Exp Value E2	F2	IonScore F2	Exp Value F2	# Missed Cleavages
	VGQDPVLR	5	1	1	Q04837		883.5	0	8.84235e+06	2.1505e+07	1.51905e+07	1.34216e+07	1.8625e+07	0	0.0006351				High	48.03	5.03675e-05	High	39.98	0.000321477	Medium	34.17	0.00122504	High	35.76	0.000849474	High	48.37	4.65747e-05	0
	IYLEGK	1	1	1	Q04837		722.409	0	0	0	4658920	0	0	0.013	0.1124										Medium	28.05	0.00752041							0
P68104	Elongation factor 1-alpha 1 OS=Homo sapiens GN=EEF1A1 PE=1 SV=1 - [EF1A1_HUMAN]	9.31	3	4	4	6	2.21175e+07	5.1965e+06	4.45841e+06	2.50201e+07	0	0	62.45	4.11	2	2	21.9	2.6	1	1	13.17	2.6	1	1	30.29	4.33	2	2									462	50.1091	9.01221
	Sequence	# PSMs	# Proteins	# Protein Groups	Protein Group Accessions	Modifications	MH+ [Da]	A5: Area	B5: Area	C5: Area	D5: Area	E5: Area	F5: Area	q-Value	PEP	A2	IonScore A2	Exp Value A2	B2	IonScore B2	Exp Value B2	C2	IonScore C2	Exp Value C2	D2	IonScore D2	Exp Value D2	E2	IonScore E2	Exp Value E2	F2	IonScore F2	Exp Value F2	# Missed Cleavages
	LPLQDVYK	2	3	1	P68104		975.553	1.4469e+07	0	0	42496928	0	0	0.002	0.01044	High	39.55	0.000360482							High	30.29	0.00495765							0
	IGGIGTVPVGR	1	3	1	P68104		1025.61	2.97661e+07	0	0	0	0	0	0.002	0.02141	High	37.9	0.000267599																0
	YYVTIIDAPGHR	1	2	1	P68104		1404.73	0	0	0	7.54335e+06	0	0	0.002	0.005203										High	10.62	0.442151							0
	EHALLAYTLGVK	2	3	1	P68104		1314.74	0	5.1965e+06	4.45841e+06	0	0	0	0.003	0.03307				High	21.9	0.0213066	High	13.17	0.159043										0
A8MWD9	Putative small nuclear ribonucleoprotein G-like protein 15 OS=Homo sapiens GN=SNRPGP15 PE=5 SV=2 - [RUXGL_HUMAN]	9.21	2	1	1	1	0	1.00713e+06	0	0	0	0					20.85	9.21	1	1																	76	8.53845	8.83643
	Sequence	# PSMs	# Proteins	# Protein Groups	Protein Group Accessions	Modifications	MH+ [Da]	A5: Area	B5: Area	C5: Area	D5: Area	E5: Area	F5: Area	q-Value	PEP	A2	IonScore A2	Exp Value A2	B2	IonScore B2	Exp Value B2	C2	IonScore C2	Exp Value C2	D2	IonScore D2	Exp Value D2	E2	IonScore E2	Exp Value E2	F2	IonScore F2	Exp Value F2	# Missed Cleavages
	HVQGILR	1	2	1	A8MWD9		822.493	0	1.00713e+06	0	0	0	0	0.037	0.2404				Medium	20.85	0.0123336													0
Q15084	Protein disulfide-isomerase A6 OS=Homo sapiens GN=PDIA6 PE=1 SV=1 - [PDIA6_HUMAN]	9.09	1	3	3	9	9.51627e+06	1.32404e+07	1.00684e+07	7.93188e+06	3.45318e+06	5.19796e+06	25.77	3.18	1	1	21.48	3.18	1	1	32.38	3.18	1	1	77.5	6.59	2	2	33.44	3.18	1	1	60.44	9.09	3	3	440	48.0913	5.08447
	Sequence	# PSMs	# Proteins	# Protein Groups	Protein Group Accessions	Modifications	MH+ [Da]	A5: Area	B5: Area	C5: Area	D5: Area	E5: Area	F5: Area	q-Value	PEP	A2	IonScore A2	Exp Value A2	B2	IonScore B2	Exp Value B2	C2	IonScore C2	Exp Value C2	D2	IonScore D2	Exp Value D2	E2	IonScore E2	Exp Value E2	F2	IonScore F2	Exp Value F2	# Missed Cleavages
	TGEAIVDAALSALR	6	1	1	Q15084		1386.75	9.51627e+06	1.32404e+07	1.00684e+07	9.29689e+06	3.45318e+06	8.61419e+06	0	0.000942	High	25.77	0.0100643	Medium	21.48	0.0309378	Medium	32.38	0.00251472	High	37.44	0.000730222	High	33.44	0.00194746	High	29.22	0.0069411	0
	LAAVDATVNQVLASR	2	1	1	Q15084		1527.85	0	0	0	6566866	0	5.27715e+06	0	0.005103										High	55.56	8.33914e-06				High	44.04	0.000118337	0
	GESPVDYDGGR	1	1	1	Q15084		1151.5	0	0	0	0	0	1.70254e+06	0.005	0.0479																High	15.18	0.0409575	0
P26373	60S ribosomal protein L13 OS=Homo sapiens GN=RPL13 PE=1 SV=4 - [RL13_HUMAN]	9	1	2	2	3	3.39656e+06	4.91135e+06	0	1.48606e+06	0	0	35.56	5.21	1	1	17.86	3.79	1	1					19.79	5.21	1	1									211	24.2465	11.6489
	Sequence	# PSMs	# Proteins	# Protein Groups	Protein Group Accessions	Modifications	MH+ [Da]	A5: Area	B5: Area	C5: Area	D5: Area	E5: Area	F5: Area	q-Value	PEP	A2	IonScore A2	Exp Value A2	B2	IonScore B2	Exp Value B2	C2	IonScore C2	Exp Value C2	D2	IonScore D2	Exp Value D2	E2	IonScore E2	Exp Value E2	F2	IonScore F2	Exp Value F2	# Missed Cleavages
	GFSLEELR	1	1	1	P26373		950.494	0	4.91135e+06	0	0	0	0	0.005	0.07096				High	17.86	0.0973906													0
	STESLQANVQR	2	1	1	P26373		1232.62	3.39656e+06	0	0	1.48606e+06	0	0	0.007	0.09136	Medium	35.56	0.00141765							High	19.79	0.0530019							0
P02652	Apolipoprotein A-II OS=Homo sapiens GN=APOA2 PE=1 SV=1 - [APOA2_HUMAN]	9	1	1	1	1	9.85527e+06	0	0	0	0	0	16.94	9	1	1																					100	11.1679	6.62451
	Sequence	# PSMs	# Proteins	# Protein Groups	Protein Group Accessions	Modifications	MH+ [Da]	A5: Area	B5: Area	C5: Area	D5: Area	E5: Area	F5: Area	q-Value	PEP	A2	IonScore A2	Exp Value A2	B2	IonScore B2	Exp Value B2	C2	IonScore C2	Exp Value C2	D2	IonScore D2	Exp Value D2	E2	IonScore E2	Exp Value E2	F2	IonScore F2	Exp Value F2	# Missed Cleavages
	SPELQAEAK	1	1	1	P02652		972.499	9.85527e+06	0	0	0	0	0	0.002	0.02705	High	16.94	0.0637251																0
Q12931	Heat shock protein 75 kDa, mitochondrial OS=Homo sapiens GN=TRAP1 PE=1 SV=3 - [TRAP1_HUMAN]	8.95	2	5	6	17	7.62817e+06	1.74453e+07	1.44067e+07	1.56818e+07	6.26271e+06	1.27811e+07	63.3351	5.26	4	4	89.1418	4.26	3	3	54.59	5.11	3	3	50.2886	4.26	3	3	29.31	2.27	2	2	40.96	3.13	2	2	704	80.0597	8.20654
	Sequence	# PSMs	# Proteins	# Protein Groups	Protein Group Accessions	Modifications	MH+ [Da]	A5: Area	B5: Area	C5: Area	D5: Area	E5: Area	F5: Area	q-Value	PEP	A2	IonScore A2	Exp Value A2	B2	IonScore B2	Exp Value B2	C2	IonScore C2	Exp Value C2	D2	IonScore D2	Exp Value D2	E2	IonScore E2	Exp Value E2	F2	IonScore F2	Exp Value F2	# Missed Cleavages
	ELLQESALIR	6	1	1	Q12931		1171.67	8.03475e+06	2.29518e+07	1.53278e+07	1.4814e+07	6.87264e+06	16342998	0	0.003576	High	26.9	0.00765652	High	38.47	0.000512038	High	25.66	0.0130389	High	33.92	0.00194644	High	22.72	0.0192443	High	32.31	0.00187997	0
	GVVDSEDIPLNLSR	3	3	3	P07900;P08238;Q12931		1513.79	0	2.65643e+07	2.07097e+07	2.95646e+07	0	0	0	0.005503				High	48.75	5.66747e-05	High	42.88	0.000203515	High	33.78	0.00173799							0
	ELISNASDALEK	2	1	1	Q12931		1289.66	0	0	7.18243e+06	0	0	9.21917e+06	0	0.008959							Medium	14.05	0.216453							High	23.15	0.0317133	0
	VEVYSR	3	1	1	Q12931		752.394	3.47709e+06	2.81975e+06	0	2.66685e+06	0	0	0.002	0.03573	High	41.77	0.000242825	High	37.05	0.000729796				Medium	11.83	0.219809							0
	AFLDALQNQAEASSK	1	1	1	Q12931		1592.8	1.63645e+06	0	0	0	0	0	0.002	0.009078	High	24	0.0165214																0
	DVLQQR	2	2	1	Q12931		758.415	1.13727e+07	0	0	0	5.65279e+06	0	0.012	0.1031	Medium	22.89	0.0377822										Medium	23.59	0.0321579				0
P54652	Heat shock-related 70 kDa protein 2 OS=Homo sapiens GN=HSPA2 PE=1 SV=1 - [HSP72_HUMAN]	8.92	2	3	7	19	2.33355e+07	3.62564e+07	1.66827e+07	3.35269e+07	2.34924e+07	1.75318e+07	38.77	2.03	1	1	43.44	4.69	3	3	28.8	2.97	2	2	57.0833	6.73	5	5	56.66	5.01	4	4	62.98	5.01	4	4	639	69.9779	5.74463
	Sequence	# PSMs	# Proteins	# Protein Groups	Protein Group Accessions	Modifications	MH+ [Da]	A5: Area	B5: Area	C5: Area	D5: Area	E5: Area	F5: Area	q-Value	PEP	A2	IonScore A2	Exp Value A2	B2	IonScore B2	Exp Value B2	C2	IonScore C2	Exp Value C2	D2	IonScore D2	Exp Value D2	E2	IonScore E2	Exp Value E2	F2	IonScore F2	Exp Value F2	# Missed Cleavages
	TTPSYVAFTDTER	5	6	2	P0DMV8;P54652		1487.7	2.33355e+07	5.86385e+07	0	5.6387e+07	39937725	3.02374e+07	0	0.0009569	High	38.77	0.000418129	High	17.42	0.0570572				High	12.78	0.166077	High	23.2	0.0155555	High	25.62	0.00863596	0
	FEELNADLFR	4	2	1	P54652		1253.62	0	1.38743e+07	0	1.1869e+07	1.17672e+07	10236440	0	5.251e-05				High	40.52	0.000527858				High	42.57	0.000365211	High	35.95	0.00167704	High	36.01	0.00165403	0
	ARFEELNADLFR	4	2	1	P54652		1480.76	0	0	9.41504e+06	1.10399e+07	8.33623e+06	1.21214e+07	0	0.0001883							High	17.07	0.0903146	High	26.38	0.0105866	High	24.69	0.0144341	High	27.99	0.00738674	1
	VEIIANDQGNR	1	7	3	P0DMV8;P54652;P11021		1228.63	0	0	0	6.10155e+06	0	0	0.004	0.01162										High	16.8	0.104465							0
	NTTIPTK	1	3	2	P54652;P38646		774.435	0	0	2.39503e+07	0	0	0	0.014	0.1525							Medium	28.73	0.0132628										0
	ITITNDK	3	5	2	P0DMV8;P54652		804.444	0	0	0	3.23245e+07	1.87722e+07	0	0.018	0.1795				Medium	11.28	0.901126				Medium	20.44	0.109342	Medium	20.07	0.119065				0
	DNNLLGK	1	2	1	P54652		773.415	0	0	0	0	0	8.19432e+06	0.024	0.1773																Medium	16.11	0.241233	0
P06703	Protein S100-A6 OS=Homo sapiens GN=S100A6 PE=1 SV=1 - [S10A6_HUMAN]	8.89	1	1	1	2	2.92458e+07	6.94055e+06	0	0	0	0	45.62	8.89	1	1	31.88	8.89	1	1		0															90	10.1733	5.47803
	Sequence	# PSMs	# Proteins	# Protein Groups	Protein Group Accessions	Modifications	MH+ [Da]	A5: Area	B5: Area	C5: Area	D5: Area	E5: Area	F5: Area	q-Value	PEP	A2	IonScore A2	Exp Value A2	B2	IonScore B2	Exp Value B2	C2	IonScore C2	Exp Value C2	D2	IonScore D2	Exp Value D2	E2	IonScore E2	Exp Value E2	F2	IonScore F2	Exp Value F2	# Missed Cleavages
	LQDAEIAR	2	1	1	P06703		915.49	2.92458e+07	6.94055e+06	0	0	0	0	0.002	0.02576	High	45.62	0.000142562	High	31.88	0.0033729													0
P28072	Proteasome subunit beta type-6 OS=Homo sapiens GN=PSMB6 PE=1 SV=4 - [PSB6_HUMAN]	8.79	1	2	2	4	0	0	0	3.64546e+06	0	4.23802e+06										0			30.54	8.79	2	2					29.02	8.79	2	2	239	25.3414	4.91943
	Sequence	# PSMs	# Proteins	# Protein Groups	Protein Group Accessions	Modifications	MH+ [Da]	A5: Area	B5: Area	C5: Area	D5: Area	E5: Area	F5: Area	q-Value	PEP	A2	IonScore A2	Exp Value A2	B2	IonScore B2	Exp Value B2	C2	IonScore C2	Exp Value C2	D2	IonScore D2	Exp Value D2	E2	IonScore E2	Exp Value E2	F2	IonScore F2	Exp Value F2	# Missed Cleavages
	LAAIAESGVER	2	1	1	P28072		1115.61	0	0	0	0	0	0	0	0.0006785										High	15.62	0.15627				High	24.64	0.0176932	0
[truncated: 595 more rows]

## Sheet: beads,LacZ,SCR,dSB,dAl,S-G
							beads	LacZ	SCR	dSB2	dAlu	S-G_1	S-G_2
[truncated: 528 more rows]

[truncated: 2 more sheets: LacZ,SCR,dSB,dAl,S-G, Proteins]
