# Supplementary material for: SINEUP long non-coding RNA acts via PTBP1 and HNRNPK to promote translational initiation assemblies
Source: Nucleic Acids Res. 2020 Nov 2;48(20):11626–44. doi: 10.1093/nar/gkaa814 (PMC7672464; doi:10.1093/nar/gkaa814)
Supplement: gkaa814_Supplemental_Files [file gkaa814_supplemental_files.zip › Supplementary Table S2 (FISH probe sequence).xlsx]

## Sheet: SINEUP RNA
Probe set name	SINEUP RNA
Reporter Dye	Quasar 570
Total probe	22
	Probe Sequence (5' to 3')
1	aagggcgaattctgcagatatc
2	cgttcgtttgtttgttttttaa
3	acaacagattctccttatatct
4	tttattctgcctttatggggag
5	gtttatttgtttataggacgtt
6	tggttttgttttattgggttgt
7	agcaaagaaaaggtggagagat
8	caaagggccttattacaaagtc
9	aagaaagaactgatggtctccc
10	agtttgctaaggaacatagtct
11	aggctcattgcataagagataa
12	cattttcttcacaggccaattc
13	tgcaccttgttcacttttcaag
14	attcttgatcgtctattggcaa
15	agggagaaaggaatgtctcatc
16	tattcagaactcatcggttcaa
17	ccaacacagagtaatatagggt
18	tgaaatgtatgggaaggttggc
19	aacttcctgtcattagtgtatg
20	catctcttgcatacaagcaaaa
21	agattaaattctccatcgtgtg
22	aattccataggagtgtttcatt

## Sheet: pEGFP-C2
Probe set name	EGFP mRNA
Reporter Dye	Quasar 670
Total probe	26
	Probe Sequence (5' to 3')
1	gtagcgctagcggatctga
2	ttgctcaccatggtggcg
3	cggtgaacagctcctcgc
4	cagctcgaccaggatggg
5	tgaacttgtggccgtttacg
6	tgcagatgaacttcagggtcag
7	taggtcagggtggtcacgag
8	ggtagcggctgaagcactg
9	catggcggacttgaagaagtcg
10	gtcgtccttgaagaagatggtg
11	ctcgaacttcacctcggcg
12	tcgatgcggttcaccagg
13	ttgaagtcgatgcccttcag
14	caggatgttgccgtcctc
15	ttgtagttgtactccagcttg
16	catgatatagacgttgtggctg
17	gatcttgaagttcaccttgatg
18	gtcctcgatgttgtggcg
19	tgttctgctggtagtggtc
20	tgctcaggtagtggttgtcg
21	ctttgctcagggcggactg
22	gtgatcgcgcttctcgttg
23	gtcacgaactccagcaggac
24	acttgtacagctcgtccatg
25	actgcagaattcgaagcttgag
26	ttatctagatccggtggatc

## Sheet: Uchl1
Probe set name	Uchl1 mRNA
Reporter Dye	Quasar 670
Total probe	25
	Probe Sequence (5' to 3')
1	gacagcactttgttcagcatc
2	agctcttcaatctgctttttc
3	tttaggactaacttcttgtcc
4	aatggtctgcttcatgaagta
5	ctgcgtgaataagtccgattg
6	cagtttgtcttgattattggc
7	actgtttcagaactgatccat
8	ggacattttctctgtttcaga
9	cttgtcatctacccgacattg
10	tccatcaagttcatagaggtg
11	atggttcaccggaaaaggcat
12	gtgaattctctgcagaccttg
13	agagaagcggacttctccttg
14	gggaagaggggaaatcagcaa
15	ggggtatatattttcatgttg
16	tgaagcattttagactgcatg
17	gaacagctgtgtttcacaagt
18	gaaggcgtgtctgcagaacag
19	cactctgcttgtgcttaagtg
20	atctgaagctcacaccacaat
21	atacactggggagaatgcttc
22	gcgttagatatcggatacaag
23	cagacagaaaccaaagtagcc
24	taaaccacatccaaggtctta
25	gttttattccttttgaggaca

## Sheet: MALAT1
Probe set name	MALAT1 RNA
Reporter Dye	Atto 633
Total probe	30
	Probe Sequence (5' to 3')
1	tgaaccaaagctgcactgtg
2	agatcaaaaggcacggggtg
3	caaggactctgggaaacctg
4	caaggcaaatcgccatggaa
5	tggcaaaatggcggactttc
6	acaaggatccaagctactgg
7	aacacagtttgctcacatgc
8	cactccagaaagagggagtt
9	aacgggtcatcaaacacctc
10	gatacctgtctgaggcaaac
11	aactgtaaacctgtggtggt
12	aaacattgcctaccactcta
13	ctaaataccaccacctggaa
14	cctgaatggcttcatgaagg
15	ccaaggataaaagcagctcc
16	aacaacatattgccgacctc
17	actgccaactaattgccaat
18	ccactggtgaattcaactgg
19	ctaagcgaatggctttgtct
20	tacttccgttacgaaagtcc
21	catgcaatactgcagatgca
22	gcgaggcgtatttatagacg
23	tgcatttacttgccaacaga
24	cccaatggaggtatgacata
25	acacccagaagtgtttacac
26	taacatagttcaacccacca
27	ctgggtcagctgtcaattaa
28	tgacacttctcttgacctta
29	tcagtcctagcttcatcaaa
30	gtgatagttcagggctttac
