# Supplementary material for: SINEUP long non-coding RNA acts via PTBP1 and HNRNPK to promote translational initiation assemblies
Source: Nucleic Acids Res. 2020 Nov 2;48(20):11626–44. doi: 10.1093/nar/gkaa814 (PMC7672464; doi:10.1093/nar/gkaa814)
Supplement: gkaa814_Supplemental_Files [file gkaa814_supplemental_files.zip › Supplementary Table S3 (Oligos used in seCLIP library).xlsx]

## Sheet: Sheet1
Supplementary Table 3
		Oligos used in seCLIP library
		Oligo_name	Sequence (5ʹ---> 3ʹ)	Size (nt)	Purification	Oligo_type	Modification	Concentration	Company	Comment
		3ʹ RNA_linker_1	/5Phos/rArUrCrArUrCrArCrGrArGrArUrCrGrGrArArGrArGrCrGrUrCrGrUrGrU/3SpC3/	29	Desalt	RNA	/5Phos/ & /3SpC3/	100 nmol	IDT	Sample Barcode in red
		3ʹ RNA_linker_2	/5Phos/rArUrCrCrArGrArUrCrArGrArUrCrGrGrArArGrArGrCrGrUrCrGrUrGrU/3SpC3/	29	Desalt	RNA	/5Phos/ & /3SpC3/	100 nmol	IDT	Sample Barcode in red
		3ʹ RNA_linker_3	/5Phos/rArUrCrCrGrArUrGrUrArGrArUrCrGrGrArArGrArGrCrGrUrCrGrUrGrU/3SpC3/	29	Desalt	RNA	/5Phos/ & /3SpC3/	100 nmol	IDT	Sample Barcode in red
		3ʹ RNA_linker_7	/5Phos/rArUrCrUrGrArCrCrArArGrArUrCrGrGrArArGrArGrCrGrUrCrGrUrGrU/3SpC3/	29	Desalt	RNA	/5Phos/ & /3SpC3/	100 nmol	IDT	Sample Barcode in red
		DNA linker	/5Phos/AGATCGGAAGAGCACACGTC/3SpC3/	20	HPLC	DNA	/5Phos/ & /3SpC3/	100 nmol	IDT
		eCLIP_RT_primer	CTACACGACGCTCTTCCGAT	20	HPLC	DNA		100 nmol	IDT
		Illumina adapters used-
		Oligo_name	Sequence (5ʹ---> 3ʹ), Index in blue	Size (nt)	Purification	Oligo_type	Concentration	Company
		501	AATGATACGGCGACCACCGAGATCTACACTATAGCCTACACTCTTTCCCTACACGACGCTCTTCCGATCT	70	HPLC	DNA	100 nmol	IDT
		502	AATGATACGGCGACCACCGAGATCTACACATAGAGGCACACTCTTTCCCTACACGACGCTCTTCCGATCT	70	HPLC	DNA	100 nmol	IDT
		701	CAAGCAGAAGACGGCATACGAGATCGAGTAATGTGACTGGAGTTCAGACGTGTGCTCTTCCGATC	65	HPLC	DNA	100 nmol	IDT
		702	CAAGCAGAAGACGGCATACGAGATTCTCCGGAGTGACTGGAGTTCAGACGTGTGCTCTTCCGATC	65	HPLC	DNA	100 nmol	IDT
		Sample Name	3ʹ RNA_linker used	Illumina adapters used
		HNRNPK_seCLIP Rep 1	3ʹ RNA_linker_1	501 & 701
		HNRNPK_seCLIP Rep 2	3ʹ RNA_linker_2	501 & 701
		HNRNPK_input Rep 1	3ʹ RNA_linker_3	502 & 702
		HNRNPK_input Rep 2	3ʹ RNA_linker_1	502 & 702
		PTBP1_seCLIP	3ʹ RNA_linker_2	501 & 701
		PTBP1_input	3ʹ RNA_linker_7	501 & 701
